# Supplementary material for: Crystal structure of [tris­(pyridin-2-ylmeth­yl)amine-κ4 N]copper(II) bromide
Source: Acta Crystallogr E Crystallogr Commun. 2016 May 10;72(Pt 6):801–4. doi: 10.1107/S2056989016007568 (PMC4908570; doi:10.1107/S2056989016007568)
Supplement: Supplementary file 1 [file e-72-00801-sup1.cif]

##############################################################################
#                                                                            #
# This CIF contains the data in a paper accepted for publication in          #
# Acta Crystallographica Section E. It conforms to the requirements of       #
# Notes for Authors for Acta Crystallographica Section E, and has been       #
# peer reviewed under the auspices of the IUCr Commission on Journals.       #
#                                                                            #
# Full details of the Crystallographic Information File format               #
# are given in the paper "The Crystallographic Information File (CIF):       #
# a New Standard Archive File for Crystallography" by S. R. Hall, F. H.      #
# Allen and I. D. Brown [Acta Cryst. (1991), A47, 655-685].                  #
#                                                                            #
# The current version of the core CIF dictionary is obtainable from          #
# ftp://ftp.iucr.org/pub/cif_core.dic.                                       #
#                                                                            #
# Software is freely available for graphical display of the structure(s)     #
# in this CIF. For information consult the CIF software page                 #
# http://www.iucr.org/resources/cif/software.                                #
#                                                                            #
# This file may be used for bona fide research purposes within the           #
# scientific community so long as proper attribution is given to the journal # 
# article from which it was obtained.                                        #
#                                                                            #
##############################################################################
data_I
_database_code_depnum_ccdc_archive 'CCDC 1478413'
_audit_creation_method     'SHELXL-2014/7'
_journal_date_recd_electronic     2016-04-28
_journal_date_accepted     2016-05-05
_journal_name_full     'Acta Crystallographica, Section E'
_journal_year     2016
_journal_volume     72
_journal_issue      6
_journal_page_first     801
_journal_page_last     804
_journal_paper_category     GM
_journal_paper_doi     10.1107/S2056989016007568
_journal_coeditor_code     LH5812
_publ_contact_author_name     'Kayode D. Oshin'
_publ_contact_author_address
;
Department of Chemistry and Physics
Saint Mary's College
Notre Dame, IN 46556
USA
;
_publ_contact_author_email     'koshin@saintmarys.edu'
_publ_contact_author_fax     ?
_publ_contact_author_phone     '+1 574 284 4165'
_publ_section_title
;
Crystal structure of [tris(pyridin-2-ylmethyl)amine-\k^4^<i>N</i>]copper(II)
bromide
;
loop_
    _publ_author_name
    _publ_author_footnote
    _publ_author_address
    'Bridgman, Emma C.' .
;
Department of Chemistry and Physics
Saint Mary's College
Notre Dame, IN 46556
USA
;
    'Doherty, Megan M.' .
;
Department of Chemistry and Physics
Saint Mary's College
Notre Dame, IN 46556
USA
;
    'Ellis, Kaleigh A.' .
;
Department of Chemistry and Physics
Saint Mary's College
Notre Dame, IN 46556
USA
;
    'Homer, Elizabeth A.' .
;
Department of Chemistry and Physics
Saint Mary's College
Notre Dame, IN 46556
USA
;
    'Lashbrook, Taylor N.' .
;
Department of Chemistry and Physics
Saint Mary's College
Notre Dame, IN 46556
USA
;
    'Mraz, Margaret E.' .
;
Department of Chemistry and Physics
Saint Mary's College
Notre Dame, IN 46556
USA
;
    'Pernesky, Gina C.' .
;
Department of Chemistry and Physics
Saint Mary's College
Notre Dame, IN 46556
USA
;
    'Vreeke, Emma M.' .
;
Department of Chemistry and Physics
Saint Mary's College
Notre Dame, IN 46556
USA
;
    'Oshin, Kayode D.' .
;
Department of Chemistry and Physics
Saint Mary's College
Notre Dame, IN 46556
USA
;
    'Oliver, Allen G.' .
;
Department of Chemistry and Biochemistry
University of Notre Dame
Notre Dame, IN 46556
USA
;
_publ_section_synopsis
;
The complex [tris(pyridin-2-ylmethyl)amine]copper(II) bromide adopts a
trigonal--bipyramidal coordination geometry about the Cu^II^ ion. The outer
sphere bromine counter-ions are severely disordered.
;
_chemical_name_systematic
;
[Tris(pyridin-2-ylmethyl)amine-\k^4^<i>N</i>]copper(II)
bromide
;
_chemical_name_common     ?
_chemical_formula_moiety     'C18 H18 Br Cu N4 +, Br -'
_chemical_formula_sum     'C18 H18 Br2 Cu N4'
_chemical_formula_iupac     '[Cu Br (C18 H18 N4)] Br'
_chemical_formula_weight     513.72
_chemical_melting_point     ?
_shelx_space_group_comment
;
The symmetry employed for this shelxl refinement is uniquely defined
by the following loop, which should always be used as a source of
symmetry information in preference to the above space-group names.
They are only intended as comments.
;
_space_group_crystal_system     triclinic
_space_group_name_H-M_alt     'P -1'
_space_group_name_Hall     '-P 1'
loop_
    _space_group_symop_operation_xyz
    'x, y, z'
    '-x, -y, -z'
_cell_length_a     11.5415(7)
_cell_length_b     15.2747(9)
_cell_length_c     19.9663(12)
_cell_angle_alpha     88.425(2)
_cell_angle_beta     75.894(2)
_cell_angle_gamma     69.650(2)
_cell_volume     3194.4(3)
_cell_formula_units_Z     6
_cell_measurement_reflns_used     9798
_cell_measurement_theta_min     2.41
_cell_measurement_theta_max     26.31
_cell_measurement_temperature     120(2)
_exptl_crystal_description     block
_exptl_crystal_colour     green
_exptl_crystal_size_max     0.298
_exptl_crystal_size_mid     0.297
_exptl_crystal_size_min     0.256
_exptl_crystal_density_diffrn     1.602
_exptl_crystal_density_meas     ?
_exptl_crystal_density_method     ?
_exptl_crystal_F_000     1518
_exptl_absorpt_coefficient_mu     4.785
_exptl_absorpt_correction_type     multi-scan
_exptl_absorpt_process_details
;
(SADABS; Bruker, 2015)
;
_shelx_estimated_absorpt_T_min     0.330
_shelx_estimated_absorpt_T_max     0.374
_exptl_absorpt_correction_T_min     0.6884
_exptl_absorpt_correction_T_max     0.8620
_diffrn_ambient_temperature     120(2)
_diffrn_radiation_type     MoK\a
_diffrn_radiation_wavelength     0.71073
_diffrn_measurement_device_type     'Bruker APEXII'
_diffrn_measurement_method     'combination of \w and \f-scans '
_diffrn_detector_area_resol_mean     8.33
_diffrn_reflns_number     25682
_diffrn_reflns_av_R_equivalents     0.0200
_diffrn_reflns_theta_min     1.425
_diffrn_reflns_theta_max     26.422
_diffrn_reflns_theta_full     25.242
_diffrn_measured_fraction_theta_max     0.992
_diffrn_measured_fraction_theta_full     0.997
_diffrn_reflns_limit_h_min     -14
_diffrn_reflns_limit_h_max     14
_diffrn_reflns_limit_k_min     -19
_diffrn_reflns_limit_k_max     19
_diffrn_reflns_limit_l_min     -24
_diffrn_reflns_limit_l_max     24
_refine_special_details
;
The outer sphere bromine anion atoms were all found to be disordered
over multiple sites. Br4/4A was found to occupy two sites close to each
other and was refined with occupancies summed to unity yielding an
approximate 0.83:0.17 ratio. Br5/5A was modeled as two half occupancy
bromine atoms from an initial, independent, refinement of the occupancies
for these sites. Br6 is disordered over multiple sites. Occupancies of
the sites were refined summed to unity yielding an approximately
0.14:0.17:0.17:0.20:0.11:0.12:0.09 ratio of site occupancies.
Attempts to model this disorder as undifferentiated solvent did not meet
with success. Furthermore, because the electron density associated with
this is located within the enveloped developed by SQUEEZE, this routine
could not be employed. The result is that there is some additional
residual electron density that cannot be reliably accounted for.
Presumably there is solvent of crystallization present at the sites when
they are not occupied by anions. This was not modeled.
;
_reflns_number_total     13032
_reflns_number_gt     10550
_reflns_threshold_expression     'I > 2\s(I)'
_refine_ls_structure_factor_coef     Fsqd
_refine_ls_matrix_type     full
_refine_ls_R_factor_all     0.1008
_refine_ls_R_factor_gt     0.0856
_refine_ls_wR_factor_gt     0.2428
_refine_ls_wR_factor_ref     0.2538
_refine_ls_goodness_of_fit_ref     1.036
_refine_ls_restrained_S_all     1.036
_refine_ls_number_reflns     13032
_refine_ls_number_parameters     769
_refine_ls_number_restraints     1
_refine_ls_hydrogen_treatment     constr
_refine_ls_weighting_scheme     calc
_refine_ls_weighting_details
             'w=1/[\s^2^(Fo^2^)+(0.1449P)^2^+25.6015P] where P=(Fo^2^+2Fc^2^)/3'
_atom_sites_solution_hydrogens     geom
_atom_sites_solution_primary     vecmap
_atom_sites_solution_secondary     difmap
_refine_ls_shift/su_max     0.027
_refine_ls_shift/su_mean     0.001
_refine_diff_density_max     3.775
_refine_diff_density_min     -1.500
_refine_ls_extinction_method     none
_refine_ls_extinction_coef     .
loop_
    _atom_type_symbol
    _atom_type_description
    _atom_type_scat_dispersion_real
    _atom_type_scat_dispersion_imag
    _atom_type_scat_source
    'C' 'C' 0.0033 0.0016
                         'International Tables Vol C Tables 4.2.6.8 and 6.1.1.4'
    'H' 'H' 0.0000 0.0000
                         'International Tables Vol C Tables 4.2.6.8 and 6.1.1.4'
    'N' 'N' 0.0061 0.0033
                         'International Tables Vol C Tables 4.2.6.8 and 6.1.1.4'
    'Cu' 'Cu' 0.3201 1.2651
                         'International Tables Vol C Tables 4.2.6.8 and 6.1.1.4'
    'Br' 'Br' -0.2901 2.4595
                         'International Tables Vol C Tables 4.2.6.8 and 6.1.1.4'
_computing_data_collection
;
APEX-3 (Bruker, 2015)
;
_computing_cell_refinement
;
SAINT (Bruker, 2015)
;
_computing_data_reduction
;
SAINT (Bruker, 2015)
;
_computing_structure_solution
;
SHELXT-2014/2 (Sheldrick, 2015a)
;
_computing_structure_refinement
;
SHELXL-2014/7 (Sheldrick, 2015b)
;
_computing_molecular_graphics
;
XP (Bruker, 2015)
;
_computing_publication_material
;
publCIF (Westrip, 2010)
;
loop_
    _atom_site_type_symbol
    _atom_site_label
    _atom_site_fract_x
    _atom_site_fract_y
    _atom_site_fract_z
    _atom_site_U_iso_or_equiv
    _atom_site_adp_type
    _atom_site_calc_flag
    _atom_site_occupancy
    _atom_site_disorder_assembly
    _atom_site_disorder_group
    Cu Cu1 0.29355(9) 0.21210(6) 0.12631(5) 0.0349(2) Uani d 1 . .
    Br Br1 0.28112(9) 0.08631(6) 0.19713(5) 0.0542(3) Uani d 1 . .
    N N1 0.3062(6) 0.3198(4) 0.0645(3) 0.0357(14) Uani d 1 . .
    N N2 0.4733(6) 0.1456(5) 0.0635(4) 0.0431(16) Uani d 1 . .
    N N3 0.2663(7) 0.3099(5) 0.2015(4) 0.0418(16) Uani d 1 . .
    N N4 0.1495(6) 0.2241(4) 0.0789(3) 0.0337(13) Uani d 1 . .
    C C1 0.3979(9) 0.2781(6) -0.0032(4) 0.046(2) Uani d 1 . .
    H H1A 0.4339 0.3246 -0.0260 0.055 Uiso calc 1 . .
    H H1B 0.3527 0.2608 -0.0340 0.055 Uiso calc 1 . .
    C C2 0.5051(8) 0.1917(6) 0.0084(5) 0.046(2) Uani d 1 . .
    C C3 0.6262(10) 0.1613(8) -0.0350(6) 0.063(3) Uani d 1 . .
    H H3 0.6477 0.1957 -0.0734 0.076 Uiso calc 1 . .
    C C4 0.7151(10) 0.0802(9) -0.0217(8) 0.080(4) Uani d 1 . .
    H H4 0.7995 0.0590 -0.0506 0.096 Uiso calc 1 . .
    C C5 0.6831(10) 0.0305(8) 0.0323(7) 0.069(3) Uani d 1 . .
    H H5 0.7430 -0.0270 0.0405 0.082 Uiso calc 1 . .
    C C6 0.5597(8) 0.0659(7) 0.0757(5) 0.051(2) Uani d 1 . .
    H H6 0.5368 0.0326 0.1146 0.061 Uiso calc 1 . .
    C C7 0.3496(9) 0.3801(6) 0.1005(4) 0.0426(18) Uani d 1 . .
    H H7A 0.3277 0.4429 0.0819 0.051 Uiso calc 1 . .
    H H7B 0.4434 0.3530 0.0934 0.051 Uiso calc 1 . .
    C C8 0.2855(8) 0.3877(6) 0.1763(4) 0.0413(18) Uani d 1 . .
    C C9 0.2535(10) 0.4680(7) 0.2179(5) 0.057(2) Uani d 1 . .
    H H9 0.2657 0.5227 0.1988 0.068 Uiso calc 1 . .
    C C10 0.2035(11) 0.4664(8) 0.2878(5) 0.063(3) Uani d 1 . .
    H H10 0.1798 0.5206 0.3176 0.075 Uiso calc 1 . .
    C C11 0.1881(11) 0.3863(9) 0.3143(5) 0.065(3) Uani d 1 . .
    H H11 0.1563 0.3841 0.3626 0.078 Uiso calc 1 . .
    C C12 0.2189(10) 0.3083(8) 0.2701(5) 0.055(2) Uani d 1 . .
    H H12 0.2065 0.2533 0.2884 0.066 Uiso calc 1 . .
    C C13 0.1770(8) 0.3701(6) 0.0540(4) 0.0396(17) Uani d 1 . .
    H H13A 0.1834 0.4080 0.0131 0.048 Uiso calc 1 . .
    H H13B 0.1233 0.4128 0.0949 0.048 Uiso calc 1 . .
    C C14 0.1174(8) 0.3004(5) 0.0431(4) 0.0365(16) Uani d 1 . .
    C C15 0.0359(9) 0.3132(7) 0.0003(4) 0.047(2) Uani d 1 . .
    H H15 0.0122 0.3689 -0.0235 0.056 Uiso calc 1 . .
    C C16 -0.0100(8) 0.2432(7) -0.0068(4) 0.050(2) Uani d 1 . .
    H H16 -0.0625 0.2485 -0.0379 0.060 Uiso calc 1 . .
    C C17 0.0196(9) 0.1657(7) 0.0305(4) 0.0453(19) Uani d 1 . .
    H H17 -0.0135 0.1176 0.0267 0.054 Uiso calc 1 . .
    C C18 0.0975(8) 0.1589(6) 0.0734(4) 0.0407(18) Uani d 1 . .
    H H18 0.1159 0.1061 0.1005 0.049 Uiso calc 1 . .
    Cu Cu2 0.78574(9) 1.03414(6) 0.22801(5) 0.0341(2) Uani d 1 . .
    Br Br2 0.94552(9) 0.97310(6) 0.12441(4) 0.0507(3) Uani d 1 . .
    N N5 0.6517(6) 1.0824(5) 0.3189(3) 0.0366(14) Uani d 1 . .
    N N6 0.7077(6) 1.1724(4) 0.2059(3) 0.0346(13) Uani d 1 . .
    N N7 0.9054(6) 1.0078(4) 0.2935(3) 0.0345(13) Uani d 1 . .
    N N8 0.6826(7) 0.9480(4) 0.2270(4) 0.0428(16) Uani d 1 . .
    C C19 0.6282(9) 1.1832(6) 0.3303(5) 0.046(2) Uani d 1 . .
    H H19A 0.6920 1.1906 0.3528 0.055 Uiso calc 1 . .
    H H19B 0.5424 1.2139 0.3615 0.055 Uiso calc 1 . .
    C C20 0.6366(7) 1.2294(5) 0.2629(4) 0.0374(17) Uani d 1 . .
    C C21 0.5785(8) 1.3247(6) 0.2589(5) 0.047(2) Uani d 1 . .
    H H21 0.5261 1.3640 0.2990 0.056 Uiso calc 1 . .
    C C22 0.5998(9) 1.3609(6) 0.1940(5) 0.051(2) Uani d 1 . .
    H H22 0.5631 1.4263 0.1899 0.061 Uiso calc 1 . .
    C C23 0.6724(9) 1.3040(6) 0.1362(5) 0.048(2) Uani d 1 . .
    H H23 0.6865 1.3288 0.0920 0.058 Uiso calc 1 . .
    C C24 0.7246(8) 1.2095(6) 0.1439(5) 0.0415(18) Uani d 1 . .
    H H24 0.7743 1.1691 0.1040 0.050 Uiso calc 1 . .
    C C25 0.7049(8) 1.0265(7) 0.3737(4) 0.0457(19) Uani d 1 . .
    H H25A 0.6898 0.9664 0.3753 0.055 Uiso calc 1 . .
    H H25B 0.6613 1.0611 0.4194 0.055 Uiso calc 1 . .
    C C26 0.8459(8) 1.0079(6) 0.3590(4) 0.0407(18) Uani d 1 . .
    C C27 0.9092(10) 0.9863(7) 0.4114(5) 0.052(2) Uani d 1 . .
    H H27 0.8644 0.9841 0.4578 0.062 Uiso calc 1 . .
    C C28 1.0400(11) 0.9678(8) 0.3942(6) 0.061(3) Uani d 1 . .
    H H28 1.0858 0.9550 0.4291 0.074 Uiso calc 1 . .
    C C29 1.1022(10) 0.9683(7) 0.3262(6) 0.057(2) Uani d 1 . .
    H H29 1.1919 0.9542 0.3135 0.068 Uiso calc 1 . .
    C C30 1.0333(9) 0.9894(6) 0.2762(5) 0.0443(19) Uani d 1 . .
    H H30 1.0761 0.9910 0.2293 0.053 Uiso calc 1 . .
    C C31 0.5351(8) 1.0677(6) 0.3124(5) 0.048(2) Uani d 1 . .
    H H31A 0.4885 1.1177 0.2860 0.057 Uiso calc 1 . .
    H H31B 0.4784 1.0701 0.3589 0.057 Uiso calc 1 . .
    C C32 0.5716(8) 0.9739(6) 0.2755(6) 0.055(3) Uani d 1 . .
    C C33 0.4913(10) 0.9229(8) 0.2883(10) 0.093(5) Uani d 1 . .
    H H33 0.4125 0.9444 0.3224 0.112 Uiso calc 1 . .
    C C34 0.5301(13) 0.8390(9) 0.2492(12) 0.128(8) Uani d 1 . .
    H H34 0.4785 0.8011 0.2567 0.154 Uiso calc 1 . .
    C C35 0.6430(12) 0.8119(7) 0.2002(9) 0.085(5) Uani d 1 . .
    H H35 0.6709 0.7546 0.1733 0.102 Uiso calc 1 . .
    C C36 0.7173(11) 0.8676(6) 0.1895(6) 0.058(3) Uani d 1 . .
    H H36 0.7951 0.8483 0.1545 0.069 Uiso calc 1 . .
    Cu Cu3 0.78179(9) 0.55333(7) 0.25199(4) 0.0332(2) Uani d 1 . .
    Br Br3 0.84691(9) 0.53090(6) 0.12962(4) 0.0474(2) Uani d 1 . .
    N N9 0.7248(6) 0.5733(5) 0.3575(3) 0.0336(13) Uani d 1 . .
    C C37 0.6067(11) 0.5541(8) 0.3805(6) 0.036(3) Uani d 0.672(8) A 1
    H H37A 0.5608 0.5841 0.4274 0.043 Uiso calc 0.672(8) A 1
    H H37B 0.6266 0.4858 0.3830 0.043 Uiso calc 0.672(8) A 1
    C C38 0.5254(6) 0.5897(6) 0.3329(3) 0.040(3) Uani d 0.672(8) A 1
    C C39 0.3929(7) 0.6198(7) 0.3517(4) 0.048(3) Uani d 0.672(8) A 1
    H H39 0.3490 0.6207 0.3987 0.058 Uiso calc 0.672(8) A 1
    C C40 0.3247(6) 0.6484(7) 0.3016(6) 0.059(4) Uani d 0.672(8) A 1
    H H40 0.2341 0.6690 0.3144 0.071 Uiso calc 0.672(8) A 1
    C C41 0.3889(10) 0.6470(9) 0.2328(5) 0.073(9) Uani d 0.672(8) A 1
    H H41 0.3423 0.6666 0.1986 0.087 Uiso calc 0.672(8) A 1
    C C42 0.5214(10) 0.6170(8) 0.2140(3) 0.064(11) Uani d 0.672(8) A 1
    H H42 0.5653 0.6160 0.1670 0.077 Uiso calc 0.672(8) A 1
    N N10 0.5897(6) 0.5883(6) 0.2641(4) 0.036(2) Uani d 0.672(8) A 1
    C C43 0.7222(10) 0.6622(8) 0.3746(6) 0.033(2) Uani d 0.672(8) A 1
    H H43A 0.7308 0.6644 0.4226 0.040 Uiso calc 0.672(8) A 1
    H H43B 0.6388 0.7092 0.3727 0.040 Uiso calc 0.672(8) A 1
    C C44 0.8253(9) 0.6864(6) 0.3276(4) 0.036(3) Uani d 0.672(8) A 1
    C C45 0.8754(10) 0.7504(6) 0.3455(5) 0.047(3) Uani d 0.672(8) A 1
    H H45 0.8435 0.7812 0.3904 0.056 Uiso calc 0.672(8) A 1
    C C46 0.9721(10) 0.7694(7) 0.2977(7) 0.049(5) Uani d 0.672(8) A 1
    H H46 1.0064 0.8131 0.3099 0.059 Uiso calc 0.672(8) A 1
    C C47 1.0188(10) 0.7243(10) 0.2320(6) 0.043(5) Uani d 0.672(8) A 1
    H H47 1.0849 0.7373 0.1993 0.052 Uiso calc 0.672(8) A 1
    C C48 0.9687(12) 0.6603(10) 0.2141(4) 0.043(5) Uani d 0.672(8) A 1
    H H48 1.0005 0.6295 0.1691 0.052 Uiso calc 0.672(8) A 1
    N N11 0.8719(11) 0.6413(7) 0.2618(5) 0.038(4) Uani d 0.672(8) A 1
    C C49 0.8310(12) 0.4950(8) 0.3817(6) 0.035(2) Uani d 0.672(8) A 1
    H H49A 0.9063 0.5142 0.3762 0.042 Uiso calc 0.672(8) A 1
    H H49B 0.8000 0.4871 0.4315 0.042 Uiso calc 0.672(8) A 1
    C C50 0.8702(8) 0.4041(4) 0.3422(3) 0.036(3) Uani d 0.672(8) A 1
    C C51 0.9133(9) 0.3163(5) 0.3678(3) 0.041(3) Uani d 0.672(8) A 1
    H H51 0.9169 0.3109 0.4148 0.049 Uiso calc 0.672(8) A 1
    C C52 0.9512(9) 0.2362(4) 0.3246(5) 0.046(3) Uani d 0.672(8) A 1
    H H52 0.9807 0.1762 0.3421 0.055 Uiso calc 0.672(8) A 1
    C C53 0.9460(11) 0.2441(5) 0.2558(4) 0.045(4) Uani d 0.672(8) A 1
    H H53 0.9719 0.1894 0.2263 0.053 Uiso calc 0.672(8) A 1
    C C54 0.9028(12) 0.3319(7) 0.2302(3) 0.051(5) Uani d 0.672(8) A 1
    H H54 0.8992 0.3373 0.1831 0.061 Uiso calc 0.672(8) A 1
    N N12 0.8649(10) 0.4120(5) 0.2734(4) 0.031(2) Uani d 0.672(8) A 1
    C C37A 0.5973(18) 0.6729(13) 0.3737(10) 0.023(4) Uiso d 0.328(8) A 2
    H H37C 0.5488 0.6781 0.4226 0.028 Uiso calc 0.328(8) A 2
    H H37D 0.6252 0.7275 0.3653 0.028 Uiso calc 0.328(8) A 2
    C C38A 0.5180(11) 0.6709(10) 0.3282(6) 0.025(4) Uiso d 0.328(8) A 2
    C C39A 0.3857(11) 0.7107(10) 0.3429(6) 0.040(6) Uiso d 0.328(8) A 2
    H H39A 0.3389 0.7423 0.3867 0.048 Uiso calc 0.328(8) A 2
    C C40A 0.3221(9) 0.7041(12) 0.2935(7) 0.030(5) Uiso d 0.328(8) A 2
    H H40A 0.2317 0.7313 0.3036 0.036 Uiso calc 0.328(8) A 2
    C C41A 0.3907(12) 0.6578(13) 0.2294(6) 0.026(7) Uiso d 0.328(8) A 2
    H H41A 0.3472 0.6534 0.1957 0.031 Uiso calc 0.328(8) A 2
    C C42A 0.5229(12) 0.6180(10) 0.2147(5) 0.012(8) Uiso d 0.328(8) A 2
    H H42A 0.5698 0.5864 0.1709 0.015 Uiso calc 0.328(8) A 2
    N N10A 0.5866(9) 0.6246(8) 0.2641(6) 0.017(4) Uiso d 0.328(8) A 2
    C C43A 0.8177(18) 0.6049(14) 0.3841(10) 0.023(4) Uiso d 0.328(8) A 2
    H H43C 0.7719 0.6422 0.4285 0.028 Uiso calc 0.328(8) A 2
    H H43D 0.8860 0.5489 0.3934 0.028 Uiso calc 0.328(8) A 2
    C C44A 0.8751(18) 0.6595(12) 0.3373(8) 0.032(6) Uiso d 0.328(8) A 2
    C C45A 0.9284(19) 0.7224(13) 0.3536(7) 0.026(5) Uiso d 0.328(8) A 2
    H H45A 0.9212 0.7376 0.4006 0.031 Uiso calc 0.328(8) A 2
    C C46A 0.992(2) 0.7630(15) 0.3010(11) 0.041(9) Uiso d 0.328(8) A 2
    H H46A 1.0286 0.8060 0.3122 0.049 Uiso calc 0.328(8) A 2
    C C47A 1.003(2) 0.7407(19) 0.2323(9) 0.031(8) Uiso d 0.328(8) A 2
    H H47A 1.0463 0.7685 0.1964 0.037 Uiso calc 0.328(8) A 2
    C C48A 0.949(3) 0.6778(18) 0.2160(7) 0.019(6) Uiso d 0.328(8) A 2
    H H48A 0.9565 0.6626 0.1690 0.023 Uiso calc 0.328(8) A 2
    N N11A 0.886(2) 0.6372(13) 0.2685(10) 0.016(6) Uiso d 0.328(8) A 2
    C C49A 0.6874(19) 0.5069(14) 0.3899(10) 0.023(4) Uiso d 0.328(8) A 2
    H H49C 0.5988 0.5162 0.3885 0.028 Uiso calc 0.328(8) A 2
    H H49D 0.6915 0.5074 0.4389 0.028 Uiso calc 0.328(8) A 2
    C C50A 0.7774(15) 0.4172(9) 0.3521(7) 0.028(4) Uiso d 0.328(8) A 2
    C C51A 0.8117(16) 0.3309(10) 0.3808(6) 0.042(6) Uiso d 0.328(8) A 2
    H H51A 0.7801 0.3263 0.4289 0.051 Uiso calc 0.328(8) A 2
    C C52A 0.8923(17) 0.2511(8) 0.3392(8) 0.040(7) Uiso d 0.328(8) A 2
    H H52A 0.9157 0.1920 0.3588 0.048 Uiso calc 0.328(8) A 2
    C C53A 0.9385(18) 0.2577(10) 0.2688(8) 0.027(6) Uiso d 0.328(8) A 2
    H H53A 0.9935 0.2031 0.2403 0.032 Uiso calc 0.328(8) A 2
    C C54A 0.9041(17) 0.3441(13) 0.2401(6) 0.009(4) Uiso d 0.328(8) A 2
    H H54A 0.9357 0.3486 0.1920 0.011 Uiso calc 0.328(8) A 2
    N N12A 0.8236(15) 0.4238(10) 0.2818(7) 0.027(6) Uiso d 0.328(8) A 2
    Br Br4 0.2753(9) 0.6342(2) 0.06977(13) 0.0424(9) Uani d 0.80(4) B 1
    Br Br4A 0.320(5) 0.626(2) 0.0748(10) 0.046(6) Uani d 0.20(4) B 2
    Br Br5 0.9243(4) 0.4418(2) 0.53149(17) 0.1024(11) Uani d 0.5 C 1
    Br Br5A 0.66590(18) 0.18484(14) 0.53556(10) 0.0538(5) Uani d 0.5 D 2
    Br Br6A 0.6049(11) 0.0709(6) 0.5606(3) 0.083(4) Uani d 0.136(3) E 1
    Br Br6B 0.3821(5) 0.4517(7) 0.4322(2) 0.085(3) Uani d 0.171(3) F 2
    Br Br6C 0.8053(6) -0.1392(5) 0.5725(4) 0.059(2) Uani d 0.167(3) G 3
    Br Br6D 0.7729(6) -0.1886(7) 0.5463(3) 0.090(3) Uani d 0.198(3) H 4
    Br Br6E 0.4331(9) 0.1069(7) 0.5323(4) 0.053(3) Uani d 0.107(3) I 5
    Br Br6F 0.5711(7) 0.5148(6) 0.0703(4) 0.051(2) Uani d 0.125(3) J 6
    Br Br6G 1.0726(13) 0.7636(11) 0.4667(8) 0.078(4) Uani d 0.096(3) K 7
loop_
    _atom_site_aniso_label
    _atom_site_aniso_U_11
    _atom_site_aniso_U_22
    _atom_site_aniso_U_33
    _atom_site_aniso_U_12
    _atom_site_aniso_U_13
    _atom_site_aniso_U_23
    Cu1 0.0329(5) 0.0306(5) 0.0386(5) -0.0070(4) -0.0112(4) 0.0110(4)
    Br1 0.0519(5) 0.0450(5) 0.0618(6) -0.0129(4) -0.0160(4) 0.0285(4)
    N1 0.044(4) 0.033(3) 0.032(3) -0.016(3) -0.009(3) 0.005(3)
    N2 0.034(3) 0.041(4) 0.052(4) -0.010(3) -0.011(3) 0.000(3)
    N3 0.043(4) 0.047(4) 0.038(4) -0.011(3) -0.023(3) 0.010(3)
    N4 0.036(3) 0.033(3) 0.029(3) -0.009(3) -0.008(2) 0.002(2)
    C1 0.049(5) 0.049(5) 0.038(4) -0.022(4) 0.000(4) 0.001(4)
    C2 0.043(5) 0.044(5) 0.053(5) -0.021(4) -0.006(4) -0.004(4)
    C3 0.060(6) 0.059(6) 0.068(7) -0.031(5) 0.007(5) -0.011(5)
    C4 0.039(5) 0.065(7) 0.117(11) -0.016(5) 0.015(6) -0.020(7)
    C5 0.043(5) 0.056(6) 0.094(9) -0.001(5) -0.015(5) -0.006(6)
    C6 0.038(4) 0.047(5) 0.063(6) -0.007(4) -0.016(4) -0.001(4)
    C7 0.051(5) 0.037(4) 0.046(5) -0.018(4) -0.018(4) 0.011(3)
    C8 0.046(4) 0.043(4) 0.045(5) -0.017(4) -0.027(4) 0.008(3)
    C9 0.067(6) 0.054(6) 0.055(6) -0.014(5) -0.034(5) -0.003(4)
    C10 0.074(7) 0.069(7) 0.047(5) -0.014(5) -0.033(5) -0.008(5)
    C11 0.064(6) 0.094(9) 0.039(5) -0.018(6) -0.026(5) -0.004(5)
    C12 0.065(6) 0.069(6) 0.039(5) -0.023(5) -0.027(4) 0.011(4)
    C13 0.047(4) 0.035(4) 0.033(4) -0.005(3) -0.017(3) 0.005(3)
    C14 0.040(4) 0.036(4) 0.028(4) -0.006(3) -0.010(3) 0.002(3)
    C15 0.050(5) 0.054(5) 0.031(4) -0.005(4) -0.020(4) 0.009(4)
    C16 0.041(5) 0.073(6) 0.035(4) -0.015(4) -0.014(4) -0.007(4)
    C17 0.048(5) 0.056(5) 0.034(4) -0.025(4) -0.004(3) -0.008(4)
    C18 0.041(4) 0.047(5) 0.031(4) -0.015(4) -0.003(3) -0.002(3)
    Cu2 0.0355(5) 0.0312(5) 0.0343(5) -0.0097(4) -0.0087(4) -0.0037(4)
    Br2 0.0523(5) 0.0471(5) 0.0380(5) -0.0038(4) -0.0037(4) -0.0084(4)
    N5 0.033(3) 0.039(3) 0.038(3) -0.014(3) -0.007(3) -0.002(3)
    N6 0.030(3) 0.030(3) 0.042(4) -0.008(2) -0.009(3) -0.006(3)
    N7 0.035(3) 0.034(3) 0.038(3) -0.016(3) -0.011(3) 0.003(3)
    N8 0.046(4) 0.026(3) 0.064(5) -0.007(3) -0.034(4) 0.003(3)
    C19 0.046(5) 0.043(5) 0.045(5) -0.014(4) -0.007(4) -0.011(4)
    C20 0.032(4) 0.035(4) 0.047(4) -0.014(3) -0.008(3) -0.002(3)
    C21 0.038(4) 0.040(4) 0.058(5) -0.008(4) -0.011(4) -0.011(4)
    C22 0.049(5) 0.034(4) 0.070(6) -0.010(4) -0.020(4) 0.000(4)
    C23 0.050(5) 0.034(4) 0.059(5) -0.013(4) -0.013(4) 0.009(4)
    C24 0.037(4) 0.039(4) 0.045(5) -0.011(3) -0.007(3) 0.001(3)
    C25 0.042(4) 0.051(5) 0.038(4) -0.013(4) -0.005(3) 0.000(4)
    C26 0.047(5) 0.036(4) 0.042(4) -0.014(3) -0.017(4) 0.001(3)
    C27 0.063(6) 0.054(5) 0.038(5) -0.014(4) -0.023(4) 0.011(4)
    C28 0.076(7) 0.062(6) 0.065(7) -0.031(5) -0.042(6) 0.015(5)
    C29 0.054(6) 0.057(6) 0.073(7) -0.026(5) -0.032(5) 0.014(5)
    C30 0.048(5) 0.039(4) 0.056(5) -0.024(4) -0.020(4) 0.011(4)
    C31 0.030(4) 0.043(5) 0.066(6) -0.013(3) -0.007(4) 0.001(4)
    C32 0.034(4) 0.035(4) 0.110(8) -0.011(4) -0.044(5) 0.011(5)
    C33 0.031(5) 0.054(6) 0.200(17) -0.011(5) -0.045(7) -0.001(8)
    C34 0.057(8) 0.049(7) 0.30(3) -0.019(6) -0.089(12) -0.016(10)
    C35 0.069(8) 0.040(5) 0.159(14) -0.002(5) -0.073(9) -0.022(7)
    C36 0.071(6) 0.029(4) 0.084(7) -0.006(4) -0.058(6) 0.000(4)
    Cu3 0.0383(5) 0.0402(5) 0.0208(4) -0.0115(4) -0.0105(3) 0.0043(3)
    Br3 0.0607(5) 0.0542(5) 0.0224(4) -0.0158(4) -0.0081(3) 0.0019(3)
    N9 0.034(3) 0.051(4) 0.023(3) -0.020(3) -0.014(2) 0.004(3)
    C37 0.042(6) 0.035(6) 0.026(5) -0.012(5) -0.003(4) -0.002(4)
    C38 0.044(6) 0.034(6) 0.042(7) -0.010(5) -0.018(5) -0.008(5)
    C39 0.037(6) 0.046(7) 0.060(8) -0.006(5) -0.019(6) -0.013(6)
    C40 0.043(8) 0.054(9) 0.085(12) -0.012(6) -0.033(8) -0.007(8)
    C41 0.078(14) 0.065(12) 0.100(18) -0.026(9) -0.067(13) 0.001(10)
    C42 0.10(2) 0.043(10) 0.078(16) -0.032(9) -0.067(14) 0.009(7)
    N10 0.053(6) 0.028(6) 0.033(5) -0.014(4) -0.021(4) -0.005(4)
    C43 0.034(6) 0.033(6) 0.029(5) -0.005(4) -0.011(4) -0.002(4)
    C44 0.049(7) 0.031(6) 0.030(6) -0.009(5) -0.018(5) 0.004(4)
    C45 0.035(7) 0.042(7) 0.057(8) 0.002(6) -0.020(6) -0.007(6)
    C46 0.031(7) 0.030(7) 0.082(13) -0.005(5) -0.013(7) -0.002(6)
    C47 0.024(6) 0.032(7) 0.065(10) 0.001(6) -0.014(6) 0.018(6)
    C48 0.032(8) 0.030(8) 0.054(9) 0.006(6) -0.014(6) 0.016(5)
    N11 0.040(7) 0.038(7) 0.028(6) -0.003(5) -0.008(5) 0.000(4)
    C49 0.047(6) 0.031(5) 0.027(5) -0.010(5) -0.018(5) 0.002(4)
    C50 0.038(6) 0.036(6) 0.028(5) -0.002(5) -0.012(4) 0.000(4)
    C51 0.041(7) 0.043(7) 0.034(6) -0.008(5) -0.010(5) 0.013(5)
    C52 0.049(8) 0.036(6) 0.041(7) -0.011(6) 0.001(6) 0.005(5)
    C53 0.041(7) 0.034(7) 0.054(8) -0.010(5) -0.008(6) -0.007(6)
    C54 0.051(9) 0.049(9) 0.052(9) -0.016(7) -0.011(7) -0.018(7)
    N12 0.032(6) 0.035(6) 0.025(5) -0.008(5) -0.010(4) 0.005(4)
    Br4 0.043(2) 0.0419(7) 0.0400(7) -0.0046(8) -0.0224(8) 0.0031(5)
    Br4A 0.055(12) 0.051(6) 0.040(4) -0.028(7) -0.011(5) 0.002(4)
    Br5 0.119(2) 0.106(2) 0.0821(19) -0.060(2) 0.0087(17) -0.0372(17)
    Br5A 0.0488(10) 0.0572(11) 0.0579(11) -0.0253(8) -0.0048(8) -0.0256(9)
    Br6A 0.164(9) 0.078(5) 0.015(3) -0.090(6) 0.034(4) -0.004(3)
    Br6B 0.037(3) 0.206(9) 0.010(2) -0.043(4) -0.0021(18) 0.001(3)
    Br6C 0.053(3) 0.075(4) 0.048(4) -0.036(3) 0.006(3) 0.021(3)
    Br6D 0.054(3) 0.139(7) 0.023(2) 0.023(4) 0.004(2) -0.005(3)
    Br6E 0.056(5) 0.070(6) 0.042(4) -0.044(5) 0.006(4) 0.001(4)
    Br6F 0.048(4) 0.060(5) 0.048(4) -0.017(3) -0.018(3) -0.007(3)
    Br6G 0.070(8) 0.102(10) 0.088(9) -0.050(7) -0.042(7) 0.051(8)
_geom_special_details
;
 All esds (except the esd in the dihedral angle between two l.s. planes)
 are estimated using the full covariance matrix.  The cell esds are taken
 into account individually in the estimation of esds in distances, angles
 and torsion angles; correlations between esds in cell parameters are only
 used when they are defined by crystal symmetry.  An approximate (isotropic)
 treatment of cell esds is used for estimating esds involving l.s. planes.
;
loop_
    _geom_bond_atom_site_label_1
    _geom_bond_atom_site_label_2
    _geom_bond_site_symmetry_2
    _geom_bond_distance
    _geom_bond_publ_flag
    Cu1 N3 . 2.037(7) y
    Cu1 N1 . 2.054(6) y
    Cu1 N4 . 2.060(6) y
    Cu1 N2 . 2.060(7) y
    Cu1 Br1 . 2.3781(12) y
    N1 C7 . 1.465(11) ?
    N1 C13 . 1.485(10) ?
    N1 C1 . 1.495(10) ?
    N2 C2 . 1.335(12) ?
    N2 C6 . 1.339(11) ?
    N3 C8 . 1.346(11) ?
    N3 C12 . 1.347(12) ?
    N4 C14 . 1.337(10) ?
    N4 C18 . 1.348(11) ?
    C1 C2 . 1.521(13) ?
    C1 H1A . 0.9900 ?
    C1 H1B . 0.9900 ?
    C2 C3 . 1.379(13) ?
    C3 C4 . 1.374(18) ?
    C3 H3 . 0.9500 ?
    C4 C5 . 1.353(18) ?
    C4 H4 . 0.9500 ?
    C5 C6 . 1.401(14) ?
    C5 H5 . 0.9500 ?
    C6 H6 . 0.9500 ?
    C7 C8 . 1.502(12) ?
    C7 H7A . 0.9900 ?
    C7 H7B . 0.9900 ?
    C8 C9 . 1.388(13) ?
    C9 C10 . 1.377(15) ?
    C9 H9 . 0.9500 ?
    C10 C11 . 1.370(17) ?
    C10 H10 . 0.9500 ?
    C11 C12 . 1.391(15) ?
    C11 H11 . 0.9500 ?
    C12 H12 . 0.9500 ?
    C13 C14 . 1.499(12) ?
    C13 H13A . 0.9900 ?
    C13 H13B . 0.9900 ?
    C14 C15 . 1.382(11) ?
    C15 C16 . 1.373(14) ?
    C15 H15 . 0.9500 ?
    C16 C17 . 1.367(14) ?
    C16 H16 . 0.9500 ?
    C17 C18 . 1.363(12) ?
    C17 H17 . 0.9500 ?
    C18 H18 . 0.9500 ?
    Cu2 N5 . 2.035(6) y
    Cu2 N7 . 2.060(6) y
    Cu2 N8 . 2.061(7) y
    Cu2 N6 . 2.071(6) y
    Cu2 Br2 . 2.3664(12) y
    N5 C31 . 1.475(11) ?
    N5 C19 . 1.482(11) ?
    N5 C25 . 1.488(11) ?
    N6 C24 . 1.346(11) ?
    N6 C20 . 1.352(10) ?
    N7 C26 . 1.320(11) ?
    N7 C30 . 1.360(11) ?
    N8 C32 . 1.341(13) ?
    N8 C36 . 1.339(11) ?
    C19 C20 . 1.500(12) ?
    C19 H19A . 0.9900 ?
    C19 H19B . 0.9900 ?
    C20 C21 . 1.384(12) ?
    C21 C22 . 1.395(14) ?
    C21 H21 . 0.9500 ?
    C22 C23 . 1.367(14) ?
    C22 H22 . 0.9500 ?
    C23 C24 . 1.377(12) ?
    C23 H23 . 0.9500 ?
    C24 H24 . 0.9500 ?
    C25 C26 . 1.505(12) ?
    C25 H25A . 0.9900 ?
    C25 H25B . 0.9900 ?
    C26 C27 . 1.387(12) ?
    C27 C28 . 1.390(15) ?
    C27 H27 . 0.9500 ?
    C28 C29 . 1.374(16) ?
    C28 H28 . 0.9500 ?
    C29 C30 . 1.387(13) ?
    C29 H29 . 0.9500 ?
    C30 H30 . 0.9500 ?
    C31 C32 . 1.503(13) ?
    C31 H31A . 0.9900 ?
    C31 H31B . 0.9900 ?
    C32 C33 . 1.380(14) ?
    C33 C34 . 1.39(2) ?
    C33 H33 . 0.9500 ?
    C34 C35 . 1.36(2) ?
    C34 H34 . 0.9500 ?
    C35 C36 . 1.384(17) ?
    C35 H35 . 0.9500 ?
    C36 H36 . 0.9500 ?
    Cu3 N12A . 1.977(12) ?
    Cu3 N11 . 2.004(10) y
    Cu3 N10 . 2.045(7) y
    Cu3 N9 . 2.046(6) y
    Cu3 N10A . 2.088(9) ?
    Cu3 N11A . 2.114(17) ?
    Cu3 N12 . 2.115(6) y
    Cu3 Br3 . 2.3715(11) y
    N9 C49A . 1.33(2) ?
    N9 C43 . 1.398(13) ?
    N9 C37 . 1.456(13) ?
    N9 C43A . 1.52(2) ?
    N9 C49 . 1.551(12) ?
    N9 C37A . 1.68(2) ?
    C37 C38 . 1.459(13) ?
    C37 H37A . 0.9900 ?
    C37 H37B . 0.9900 ?
    C38 C39 . 1.3900 ?
    C38 N10 . 1.3900 ?
    C39 C40 . 1.3900 ?
    C39 H39 . 0.9500 ?
    C40 C41 . 1.3900 ?
    C40 H40 . 0.9500 ?
    C41 C42 . 1.3900 ?
    C41 H41 . 0.9500 ?
    C42 N10 . 1.3900 ?
    C42 H42 . 0.9500 ?
    C43 C44 . 1.475(14) ?
    C43 H43A . 0.9900 ?
    C43 H43B . 0.9900 ?
    C44 C45 . 1.3900 ?
    C44 N11 . 1.3900 ?
    C45 C46 . 1.3900 ?
    C45 H45 . 0.9500 ?
    C46 C47 . 1.3900 ?
    C46 H46 . 0.9500 ?
    C47 C48 . 1.3900 ?
    C47 H47 . 0.9500 ?
    C48 N11 . 1.3900 ?
    C48 H48 . 0.9500 ?
    C49 C50 . 1.485(12) ?
    C49 H49A . 0.9900 ?
    C49 H49B . 0.9900 ?
    C50 C51 . 1.3900 ?
    C50 N12 . 1.3900 ?
    C51 C52 . 1.3900 ?
    C51 H51 . 0.9500 ?
    C52 C53 . 1.3900 ?
    C52 H52 . 0.9500 ?
    C53 C54 . 1.3900 ?
    C53 H53 . 0.9500 ?
    C54 N12 . 1.3900 ?
    C54 H54 . 0.9500 ?
    C37A C38A . 1.45(2) ?
    C37A H37C . 0.9900 ?
    C37A H37D . 0.9900 ?
    C38A C39A . 1.3900 ?
    C38A N10A . 1.3900 ?
    C39A C40A . 1.3900 ?
    C39A H39A . 0.9500 ?
    C40A C41A . 1.3900 ?
    C40A H40A . 0.9500 ?
    C41A C42A . 1.3900 ?
    C41A H41A . 0.9500 ?
    C42A N10A . 1.3900 ?
    C42A H42A . 0.9500 ?
    C43A C44A . 1.43(2) ?
    C43A H43C . 0.9900 ?
    C43A H43D . 0.9900 ?
    C44A C45A . 1.3900 ?
    C44A N11A . 1.3900 ?
    C45A C46A . 1.3900 ?
    C45A H45A . 0.9500 ?
    C46A C47A . 1.3900 ?
    C46A H46A . 0.9500 ?
    C47A C48A . 1.3900 ?
    C47A H47A . 0.9500 ?
    C48A N11A . 1.3900 ?
    C48A H48A . 0.9500 ?
    C49A C50A . 1.49(2) ?
    C49A H49C . 0.9900 ?
    C49A H49D . 0.9900 ?
    C50A C51A . 1.3900 ?
    C50A N12A . 1.3900 ?
    C51A C52A . 1.3900 ?
    C51A H51A . 0.9500 ?
    C52A C53A . 1.3900 ?
    C52A H52A . 0.9500 ?
    C53A C54A . 1.3900 ?
    C53A H53A . 0.9500 ?
    C54A N12A . 1.3900 ?
    C54A H54A . 0.9500 ?
loop_
    _geom_angle_atom_site_label_1
    _geom_angle_atom_site_label_2
    _geom_angle_atom_site_label_3
    _geom_angle_site_symmetry_1
    _geom_angle_site_symmetry_3
    _geom_angle
    _geom_angle_publ_flag
    N3 Cu1 N1 . . 81.5(3) y
    N3 Cu1 N4 . . 119.7(3) y
    N1 Cu1 N4 . . 80.4(3) y
    N3 Cu1 N2 . . 120.1(3) y
    N1 Cu1 N2 . . 81.5(3) y
    N4 Cu1 N2 . . 113.3(3) y
    N3 Cu1 Br1 . . 98.9(2) y
    N1 Cu1 Br1 . . 179.4(2) y
    N4 Cu1 Br1 . . 99.82(18) y
    N2 Cu1 Br1 . . 97.8(2) y
    C7 N1 C13 . . 111.9(6) ?
    C7 N1 C1 . . 112.2(7) ?
    C13 N1 C1 . . 110.0(6) ?
    C7 N1 Cu1 . . 107.6(5) ?
    C13 N1 Cu1 . . 107.1(5) ?
    C1 N1 Cu1 . . 107.9(5) ?
    C2 N2 C6 . . 119.3(8) ?
    C2 N2 Cu1 . . 114.5(6) ?
    C6 N2 Cu1 . . 126.0(7) ?
    C8 N3 C12 . . 119.1(8) ?
    C8 N3 Cu1 . . 113.2(6) ?
    C12 N3 Cu1 . . 127.2(7) ?
    C14 N4 C18 . . 118.0(7) ?
    C14 N4 Cu1 . . 114.7(5) ?
    C18 N4 Cu1 . . 126.8(5) ?
    N1 C1 C2 . . 109.9(7) ?
    N1 C1 H1A . . 109.7 ?
    C2 C1 H1A . . 109.7 ?
    N1 C1 H1B . . 109.7 ?
    C2 C1 H1B . . 109.7 ?
    H1A C1 H1B . . 108.2 ?
    N2 C2 C3 . . 121.7(9) ?
    N2 C2 C1 . . 115.2(7) ?
    C3 C2 C1 . . 123.1(9) ?
    C4 C3 C2 . . 118.8(11) ?
    C4 C3 H3 . . 120.6 ?
    C2 C3 H3 . . 120.6 ?
    C5 C4 C3 . . 120.3(10) ?
    C5 C4 H4 . . 119.9 ?
    C3 C4 H4 . . 119.9 ?
    C4 C5 C6 . . 118.5(10) ?
    C4 C5 H5 . . 120.7 ?
    C6 C5 H5 . . 120.7 ?
    N2 C6 C5 . . 121.3(10) ?
    N2 C6 H6 . . 119.3 ?
    C5 C6 H6 . . 119.3 ?
    N1 C7 C8 . . 108.6(7) ?
    N1 C7 H7A . . 110.0 ?
    C8 C7 H7A . . 110.0 ?
    N1 C7 H7B . . 110.0 ?
    C8 C7 H7B . . 110.0 ?
    H7A C7 H7B . . 108.3 ?
    N3 C8 C9 . . 122.3(9) ?
    N3 C8 C7 . . 115.4(7) ?
    C9 C8 C7 . . 122.2(8) ?
    C10 C9 C8 . . 118.3(10) ?
    C10 C9 H9 . . 120.9 ?
    C8 C9 H9 . . 120.9 ?
    C11 C10 C9 . . 119.7(10) ?
    C11 C10 H10 . . 120.2 ?
    C9 C10 H10 . . 120.2 ?
    C10 C11 C12 . . 119.8(10) ?
    C10 C11 H11 . . 120.1 ?
    C12 C11 H11 . . 120.1 ?
    N3 C12 C11 . . 120.8(10) ?
    N3 C12 H12 . . 119.6 ?
    C11 C12 H12 . . 119.6 ?
    N1 C13 C14 . . 109.4(6) ?
    N1 C13 H13A . . 109.8 ?
    C14 C13 H13A . . 109.8 ?
    N1 C13 H13B . . 109.8 ?
    C14 C13 H13B . . 109.8 ?
    H13A C13 H13B . . 108.2 ?
    N4 C14 C15 . . 122.4(8) ?
    N4 C14 C13 . . 114.1(7) ?
    C15 C14 C13 . . 123.5(7) ?
    C16 C15 C14 . . 118.1(8) ?
    C16 C15 H15 . . 121.0 ?
    C14 C15 H15 . . 121.0 ?
    C17 C16 C15 . . 120.2(8) ?
    C17 C16 H16 . . 119.9 ?
    C15 C16 H16 . . 119.9 ?
    C18 C17 C16 . . 118.5(8) ?
    C18 C17 H17 . . 120.7 ?
    C16 C17 H17 . . 120.7 ?
    N4 C18 C17 . . 122.7(8) ?
    N4 C18 H18 . . 118.7 ?
    C17 C18 H18 . . 118.7 ?
    N5 Cu2 N7 . . 81.3(3) y
    N5 Cu2 N8 . . 81.0(3) y
    N7 Cu2 N8 . . 118.7(3) y
    N5 Cu2 N6 . . 81.2(3) y
    N7 Cu2 N6 . . 116.3(2) y
    N8 Cu2 N6 . . 118.1(2) y
    N5 Cu2 Br2 . . 177.8(2) y
    N7 Cu2 Br2 . . 97.18(19) y
    N8 Cu2 Br2 . . 98.5(2) y
    N6 Cu2 Br2 . . 100.86(19) y
    C31 N5 C19 . . 111.0(7) ?
    C31 N5 C25 . . 111.6(7) ?
    C19 N5 C25 . . 111.9(7) ?
    C31 N5 Cu2 . . 107.3(5) ?
    C19 N5 Cu2 . . 108.3(5) ?
    C25 N5 Cu2 . . 106.6(5) ?
    C24 N6 C20 . . 119.2(7) ?
    C24 N6 Cu2 . . 127.7(5) ?
    C20 N6 Cu2 . . 113.0(5) ?
    C26 N7 C30 . . 119.4(7) ?
    C26 N7 Cu2 . . 113.1(5) ?
    C30 N7 Cu2 . . 127.5(6) ?
    C32 N8 C36 . . 117.7(8) ?
    C32 N8 Cu2 . . 113.4(6) ?
    C36 N8 Cu2 . . 128.6(7) ?
    N5 C19 C20 . . 110.5(7) ?
    N5 C19 H19A . . 109.5 ?
    C20 C19 H19A . . 109.5 ?
    N5 C19 H19B . . 109.5 ?
    C20 C19 H19B . . 109.5 ?
    H19A C19 H19B . . 108.1 ?
    N6 C20 C21 . . 121.7(8) ?
    N6 C20 C19 . . 115.9(7) ?
    C21 C20 C19 . . 122.4(8) ?
    C20 C21 C22 . . 117.5(8) ?
    C20 C21 H21 . . 121.3 ?
    C22 C21 H21 . . 121.3 ?
    C23 C22 C21 . . 121.2(8) ?
    C23 C22 H22 . . 119.4 ?
    C21 C22 H22 . . 119.4 ?
    C22 C23 C24 . . 117.9(9) ?
    C22 C23 H23 . . 121.0 ?
    C24 C23 H23 . . 121.0 ?
    N6 C24 C23 . . 122.4(8) ?
    N6 C24 H24 . . 118.8 ?
    C23 C24 H24 . . 118.8 ?
    N5 C25 C26 . . 110.0(7) ?
    N5 C25 H25A . . 109.7 ?
    C26 C25 H25A . . 109.7 ?
    N5 C25 H25B . . 109.7 ?
    C26 C25 H25B . . 109.7 ?
    H25A C25 H25B . . 108.2 ?
    N7 C26 C27 . . 122.8(8) ?
    N7 C26 C25 . . 116.1(7) ?
    C27 C26 C25 . . 121.0(8) ?
    C26 C27 C28 . . 118.2(9) ?
    C26 C27 H27 . . 120.9 ?
    C28 C27 H27 . . 120.9 ?
    C29 C28 C27 . . 119.2(9) ?
    C29 C28 H28 . . 120.4 ?
    C27 C28 H28 . . 120.4 ?
    C28 C29 C30 . . 119.6(10) ?
    C28 C29 H29 . . 120.2 ?
    C30 C29 H29 . . 120.2 ?
    N7 C30 C29 . . 120.7(9) ?
    N7 C30 H30 . . 119.6 ?
    C29 C30 H30 . . 119.6 ?
    N5 C31 C32 . . 109.1(7) ?
    N5 C31 H31A . . 109.9 ?
    C32 C31 H31A . . 109.9 ?
    N5 C31 H31B . . 109.9 ?
    C32 C31 H31B . . 109.9 ?
    H31A C31 H31B . . 108.3 ?
    N8 C32 C33 . . 123.8(10) ?
    N8 C32 C31 . . 114.6(7) ?
    C33 C32 C31 . . 121.4(10) ?
    C32 C33 C34 . . 117.5(14) ?
    C32 C33 H33 . . 121.2 ?
    C34 C33 H33 . . 121.2 ?
    C35 C34 C33 . . 119.0(12) ?
    C35 C34 H34 . . 120.5 ?
    C33 C34 H34 . . 120.5 ?
    C34 C35 C36 . . 120.1(11) ?
    C34 C35 H35 . . 120.0 ?
    C36 C35 H35 . . 120.0 ?
    N8 C36 C35 . . 121.8(12) ?
    N8 C36 H36 . . 119.1 ?
    C35 C36 H36 . . 119.1 ?
    N11 Cu3 N10 . . 126.2(4) y
    N12A Cu3 N9 . . 77.5(5) ?
    N11 Cu3 N9 . . 82.6(3) y
    N10 Cu3 N9 . . 81.3(3) y
    N12A Cu3 N10A . . 113.6(6) ?
    N9 Cu3 N10A . . 80.5(4) ?
    N12A Cu3 N11A . . 121.0(8) ?
    N9 Cu3 N11A . . 79.7(6) ?
    N10A Cu3 N11A . . 115.0(7) ?
    N11 Cu3 N12 . . 118.1(4) y
    N10 Cu3 N12 . . 110.5(4) y
    N9 Cu3 N12 . . 83.3(3) y
    N12A Cu3 Br3 . . 102.8(5) ?
    N11 Cu3 Br3 . . 97.3(3) y
    N10 Cu3 Br3 . . 98.4(2) y
    N9 Cu3 Br3 . . 179.7(2) y
    N10A Cu3 Br3 . . 99.2(3) ?
    N11A Cu3 Br3 . . 100.3(5) ?
    N12 Cu3 Br3 . . 97.0(2) y
    C43 N9 C37 . . 117.6(8) ?
    C49A N9 C43A . . 118.1(12) ?
    C43 N9 C49 . . 111.6(7) ?
    C37 N9 C49 . . 108.0(8) ?
    C49A N9 C37A . . 107.2(12) ?
    C43A N9 C37A . . 99.7(10) ?
    C49A N9 Cu3 . . 114.9(9) ?
    C43 N9 Cu3 . . 107.3(6) ?
    C37 N9 Cu3 . . 107.8(5) ?
    C43A N9 Cu3 . . 109.9(8) ?
    C49 N9 Cu3 . . 103.4(5) ?
    C37A N9 Cu3 . . 105.0(7) ?
    N9 C37 C38 . . 110.6(8) ?
    N9 C37 H37A . . 109.5 ?
    C38 C37 H37A . . 109.5 ?
    N9 C37 H37B . . 109.5 ?
    C38 C37 H37B . . 109.5 ?
    H37A C37 H37B . . 108.1 ?
    C39 C38 N10 . . 120.0 ?
    C39 C38 C37 . . 124.6(7) ?
    N10 C38 C37 . . 115.3(7) ?
    C40 C39 C38 . . 120.0 ?
    C40 C39 H39 . . 120.0 ?
    C38 C39 H39 . . 120.0 ?
    C39 C40 C41 . . 120.0 ?
    C39 C40 H40 . . 120.0 ?
    C41 C40 H40 . . 120.0 ?
    C42 C41 C40 . . 120.0 ?
    C42 C41 H41 . . 120.0 ?
    C40 C41 H41 . . 120.0 ?
    N10 C42 C41 . . 120.0 ?
    N10 C42 H42 . . 120.0 ?
    C41 C42 H42 . . 120.0 ?
    C42 N10 C38 . . 120.0 ?
    C42 N10 Cu3 . . 127.7(4) ?
    C38 N10 Cu3 . . 112.1(4) ?
    N9 C43 C44 . . 112.2(8) ?
    N9 C43 H43A . . 109.2 ?
    C44 C43 H43A . . 109.2 ?
    N9 C43 H43B . . 109.2 ?
    C44 C43 H43B . . 109.2 ?
    H43A C43 H43B . . 107.9 ?
    C45 C44 N11 . . 120.0 ?
    C45 C44 C43 . . 123.8(7) ?
    N11 C44 C43 . . 116.2(7) ?
    C46 C45 C44 . . 120.0 ?
    C46 C45 H45 . . 120.0 ?
    C44 C45 H45 . . 120.0 ?
    C45 C46 C47 . . 120.0 ?
    C45 C46 H46 . . 120.0 ?
    C47 C46 H46 . . 120.0 ?
    C46 C47 C48 . . 120.0 ?
    C46 C47 H47 . . 120.0 ?
    C48 C47 H47 . . 120.0 ?
    C47 C48 N11 . . 120.0 ?
    C47 C48 H48 . . 120.0 ?
    N11 C48 H48 . . 120.0 ?
    C48 N11 C44 . . 120.0 ?
    C48 N11 Cu3 . . 129.4(6) ?
    C44 N11 Cu3 . . 110.6(6) ?
    C50 C49 N9 . . 112.4(7) ?
    C50 C49 H49A . . 109.1 ?
    N9 C49 H49A . . 109.1 ?
    C50 C49 H49B . . 109.1 ?
    N9 C49 H49B . . 109.1 ?
    H49A C49 H49B . . 107.9 ?
    C51 C50 N12 . . 120.0 ?
    C51 C50 C49 . . 125.7(6) ?
    N12 C50 C49 . . 114.3(6) ?
    C52 C51 C50 . . 120.0 ?
    C52 C51 H51 . . 120.0 ?
    C50 C51 H51 . . 120.0 ?
    C51 C52 C53 . . 120.0 ?
    C51 C52 H52 . . 120.0 ?
    C53 C52 H52 . . 120.0 ?
    C54 C53 C52 . . 120.0 ?
    C54 C53 H53 . . 120.0 ?
    C52 C53 H53 . . 120.0 ?
    N12 C54 C53 . . 120.0 ?
    N12 C54 H54 . . 120.0 ?
    C53 C54 H54 . . 120.0 ?
    C54 N12 C50 . . 120.0 ?
    C54 N12 Cu3 . . 128.6(4) ?
    C50 N12 Cu3 . . 111.2(4) ?
    C38A C37A N9 . . 108.1(13) ?
    C38A C37A H37C . . 110.1 ?
    N9 C37A H37C . . 110.1 ?
    C38A C37A H37D . . 110.1 ?
    N9 C37A H37D . . 110.1 ?
    H37C C37A H37D . . 108.4 ?
    C39A C38A N10A . . 120.0 ?
    C39A C38A C37A . . 126.4(11) ?
    N10A C38A C37A . . 113.6(11) ?
    C38A C39A C40A . . 120.0 ?
    C38A C39A H39A . . 120.0 ?
    C40A C39A H39A . . 120.0 ?
    C41A C40A C39A . . 120.0 ?
    C41A C40A H40A . . 120.0 ?
    C39A C40A H40A . . 120.0 ?
    C40A C41A C42A . . 120.0 ?
    C40A C41A H41A . . 120.0 ?
    C42A C41A H41A . . 120.0 ?
    N10A C42A C41A . . 120.0 ?
    N10A C42A H42A . . 120.0 ?
    C41A C42A H42A . . 120.0 ?
    C42A N10A C38A . . 120.0 ?
    C42A N10A Cu3 . . 122.9(7) ?
    C38A N10A Cu3 . . 116.7(7) ?
    C44A C43A N9 . . 113.8(15) ?
    C44A C43A H43C . . 108.8 ?
    N9 C43A H43C . . 108.8 ?
    C44A C43A H43D . . 108.8 ?
    N9 C43A H43D . . 108.8 ?
    H43C C43A H43D . . 107.7 ?
    C45A C44A N11A . . 120.0 ?
    C45A C44A C43A . . 127.1(14) ?
    N11A C44A C43A . . 112.6(14) ?
    C44A C45A C46A . . 120.0 ?
    C44A C45A H45A . . 120.0 ?
    C46A C45A H45A . . 120.0 ?
    C47A C46A C45A . . 120.0 ?
    C47A C46A H46A . . 120.0 ?
    C45A C46A H46A . . 120.0 ?
    C46A C47A C48A . . 120.0 ?
    C46A C47A H47A . . 120.0 ?
    C48A C47A H47A . . 120.0 ?
    N11A C48A C47A . . 120.0 ?
    N11A C48A H48A . . 120.0 ?
    C47A C48A H48A . . 120.0 ?
    C48A N11A C44A . . 120.0 ?
    C48A N11A Cu3 . . 123.9(11) ?
    C44A N11A Cu3 . . 115.7(11) ?
    N9 C49A C50A . . 105.6(14) ?
    N9 C49A H49C . . 110.6 ?
    C50A C49A H49C . . 110.6 ?
    N9 C49A H49D . . 110.6 ?
    C50A C49A H49D . . 110.6 ?
    H49C C49A H49D . . 108.7 ?
    C51A C50A N12A . . 120.0 ?
    C51A C50A C49A . . 125.5(12) ?
    N12A C50A C49A . . 114.5(12) ?
    C52A C51A C50A . . 120.0 ?
    C52A C51A H51A . . 120.0 ?
    C50A C51A H51A . . 120.0 ?
    C51A C52A C53A . . 120.0 ?
    C51A C52A H52A . . 120.0 ?
    C53A C52A H52A . . 120.0 ?
    C54A C53A C52A . . 120.0 ?
    C54A C53A H53A . . 120.0 ?
    C52A C53A H53A . . 120.0 ?
    C53A C54A N12A . . 120.0 ?
    C53A C54A H54A . . 120.0 ?
    N12A C54A H54A . . 120.0 ?
    C54A N12A C50A . . 120.0 ?
    C54A N12A Cu3 . . 125.2(8) ?
    C50A N12A Cu3 . . 114.4(8) ?
loop_
    _geom_torsion_atom_site_label_1
    _geom_torsion_atom_site_label_2
    _geom_torsion_atom_site_label_3
    _geom_torsion_atom_site_label_4
    _geom_torsion_site_symmetry_1
    _geom_torsion_site_symmetry_2
    _geom_torsion_site_symmetry_3
    _geom_torsion_site_symmetry_4
    _geom_torsion
    _geom_torsion_publ_flag
    C7 N1 C1 C2 . . . . 82.6(8) ?
    C13 N1 C1 C2 . . . . -152.2(7) ?
    Cu1 N1 C1 C2 . . . . -35.7(8) ?
    C6 N2 C2 C3 . . . . -2.4(14) ?
    Cu1 N2 C2 C3 . . . . 173.7(7) ?
    C6 N2 C2 C1 . . . . 176.4(8) ?
    Cu1 N2 C2 C1 . . . . -7.5(10) ?
    N1 C1 C2 N2 . . . . 29.3(10) ?
    N1 C1 C2 C3 . . . . -151.9(9) ?
    N2 C2 C3 C4 . . . . 1.3(16) ?
    C1 C2 C3 C4 . . . . -177.3(10) ?
    C2 C3 C4 C5 . . . . 1.3(19) ?
    C3 C4 C5 C6 . . . . -2.9(19) ?
    C2 N2 C6 C5 . . . . 0.7(14) ?
    Cu1 N2 C6 C5 . . . . -174.8(8) ?
    C4 C5 C6 N2 . . . . 1.9(17) ?
    C13 N1 C7 C8 . . . . 78.2(8) ?
    C1 N1 C7 C8 . . . . -157.7(7) ?
    Cu1 N1 C7 C8 . . . . -39.2(7) ?
    C12 N3 C8 C9 . . . . -2.6(12) ?
    Cu1 N3 C8 C9 . . . . 170.0(7) ?
    C12 N3 C8 C7 . . . . 174.6(8) ?
    Cu1 N3 C8 C7 . . . . -12.8(9) ?
    N1 C7 C8 N3 . . . . 35.4(10) ?
    N1 C7 C8 C9 . . . . -147.4(8) ?
    N3 C8 C9 C10 . . . . 1.7(14) ?
    C7 C8 C9 C10 . . . . -175.3(9) ?
    C8 C9 C10 C11 . . . . 0.7(15) ?
    C9 C10 C11 C12 . . . . -2.1(16) ?
    C8 N3 C12 C11 . . . . 1.1(13) ?
    Cu1 N3 C12 C11 . . . . -170.4(7) ?
    C10 C11 C12 N3 . . . . 1.3(15) ?
    C7 N1 C13 C14 . . . . -158.3(6) ?
    C1 N1 C13 C14 . . . . 76.3(8) ?
    Cu1 N1 C13 C14 . . . . -40.7(7) ?
    C18 N4 C14 C15 . . . . -1.3(11) ?
    Cu1 N4 C14 C15 . . . . 170.7(6) ?
    C18 N4 C14 C13 . . . . 178.4(7) ?
    Cu1 N4 C14 C13 . . . . -9.6(8) ?
    N1 C13 C14 N4 . . . . 33.9(9) ?
    N1 C13 C14 C15 . . . . -146.4(8) ?
    N4 C14 C15 C16 . . . . -2.0(13) ?
    C13 C14 C15 C16 . . . . 178.3(8) ?
    C14 C15 C16 C17 . . . . 3.4(13) ?
    C15 C16 C17 C18 . . . . -1.5(13) ?
    C14 N4 C18 C17 . . . . 3.4(11) ?
    Cu1 N4 C18 C17 . . . . -167.5(6) ?
    C16 C17 C18 N4 . . . . -2.0(12) ?
    C31 N5 C19 C20 . . . . -81.9(9) ?
    C25 N5 C19 C20 . . . . 152.8(7) ?
    Cu2 N5 C19 C20 . . . . 35.6(8) ?
    C24 N6 C20 C21 . . . . 1.3(12) ?
    Cu2 N6 C20 C21 . . . . 178.7(6) ?
    C24 N6 C20 C19 . . . . -176.9(7) ?
    Cu2 N6 C20 C19 . . . . 0.5(9) ?
    N5 C19 C20 N6 . . . . -24.3(10) ?
    N5 C19 C20 C21 . . . . 157.6(7) ?
    N6 C20 C21 C22 . . . . -2.3(12) ?
    C19 C20 C21 C22 . . . . 175.8(8) ?
    C20 C21 C22 C23 . . . . 1.7(14) ?
    C21 C22 C23 C24 . . . . -0.2(14) ?
    C20 N6 C24 C23 . . . . 0.3(12) ?
    Cu2 N6 C24 C23 . . . . -176.6(6) ?
    C22 C23 C24 N6 . . . . -0.9(14) ?
    C31 N5 C25 C26 . . . . 154.8(7) ?
    C19 N5 C25 C26 . . . . -80.3(8) ?
    Cu2 N5 C25 C26 . . . . 37.9(8) ?
    C30 N7 C26 C27 . . . . -2.6(12) ?
    Cu2 N7 C26 C27 . . . . 176.1(7) ?
    C30 N7 C26 C25 . . . . -178.6(7) ?
    Cu2 N7 C26 C25 . . . . 0.2(9) ?
    N5 C25 C26 N7 . . . . -26.0(10) ?
    N5 C25 C26 C27 . . . . 158.0(8) ?
    N7 C26 C27 C28 . . . . 2.9(14) ?
    C25 C26 C27 C28 . . . . 178.6(9) ?
    C26 C27 C28 C29 . . . . -2.3(15) ?
    C27 C28 C29 C30 . . . . 1.6(15) ?
    C26 N7 C30 C29 . . . . 1.8(12) ?
    Cu2 N7 C30 C29 . . . . -176.7(7) ?
    C28 C29 C30 N7 . . . . -1.3(14) ?
    C19 N5 C31 C32 . . . . 159.0(8) ?
    C25 N5 C31 C32 . . . . -75.6(9) ?
    Cu2 N5 C31 C32 . . . . 40.8(9) ?
    C36 N8 C32 C33 . . . . -0.7(14) ?
    Cu2 N8 C32 C33 . . . . -174.8(10) ?
    C36 N8 C32 C31 . . . . -176.3(8) ?
    Cu2 N8 C32 C31 . . . . 9.6(10) ?
    N5 C31 C32 N8 . . . . -34.0(11) ?
    N5 C31 C32 C33 . . . . 150.3(11) ?
    N8 C32 C33 C34 . . . . 1(2) ?
    C31 C32 C33 C34 . . . . 176.8(13) ?
    C32 C33 C34 C35 . . . . -1(2) ?
    C33 C34 C35 C36 . . . . 0(2) ?
    C32 N8 C36 C35 . . . . -0.6(13) ?
    Cu2 N8 C36 C35 . . . . 172.4(8) ?
    C34 C35 C36 N8 . . . . 1.1(18) ?
    C43 N9 C37 C38 . . . . 82.4(10) ?
    C49 N9 C37 C38 . . . . -150.2(8) ?
    Cu3 N9 C37 C38 . . . . -39.0(9) ?
    N9 C37 C38 C39 . . . . -151.0(7) ?
    N9 C37 C38 N10 . . . . 31.9(10) ?
    N10 C38 C39 C40 . . . . 0.0 ?
    C37 C38 C39 C40 . . . . -177.1(10) ?
    C38 C39 C40 C41 . . . . 0.0 ?
    C39 C40 C41 C42 . . . . 0.0 ?
    C40 C41 C42 N10 . . . . 0.0 ?
    C41 C42 N10 C38 . . . . 0.0 ?
    C41 C42 N10 Cu3 . . . . -173.6(6) ?
    C39 C38 N10 C42 . . . . 0.0 ?
    C37 C38 N10 C42 . . . . 177.3(9) ?
    C39 C38 N10 Cu3 . . . . 174.5(6) ?
    C37 C38 N10 Cu3 . . . . -8.2(8) ?
    C37 N9 C43 C44 . . . . -157.2(8) ?
    C49 N9 C43 C44 . . . . 77.1(10) ?
    Cu3 N9 C43 C44 . . . . -35.5(9) ?
    N9 C43 C44 C45 . . . . -155.1(7) ?
    N9 C43 C44 N11 . . . . 25.2(11) ?
    N11 C44 C45 C46 . . . . 0.0 ?
    C43 C44 C45 C46 . . . . -179.7(10) ?
    C44 C45 C46 C47 . . . . 0.0 ?
    C45 C46 C47 C48 . . . . 0.0 ?
    C46 C47 C48 N11 . . . . 0.0 ?
    C47 C48 N11 C44 . . . . 0.0 ?
    C47 C48 N11 Cu3 . . . . -179.6(8) ?
    C45 C44 N11 C48 . . . . 0.0 ?
    C43 C44 N11 C48 . . . . 179.7(9) ?
    C45 C44 N11 Cu3 . . . . 179.7(7) ?
    C43 C44 N11 Cu3 . . . . -0.6(8) ?
    C43 N9 C49 C50 . . . . -157.5(9) ?
    C37 N9 C49 C50 . . . . 71.7(10) ?
    Cu3 N9 C49 C50 . . . . -42.4(9) ?
    N9 C49 C50 C51 . . . . -148.6(7) ?
    N9 C49 C50 N12 . . . . 33.5(11) ?
    N12 C50 C51 C52 . . . . 0.0 ?
    C49 C50 C51 C52 . . . . -177.8(10) ?
    C50 C51 C52 C53 . . . . 0.0 ?
    C51 C52 C53 C54 . . . . 0.0 ?
    C52 C53 C54 N12 . . . . 0.0 ?
    C53 C54 N12 C50 . . . . 0.0 ?
    C53 C54 N12 Cu3 . . . . -174.5(7) ?
    C51 C50 N12 C54 . . . . 0.0 ?
    C49 C50 N12 C54 . . . . 178.1(9) ?
    C51 C50 N12 Cu3 . . . . 175.4(6) ?
    C49 C50 N12 Cu3 . . . . -6.5(8) ?
    C49A N9 C37A C38A . . . . -79.5(16) ?
    C43A N9 C37A C38A . . . . 157.0(13) ?
    Cu3 N9 C37A C38A . . . . 43.1(14) ?
    N9 C37A C38A C39A . . . . 147.6(10) ?
    N9 C37A C38A N10A . . . . -33.2(16) ?
    N10A C38A C39A C40A . . . . 0.0 ?
    C37A C38A C39A C40A . . . . 179.2(17) ?
    C38A C39A C40A C41A . . . . 0.0 ?
    C39A C40A C41A C42A . . . . 0.0 ?
    C40A C41A C42A N10A . . . . 0.0 ?
    C41A C42A N10A C38A . . . . 0.0 ?
    C41A C42A N10A Cu3 . . . . 172.1(10) ?
    C39A C38A N10A C42A . . . . 0.0 ?
    C37A C38A N10A C42A . . . . -179.3(15) ?
    C39A C38A N10A Cu3 . . . . -172.6(9) ?
    C37A C38A N10A Cu3 . . . . 8.2(13) ?
    C49A N9 C43A C44A . . . . 166.1(15) ?
    C37A N9 C43A C44A . . . . -78.4(16) ?
    Cu3 N9 C43A C44A . . . . 31.6(17) ?
    N9 C43A C44A C45A . . . . 157.4(13) ?
    N9 C43A C44A N11A . . . . -28.8(19) ?
    N11A C44A C45A C46A . . . . 0.0 ?
    C43A C44A C45A C46A . . . . 173(2) ?
    C44A C45A C46A C47A . . . . 0.0 ?
    C45A C46A C47A C48A . . . . 0.0 ?
    C46A C47A C48A N11A . . . . 0.0 ?
    C47A C48A N11A C44A . . . . 0.0 ?
    C47A C48A N11A Cu3 . . . . 172.5(15) ?
    C45A C44A N11A C48A . . . . 0.0 ?
    C43A C44A N11A C48A . . . . -174.3(19) ?
    C45A C44A N11A Cu3 . . . . -173.1(14) ?
    C43A C44A N11A Cu3 . . . . 12.6(16) ?
    C43A N9 C49A C50A . . . . -92.7(16) ?
    C37A N9 C49A C50A . . . . 155.9(13) ?
    Cu3 N9 C49A C50A . . . . 39.6(16) ?
    N9 C49A C50A C51A . . . . 151.3(12) ?
    N9 C49A C50A N12A . . . . -31.7(18) ?
    N12A C50A C51A C52A . . . . 0.0 ?
    C49A C50A C51A C52A . . . . 176.9(18) ?
    C50A C51A C52A C53A . . . . 0.0 ?
    C51A C52A C53A C54A . . . . 0.0 ?
    C52A C53A C54A N12A . . . . 0.0 ?
    C53A C54A N12A C50A . . . . 0.0 ?
    C53A C54A N12A Cu3 . . . . 172.3(13) ?
    C51A C50A N12A C54A . . . . 0.0 ?
    C49A C50A N12A C54A . . . . -177.2(16) ?
    C51A C50A N12A Cu3 . . . . -173.1(12) ?
    C49A C50A N12A Cu3 . . . . 9.7(15) ?
_shelx_hkl_file
;
  -1   0   0  109.99    1.40
   1   0   0  108.59    1.80
  -2   0   0 4932.71   56.79
   2   0   0 3336.77   50.99
  -3   0   0 1073.29   12.20
   3   0   0 1079.49   13.30
  -4   0   0  322.47    3.80
   4   0   0  321.47    4.50
  -5   0   0  477.95    5.60
   5   0   0  483.15    6.60
  -6   0   0   57.99    1.30
   6   0   0   58.59    1.60
  -7   0   0   48.40    1.30
   7   0   0   47.30    1.70
  -8   0   0  112.69    2.60
   8   0   0  118.59    2.60
  -9   0   0  140.89    3.90
   9   0   0  144.59    5.20
 -10   0   0   37.90    3.60
  10   0   0   39.10    4.90
 -11   0   0   16.90    4.10
  11   0   0   15.30    5.50
 -12   0   0  128.89    9.80
  12   0   0  124.79    7.20
 -13   0   0    5.50    4.90
  13   0   0    2.20    3.60
  12  -1   0   44.90    7.20
 -12   1   0   38.50    4.70
  11  -1   0   53.09    6.10
 -11   1   0   61.89    4.60
  10  -1   0    0.00    5.00
 -10   1   0    3.00    3.50
   9  -1   0    2.50    6.00
  -9   1   0    0.00    2.10
   8  -1   0    7.70    1.80
  -8   1   0    5.70    1.50
   7  -1   0   56.49    1.80
  -7   1   0   60.09    1.50
   6  -1   0  273.07    4.10
  -6   1   0  269.77    3.50
   5  -1   0  123.29    2.10
  -5   1   0  123.09    1.80
   4  -1   0  184.88    2.80
  -4   1   0  185.48    2.40
   3  -1   0  208.08    2.70
  -3   1   0  210.28    2.50
   2  -1   0 2316.47   33.00
  -2   1   0 2343.27   26.40
   1  -1   0  786.12    9.80
  -1   1   0  800.92   10.00
   0  -1   0   11.20    0.80
   0   1   0   11.90    0.30
  -1  -1   0  923.91   11.70
   1   1   0  921.41   16.80
  -2  -1   0    3.10    0.30
   2   1   0    3.70    0.40
  -3  -1   0 4483.25   55.89
   3   1   0 4418.56   62.09
  -4  -1   0 2386.16   29.90
   4   1   0 2309.47   38.80
  -5  -1   0 1065.89   13.50
   5   1   0 1075.69   16.60
  -6  -1   0  103.59    2.00
   6   1   0  103.79    2.00
  -7  -1   0  267.07    4.00
   7   1   0  268.07    4.10
  -8  -1   0  532.35    7.30
   8   1   0  536.55    7.60
  -9  -1   0    3.50    2.40
   9   1   0    2.10    3.90
 -10  -1   0   18.90    3.00
  10   1   0   16.90    4.30
 -11  -1   0   30.70    4.60
  11   1   0   31.20    5.50
 -12  -1   0   25.00    9.80
  12   1   0   10.40    9.00
 -13  -1   0    6.00    3.70
  13   1   0    4.10    4.80
  12  -2   0   25.10    7.60
 -12   2   0    8.40    4.80
  11  -2   0   27.00    6.30
 -11   2   0   40.50    4.50
  10  -2   0  241.88    7.20
 -10   2   0  232.28    5.70
   9  -2   0   20.60    4.90
  -9   2   0   24.30    2.20
   8  -2   0   58.39    3.00
  -8   2   0   52.89    2.80
   7  -2   0  366.06    5.40
  -7   2   0  361.16    5.10
   6  -2   0 1111.89   14.90
  -6   2   0 1111.49   14.10
   5  -2   0 1361.86   18.20
  -5   2   0 1384.06   17.20
   4  -2   0 1031.40   13.80
  -4   2   0 1037.20   13.00
   3  -2   0 2317.17   28.80
  -3   2   0 2387.66   30.90
   2  -2   0  207.18    2.70
  -2   2   0  207.28    2.80
   1  -2   0  412.56    4.70
  -1   2   0  410.96    5.30
   0  -2   0 1459.35   21.50
   0   2   0 1559.24   18.80
  -1  -2   0  938.71   10.90
   1   2   0  953.40   11.70
  -2  -2   0  111.09    1.80
   2   2   0  112.89    2.00
  -3  -2   0 2745.13   30.90
   3   2   0 2649.63   36.10
  -4  -2   0 1061.19   11.80
   4   2   0 1017.20   16.20
  -5  -2   0    2.80    0.70
   5   2   0    5.20    0.90
  -6  -2   0  105.39    2.00
   6   2   0  105.39    2.40
  -7  -2   0   61.79    1.80
   7   2   0   64.69    2.10
  -8  -2   0  659.93    8.80
   8   2   0  666.23    9.20
  -9  -2   0   35.40    2.60
   9   2   0   37.70    2.30
 -10  -2   0   17.00    3.00
  10   2   0   22.90    3.50
 -11  -2   0   58.59    4.60
  11   2   0   58.29    7.70
 -12  -2   0   50.99    8.90
  12   2   0   44.00   13.80
 -13  -2   0   13.50    7.10
  13   2   0    5.90   10.40
  12  -3   0    5.10    3.40
 -12   3   0    8.20    3.70
  11  -3   0   23.40    3.30
 -11   3   0   36.40    4.50
  10  -3   0    2.00    4.10
 -10   3   0    6.90    3.40
   9  -3   0    8.40    2.90
  -9   3   0    2.10    2.40
   8  -3   0   25.10    2.70
  -8   3   0   17.70    2.80
   7  -3   0    4.90    1.70
  -7   3   0    4.40    1.30
   6  -3   0  128.29    2.50
  -6   3   0  124.99    2.50
   5  -3   0   11.10    0.90
  -5   3   0    9.40    1.00
   4  -3   0    5.50    0.80
  -4   3   0    3.60    0.80
   3  -3   0  165.78    2.20
  -3   3   0  167.98    2.50
   2  -3   0  665.93    7.70
  -2   3   0  668.93    8.40
   1  -3   0 1692.43   18.20
  -1   3   0 1737.23   19.50
   0  -3   0  980.40   12.50
   0   3   0 1033.70   12.60
  -1  -3   0   84.49    1.30
   1   3   0   88.39    1.40
  -2  -3   0  329.57    3.90
   2   3   0  331.17    4.70
  -3  -3   0  359.26    4.70
   3   3   0  348.57    5.10
  -4  -3   0   67.09    1.20
   4   3   0   67.29    1.30
  -5  -3   0  252.07    3.20
   5   3   0  255.97    4.40
  -6  -3   0 1094.69   13.70
   6   3   0 1067.69   16.90
  -7  -3   0   69.89    1.90
   7   3   0   78.79    2.20
  -8  -3   0  116.79    2.50
   8   3   0  118.89    3.00
  -9  -3   0   39.50    2.50
   9   3   0   51.89    2.30
 -10  -3   0   16.40    3.00
  10   3   0   16.10    2.20
 -11  -3   0    1.70    3.00
  11   3   0   10.60   12.00
 -12  -3   0    0.20    5.90
  12   3   0    0.00   13.40
 -13  -3   0   38.40    7.60
  13   3   0   28.40    7.20
  11  -4   0  179.98    7.20
 -11   4   0  176.08    6.00
  10  -4   0   65.69    5.10
 -10   4   0   79.39    4.70
   9  -4   0   45.20    3.60
  -9   4   0   50.19    3.20
   8  -4   0    2.90    2.70
  -8   4   0    0.70    2.90
   7  -4   0   92.09    3.00
  -7   4   0   91.39    2.50
   6  -4   0   10.00    1.00
  -6   4   0    6.70    1.30
   5  -4   0  189.38    2.90
  -5   4   0  188.98    3.00
   4  -4   0  924.71   10.80
  -4   4   0  936.51   11.80
   3  -4   0  161.28    2.20
  -3   4   0  158.68    2.50
   2  -4   0  150.68    1.90
  -2   4   0  153.68    2.00
   1  -4   0  727.93    7.80
  -1   4   0  729.13    8.20
   0  -4   0  243.48    2.90
   0   4   0  251.17    3.20
  -1  -4   0 9671.53  118.59
   1   4   0 9999.00  126.99
  -2  -4   0  349.67    4.20
   2   4   0  357.86    4.50
  -3  -4   0  455.95    5.90
   3   4   0  451.95    6.60
  -4  -4   0 3479.85   45.40
   4   4   0 3426.06   48.30
  -5  -4   0  113.19    1.70
   5   4   0  124.39    2.00
  -6  -4   0  121.69    1.90
   6   4   0  122.69    2.10
  -7  -4   0  292.77    4.20
   7   4   0  301.87    5.30
  -8  -4   0  333.47    4.80
   8   4   0  340.17    6.00
  -9  -4   0    3.50    1.40
   9   4   0    6.90    1.70
 -10  -4   0    5.70    2.60
  10   4   0    6.30    2.00
 -11  -4   0    0.30    3.00
  11   4   0    0.00   11.60
 -12  -4   0   45.70    8.70
  12   4   0   33.20   13.30
 -13  -4   0   16.80    7.30
  13   4   0    3.20    9.20
  11  -5   0   33.60    4.80
 -11   5   0   36.60    5.00
  10  -5   0    0.00    6.50
 -10   5   0    6.70    3.50
   9  -5   0    4.20    3.30
  -9   5   0    3.50    3.60
   8  -5   0   83.59    3.90
  -8   5   0   89.09    4.10
   7  -5   0  169.08    4.40
  -7   5   0  174.38    3.40
   6  -5   0   47.70    1.90
  -6   5   0   45.20    1.90
   5  -5   0   41.10    1.50
  -5   5   0   40.40    1.60
   4  -5   0  229.78    3.30
  -4   5   0  230.18    3.00
   3  -5   0   11.00    0.80
  -3   5   0   10.20    0.80
   2  -5   0  320.97    3.60
  -2   5   0  319.57    4.10
   1  -5   0 1881.61   20.00
  -1   5   0 1900.01   23.10
   0  -5   0 2317.67   26.60
   0   5   0 2377.36   29.50
  -1  -5   0  410.16    5.40
   1   5   0  398.76    5.00
  -2  -5   0  419.16    5.00
   2   5   0  425.66    5.40
  -3  -5   0 1536.05   17.60
   3   5   0 1502.65   18.60
  -4  -5   0   76.19    1.60
   4   5   0   76.69    1.90
  -5  -5   0    5.60    0.90
   5   5   0    7.00    0.80
  -6  -5   0  124.69    2.30
   6   5   0  129.39    2.30
  -7  -5   0   49.99    1.40
   7   5   0   51.99    1.40
  -8  -5   0  712.23    8.50
   8   5   0  716.33   11.60
  -9  -5   0    2.80    1.80
   9   5   0    6.00    1.80
 -10  -5   0   31.00    2.40
  10   5   0   32.50    2.80
 -11  -5   0    0.00    3.40
  11   5   0    5.10    4.80
 -12  -5   0    4.10    6.10
  12   5   0    0.00    6.90
 -13  -5   0   31.60    6.90
  13   5   0   18.10    6.30
  10  -6   0    9.20    6.90
 -10   6   0   29.30    5.60
   9  -6   0    0.00    5.80
  -9   6   0   19.50    8.70
   8  -6   0    1.60    3.10
  -8   6   0    2.60    3.30
   7  -6   0    5.70    2.20
  -7   6   0    4.70    1.70
   6  -6   0   10.90    1.60
  -6   6   0    7.70    1.40
   5  -6   0    9.50    1.00
  -5   6   0    9.00    1.00
   4  -6   0  265.17    3.50
  -4   6   0  263.87    3.50
   3  -6   0  340.27    4.20
  -3   6   0  341.87    4.50
   2  -6   0   32.20    1.00
  -2   6   0   30.80    1.20
   1  -6   0 1353.86   14.40
  -1   6   0 1362.26   16.60
   0  -6   0  407.36    5.40
   0   6   0  404.66    5.20
  -1  -6   0 4164.48   52.79
   1   6   0 4243.18   53.29
  -2  -6   0   19.40    1.20
   2   6   0    9.30    1.30
  -3  -6   0  781.32    9.00
   3   6   0  758.32    9.60
  -4  -6   0 2343.97   26.90
   4   6   0 2290.17   35.70
  -5  -6   0   30.60    1.40
   5   6   0   32.10    1.60
  -6  -6   0  259.07    3.70
   6   6   0  248.88    3.90
  -7  -6   0  309.27    4.50
   7   6   0  310.47    4.60
  -8  -6   0  188.28    3.40
   8   6   0  184.48    4.10
  -9  -6   0   67.39    2.90
   9   6   0   78.29    3.10
 -10  -6   0   20.10    2.60
  10   6   0   21.50    2.20
 -11  -6   0    0.60    3.20
  11   6   0    5.20    3.10
 -12  -6   0    3.50    5.60
  12   6   0   12.70    7.50
 -13  -6   0   27.40    6.90
  13   6   0   17.00    6.10
  10  -7   0   10.70    4.60
 -10   7   0   12.20    6.40
   9  -7   0  190.18    6.50
  -9   7   0  225.18   10.90
   8  -7   0   51.59    4.10
  -8   7   0   48.20    5.60
   7  -7   0  265.47    5.00
  -7   7   0  269.87    4.70
   6  -7   0    4.50    1.50
  -6   7   0    2.00    1.50
   5  -7   0  588.24    7.00
  -5   7   0  580.94    7.00
   4  -7   0   26.80    1.20
  -4   7   0   26.60    1.30
   3  -7   0   58.89    1.50
  -3   7   0   55.39    1.60
   2  -7   0 2149.19   22.80
  -2   7   0 2157.08   28.40
   1  -7   0  840.72    9.10
  -1   7   0  837.82   10.50
   0  -7   0  923.81   11.70
   0   7   0  916.71   11.30
  -1  -7   0 1004.20   12.70
   1   7   0 1018.00   12.50
  -2  -7   0   13.70    1.00
   2   7   0    9.10    1.50
  -3  -7   0 1575.34   18.10
   3   7   0 1612.04   19.60
  -4  -7   0   44.30    1.30
   4   7   0   42.40    1.20
  -5  -7   0  324.97    4.50
   5   7   0  314.87    5.60
  -6  -7   0  205.28    3.20
   6   7   0  205.48    3.90
  -7  -7   0 1010.60   12.80
   7   7   0  991.90   13.50
  -8  -7   0  215.08    3.70
   8   7   0  210.78    4.50
  -9  -7   0   27.70    1.80
   9   7   0   31.90    2.30
 -10  -7   0    4.60    2.50
  10   7   0   11.40    3.00
 -11  -7   0    6.80    3.80
  11   7   0    8.80    5.30
 -12  -7   0   59.89    5.80
  12   7   0   64.09    8.10
 -13  -7   0   39.20    9.60
   9  -8   0   16.70    3.40
  -9   8   0   23.00    6.00
   8  -8   0    3.10    4.80
  -8   8   0   20.40    5.40
   7  -8   0   42.30    4.40
  -7   8   0   48.50    3.00
   6  -8   0   53.99    3.70
  -6   8   0   58.89    2.90
   5  -8   0   56.09    2.30
  -5   8   0   51.09    2.60
   4  -8   0    6.80    1.10
  -4   8   0    9.80    1.30
   3  -8   0  700.03    7.70
  -3   8   0  694.63    9.70
   2  -8   0   61.89    1.60
  -2   8   0   60.49    2.00
   1  -8   0  456.25    5.70
  -1   8   0  452.35    6.00
   0  -8   0  332.77    4.60
   0   8   0  326.67    4.40
  -1  -8   0 2492.45   31.00
   1   8   0 2545.95   31.30
  -2  -8   0 1007.20   12.70
   2   8   0 1042.10   14.40
  -3  -8   0 1901.71   26.40
   3   8   0 1832.02   24.30
  -4  -8   0  337.47    4.30
   4   8   0  332.87    5.90
  -5  -8   0  102.29    2.50
   5   8   0  104.89    3.50
  -6  -8   0  174.38    3.50
   6   8   0  177.18    3.90
  -7  -8   0  178.48    3.20
   7   8   0  176.98    3.30
  -8  -8   0   79.09    2.50
   8   8   0   82.29    2.30
  -9  -8   0   92.39    2.80
   9   8   0   92.69    3.60
 -10  -8   0   23.10    3.00
  10   8   0   30.60    3.00
 -11  -8   0  139.59    4.80
  11   8   0  151.68    5.50
 -12  -8   0    7.70    6.20
  12   8   0    2.70    6.00
 -13  -8   0  123.49   10.40
   9  -9   0    1.20    4.50
  -9   9   0   10.60    5.00
   8  -9   0   14.00    4.00
  -8   9   0   21.70    4.70
   7  -9   0  108.59    6.50
  -7   9   0  102.69    5.10
   6  -9   0    0.40    5.30
  -6   9   0    4.70    3.40
   5  -9   0  147.59    5.10
  -5   9   0  140.39    4.50
   4  -9   0    9.90    1.50
  -4   9   0    6.50    1.80
   3  -9   0  709.93    9.30
  -3   9   0  705.13    9.90
   2  -9   0   46.00    1.80
  -2   9   0   41.20    1.90
   1  -9   0    1.30    1.10
  -1   9   0    2.60    1.00
   0  -9   0  148.79    2.60
   0   9   0  139.99    2.60
  -1  -9   0  835.32   10.70
   1   9   0  828.72   10.50
  -2  -9   0  615.24    8.00
   2   9   0  620.84    9.00
  -3  -9   0 1477.15   20.60
   3   9   0 1447.16   21.90
  -4  -9   0  350.76    5.10
   4   9   0  342.27    5.40
  -5  -9   0  296.67    4.50
   5   9   0  298.97    4.80
  -6  -9   0  439.56    6.40
   6   9   0  430.66    7.50
  -7  -9   0   93.09    2.40
   7   9   0   95.49    3.00
  -8  -9   0   29.30    1.80
   8   9   0   29.80    1.80
  -9  -9   0  197.28    3.80
   9   9   0  196.48    4.90
 -10  -9   0   12.50    2.30
  10   9   0   10.20    2.50
 -11  -9   0  111.09    4.60
  11   9   0  120.69    5.20
 -12  -9   0    0.30    5.10
  12   9   0   16.20    7.90
 -13  -9   0   18.00    6.60
   8 -10   0   19.60   13.60
  -8  10   0   33.80    6.30
   7 -10   0  111.19    7.20
  -7  10   0  137.89    9.50
   6 -10   0    0.00    7.50
  -6  10   0    5.70    3.50
   5 -10   0    0.00    5.50
  -5  10   0    0.80    2.80
   4 -10   0  198.98    5.90
  -4  10   0  201.68    5.20
   3 -10   0  181.98    4.50
  -3  10   0  177.58    3.60
   2 -10   0  301.27    4.60
  -2  10   0  296.77    4.90
   1 -10   0   70.59    2.20
  -1  10   0   74.09    2.00
   0 -10   0   61.49    2.00
   0  10   0   66.39    1.90
  -1 -10   0  185.88    3.10
   1  10   0  186.08    2.90
  -2 -10   0  344.67    5.00
   2  10   0  356.06    6.20
  -3 -10   0  154.28    3.20
   3  10   0  143.39    3.30
  -4 -10   0  620.94    8.40
   4  10   0  630.04    9.00
  -5 -10   0  919.71   13.20
   5  10   0  897.81   14.70
  -6 -10   0  106.19    2.70
   6  10   0  103.69    4.20
  -7 -10   0   81.89    2.60
   7  10   0   81.09    3.20
  -8 -10   0   57.59    2.40
   8  10   0   54.09    2.60
  -9 -10   0   27.00    2.00
   9  10   0   29.10    2.60
 -10 -10   0    1.30    2.00
  10  10   0    1.40    2.60
 -11 -10   0   12.70    2.60
  11  10   0   10.70    3.00
 -12 -10   0   10.60   12.40
  12  10   0    4.80    8.70
 -13 -10   0   16.90   13.20
   7 -11   0   32.30    9.30
  -7  11   0   67.89    9.70
   6 -11   0    0.00    8.30
  -6  11   0   29.70    6.30
   5 -11   0    5.70    8.10
  -5  11   0    9.60    3.10
   4 -11   0   42.20    3.40
  -4  11   0   38.20    2.90
   3 -11   0  270.37    5.90
  -3  11   0  263.47    4.70
   2 -11   0   63.19    3.50
  -2  11   0   51.09    2.50
   1 -11   0    0.90    2.50
  -1  11   0    0.40    1.40
   0 -11   0  202.38    3.50
   0  11   0  196.58    4.30
  -1 -11   0   92.09    2.40
   1  11   0   88.19    3.10
  -2 -11   0  266.37    4.30
   2  11   0  277.47    5.10
  -3 -11   0  137.79    3.30
   3  11   0  131.99    3.20
  -4 -11   0   56.99    2.80
   4  11   0   44.30    2.50
  -5 -11   0   31.00    2.90
   5  11   0   24.70    3.50
  -6 -11   0   11.90    3.00
   6  11   0    4.80    2.60
  -7 -11   0    3.60    2.30
   7  11   0    3.80    2.10
  -8 -11   0   29.60    2.30
   8  11   0   26.70    2.20
  -9 -11   0   17.30    2.40
   9  11   0   14.80    2.60
 -10 -11   0   39.80    2.80
  10  11   0   36.30    3.10
 -11 -11   0   87.39    4.30
  11  11   0   88.69    5.00
 -12 -11   0   24.70   13.00
  12  11   0   11.70    4.90
 -13 -11   0   14.70   12.60
  13  11   0    4.00    7.00
   7 -12   0    0.60    4.70
  -7  12   0   10.20    6.80
   6 -12   0   37.40    5.60
  -6  12   0   51.79    5.30
   5 -12   0    1.00    4.90
  -5  12   0    7.80    4.80
   4 -12   0   14.20    3.00
  -4  12   0   12.70    3.60
   3 -12   0   91.99    4.40
  -3  12   0   86.69    5.20
   2 -12   0  259.57    5.80
  -2  12   0  253.87    5.60
   1 -12   0  222.28    5.20
  -1  12   0  209.58    4.90
   0 -12   0  299.67    6.10
   0  12   0  283.57    5.70
  -1 -12   0  121.49    2.90
   1  12   0  130.79    3.70
  -2 -12   0  262.77    4.40
   2  12   0  275.87    5.40
  -3 -12   0   17.80    2.00
   3  12   0   21.60    1.90
  -4 -12   0    9.10    3.10
   4  12   0    2.80    2.80
  -5 -12   0  204.68    4.40
   5  12   0  195.38    6.30
  -6 -12   0  109.49    4.20
   6  12   0  102.89    6.10
  -7 -12   0  118.59    4.20
   7  12   0  118.89    5.30
  -8 -12   0   55.49    3.30
   8  12   0   57.89    3.30
  -9 -12   0    2.60    2.50
   9  12   0    0.90    2.70
 -10 -12   0   25.60    2.80
  10  12   0   22.80    3.10
 -11 -12   0   51.09    3.40
  11  12   0   48.20    3.80
 -12 -12   0   26.50    9.30
  12  12   0   20.70    5.30
 -13 -12   0    8.00    8.40
  13  12   0    1.70   12.40
   6 -13   0    0.00    4.70
  -6  13   0    2.70    4.30
   5 -13   0    0.00    6.80
  -5  13   0    4.70    5.10
   4 -13   0    1.50    6.20
  -4  13   0    6.30    4.70
   3 -13   0    8.90    3.60
  -3  13   0   11.00    4.50
   2 -13   0   14.70    2.90
  -2  13   0   11.60    2.50
   1 -13   0   13.60    2.80
  -1  13   0   14.80    2.40
   0 -13   0   46.80    3.00
   0  13   0   45.00    2.60
  -1 -13   0    4.30    2.50
   1  13   0    4.10    2.10
  -2 -13   0   13.50    2.10
   2  13   0   10.10    2.40
  -3 -13   0  133.39    3.40
   3  13   0  128.89    3.60
  -4 -13   0   64.39    2.90
   4  13   0   69.39    5.00
  -5 -13   0  184.08    5.00
   5  13   0  181.48    6.30
  -6 -13   0  110.79    5.60
   6  13   0  113.09    6.80
  -7 -13   0  113.09    4.80
   7  13   0  111.79    7.10
  -8 -13   0   64.69    4.40
   8  13   0   59.89    5.10
  -9 -13   0  143.99    4.50
   9  13   0  132.89    7.80
 -10 -13   0   44.20    3.10
  10  13   0   37.10    3.50
 -11 -13   0  115.99    5.60
  11  13   0  119.39    5.80
 -12 -13   0   18.40    7.60
  12  13   0    7.60    5.70
   5 -14   0    7.20    5.00
  -5  14   0   21.60    4.60
   4 -14   0    0.00   14.40
  -4  14   0    4.00    5.10
   3 -14   0   10.40    8.60
  -3  14   0   13.70    4.90
   2 -14   0    2.90    4.50
  -2  14   0    3.90    4.60
   1 -14   0   40.40    3.40
  -1  14   0   36.90    2.90
   0 -14   0   26.70    3.10
   0  14   0   30.50    2.70
  -1 -14   0  156.58    4.90
   1  14   0  147.09    4.50
  -2 -14   0   80.39    5.20
   2  14   0   70.49    4.20
  -3 -14   0   68.19    3.90
   3  14   0   72.29    3.40
  -4 -14   0   50.29    2.80
   4  14   0   33.70    6.60
  -5 -14   0  306.57    7.40
   5  14   0  275.97   12.50
  -6 -14   0   90.99    5.70
   6  14   0   73.19    9.50
  -7 -14   0  158.98    5.30
   7  14   0  182.58    8.20
  -8 -14   0   35.40    4.20
   8  14   0   21.50    7.00
  -9 -14   0   90.39    4.50
   9  14   0   98.49    7.90
 -10 -14   0   10.90    2.90
  10  14   0    7.90    3.60
 -11 -14   0   17.50    3.80
  11  14   0   12.80    3.80
 -12 -14   0   12.10    5.80
  12  14   0   10.40    4.00
   4 -15   0    5.20    5.00
  -4  15   0   14.80    4.50
   3 -15   0    1.70   14.80
  -3  15   0   13.00    5.40
   2 -15   0    2.70    4.20
  -2  15   0    5.90    5.50
   1 -15   0    4.00    3.40
  -1  15   0    2.90    2.80
   0 -15   0   82.29    4.60
   0  15   0   72.29    3.70
  -1 -15   0   66.99    4.00
   1  15   0   69.69    3.50
  -2 -15   0   27.90    3.30
   2  15   0   23.20    3.10
  -3 -15   0   67.59    3.70
   3  15   0   65.59    3.50
  -4 -15   0  378.46    8.30
   4  15   0  394.76    8.90
  -5 -15   0   41.50    7.60
   5  15   0   38.00   10.40
  -6 -15   0  298.67    7.70
   6  15   0  326.37   13.10
  -7 -15   0   22.10    4.70
   7  15   0   17.20    6.90
  -8 -15   0   19.50    5.60
   8  15   0    0.80    7.40
  -9 -15   0    8.20    4.40
   9  15   0    5.70    6.30
 -10 -15   0    7.40    3.10
  10  15   0    9.90    4.80
 -11 -15   0    9.80    3.80
  11  15   0    6.50    3.90
   3 -16   0   34.00    7.10
   2 -16   0   11.30   15.90
  -2  16   0   10.90    5.50
   1 -16   0   35.90    4.90
  -1  16   0   44.80    4.50
   0 -16   0   59.19    4.10
   0  16   0   55.59    3.50
  -1 -16   0  313.27    7.50
   1  16   0  286.07    6.90
  -2 -16   0   47.40    4.00
   2  16   0   49.60    3.60
  -3 -16   0  186.88    6.00
   3  16   0  182.98    7.70
  -4 -16   0   32.80    3.70
   4  16   0   37.90    4.30
  -5 -16   0   30.00    8.10
   5  16   0   28.80    8.00
  -6 -16   0   10.40    7.90
   6  16   0    5.30    7.40
  -7 -16   0   44.60    7.70
   7  16   0   60.69   10.70
  -8 -16   0   13.40    8.30
   8  16   0   14.50    7.70
  -9 -16   0   54.39    5.20
   9  16   0   35.80   13.70
 -10 -16   0    3.20    4.50
  10  16   0    5.90    5.30
 -11 -16   0   17.20    4.20
  11  16   0   15.30    4.30
   1 -17   0   20.20    5.10
  -1  17   0   31.00    4.70
   0 -17   0  114.59    7.30
   0  17   0  112.29    5.50
  -1 -17   0   17.30    4.00
   1  17   0   21.90    3.30
  -2 -17   0    0.70    4.00
   2  17   0    5.30    3.40
  -3 -17   0   21.80    4.00
   3  17   0   29.20    4.30
  -4 -17   0   62.59    4.40
   4  17   0   61.89    6.70
  -5 -17   0    0.00   12.90
   5  17   0   34.10   11.00
  -6 -17   0   16.70    9.00
   6  17   0   18.30    8.40
  -7 -17   0   71.09    8.70
   7  17   0   77.99    8.10
   8  17   0  156.88    9.10
  -9 -17   0    3.70    5.90
 -10 -17   0   47.40    4.40
  10  17   0   37.80    6.00
  -1 -18   0    0.00    5.30
   1  18   0    2.20    4.20
  -2 -18   0    0.00    4.20
   2  18   0    7.20    3.80
  -3 -18   0    0.00    5.10
   3  18   0    5.00    5.50
  -4 -18   0    3.40    5.10
   4  18   0   16.20    5.60
  -5 -18   0    4.40    5.00
   5  18   0   15.80   11.00
  -6 -18   0    7.90   10.00
   6  18   0   40.10    7.90
   7  18   0   16.30    8.70
  -9 -18   0    5.20    7.70
  -4 -19   0    0.00    4.60
   4  19   0    2.40    5.80
  -5 -19   0   23.40    5.70
   5  19   0   20.20    9.60
  -6 -19   0    0.00    7.50
   5  19  -1    3.40    4.90
  -5 -19   1    0.00    8.00
  -4 -19   1    0.00    5.50
   8  18  -1   23.90    6.20
   7  18  -1   10.60    9.10
   6  18  -1   27.50    8.70
  -6 -18   1    0.00    9.50
   5  18  -1   17.80   11.00
  -5 -18   1    0.00   14.20
   4  18  -1   36.60    5.70
  -4 -18   1    0.80   13.50
   3  18  -1   28.70    6.40
  -3 -18   1   25.40    5.20
   2  18  -1   57.39    5.30
  -2 -18   1   50.79    5.70
   1  18  -1   12.30    4.40
  -1 -18   1    2.70    4.40
  10  17  -1    0.00    5.60
 -10 -17   1    3.20    4.10
   9  17  -1    0.00    5.40
  -9 -17   1    8.20    4.10
   8  17  -1   16.20    5.30
  -8 -17   1    6.60   13.90
   7  17  -1   12.30    8.60
  -7 -17   1    5.70    8.80
   6  17  -1  101.29   11.50
  -6 -17   1   80.79    9.20
   5  17  -1  232.38   12.80
  -5 -17   1  160.68   10.20
  -4 -17   1   34.20    9.10
   3  17  -1  135.29   13.50
  -3 -17   1  128.49    6.10
   2  17  -1   43.90    5.50
  -2 -17   1   47.70    4.30
   1  17  -1   10.30    3.70
  -1 -17   1    4.00    4.00
   0  17  -1   26.80    3.40
   0 -17   1   24.30    4.10
  -1  17  -1    8.00    4.30
   1 -17   1    0.00    5.00
  11  16  -1    0.20    4.30
 -11 -16   1    2.60    4.20
  10  16  -1   38.50    5.60
 -10 -16   1   44.00    4.20
   9  16  -1   12.40    5.20
  -9 -16   1   10.20    3.10
   8  16  -1   17.60    4.80
  -8 -16   1   16.50    7.40
   7  16  -1  142.89    9.00
  -7 -16   1  117.39    8.80
  -6 -16   1   88.29    6.70
   5  16  -1  224.18   11.90
  -5 -16   1  207.68    9.40
   4  16  -1   63.49   11.40
  -4 -16   1   46.90    8.80
   3  16  -1   98.29   12.20
  -3 -16   1  111.99    5.50
   2  16  -1   26.70    3.30
  -2 -16   1   17.60    3.60
   1  16  -1  156.38    5.70
  -1 -16   1  161.38    6.00
   0  16  -1   37.90    3.30
   0 -16   1   34.10    4.00
  -1  16  -1    5.10    3.10
   1 -16   1    3.00    3.80
  -2  16  -1  106.09    7.20
   2 -16   1   95.99    6.90
  -3  16  -1    8.50    6.20
   3 -16   1    3.80    5.00
  11  15  -1    1.30    4.00
 -11 -15   1    8.90    5.80
  10  15  -1   50.29    4.30
 -10 -15   1   56.49    3.50
   9  15  -1    1.30    4.60
  -9 -15   1    3.70    2.90
   8  15  -1  138.09    5.80
  -8 -15   1  131.39    5.20
   7  15  -1   39.90    4.70
  -7 -15   1   33.50    4.20
   6  15  -1  342.27   13.90
  -6 -15   1  317.27    9.90
   5  15  -1   26.30   10.80
  -5 -15   1   13.00   10.10
   4  15  -1   17.30   10.30
  -4 -15   1   17.90    9.90
   3  15  -1   45.90    6.20
  -3 -15   1   19.30    3.90
   2  15  -1  106.29    4.30
  -2 -15   1  108.79    5.00
   1  15  -1   24.30    3.10
  -1 -15   1   22.90    3.40
   0  15  -1    8.40    2.70
   0 -15   1    7.30    3.30
  -1  15  -1   12.00    2.90
   1 -15   1    9.70    3.50
  -2  15  -1   76.79    5.40
   2 -15   1   73.29    4.20
  -3  15  -1    2.40    5.70
   3 -15   1    3.60    5.60
  -4  15  -1    3.10    4.30
   4 -15   1    0.30    4.90
  12  14  -1    6.50    5.70
 -12 -14   1   21.10    9.40
  11  14  -1   97.69    6.70
 -11 -14   1  124.09    8.10
  10  14  -1   21.70    3.70
 -10 -14   1   26.20    3.10
   9  14  -1   48.60    4.90
  -9 -14   1   48.90    3.10
   8  14  -1   26.60    3.50
  -8 -14   1   29.60    2.80
   7  14  -1  300.47    8.50
  -7 -14   1  279.87    6.70
   6  14  -1    6.20    9.40
  -6 -14   1    0.70    3.70
   5  14  -1  241.98    8.60
  -5 -14   1  208.28    6.10
   4  14  -1    0.00    5.30
  -4 -14   1    2.40    3.00
   3  14  -1    8.10    5.90
  -3 -14   1    1.10    3.20
   2  14  -1  197.48    5.10
  -2 -14   1  206.38    5.50
   1  14  -1   20.40    2.90
  -1 -14   1   22.60    3.00
   0  14  -1   23.10    2.60
   0 -14   1   20.50    3.10
  -1  14  -1  493.05    9.20
   1 -14   1  533.55    9.80
  -2  14  -1   51.99    3.20
   2 -14   1   60.29    3.70
  -3  14  -1  230.98    8.80
   3 -14   1  238.48    6.50
  -4  14  -1    0.90    4.80
   4 -14   1    0.90    4.60
  -5  14  -1   61.49    5.00
   5 -14   1   67.29    8.30
  12  13  -1    7.80    6.40
 -12 -13   1   10.70    8.20
  11  13  -1   59.39    6.70
 -11 -13   1   79.89    9.20
  10  13  -1    2.60    3.20
 -10 -13   1    4.90    2.80
   9  13  -1    1.10    3.90
  -9 -13   1    1.40    2.50
   8  13  -1    1.90    2.50
  -8 -13   1    2.50    2.30
   7  13  -1    9.40    2.50
  -7 -13   1    5.80    2.00
   6  13  -1    2.60    3.40
  -6 -13   1    4.30    2.50
   5  13  -1   12.00    3.50
  -5 -13   1   11.00    2.70
   4  13  -1   23.50    4.60
  -4 -13   1   29.90    2.80
   3  13  -1   48.50    4.00
  -3 -13   1   54.39    4.00
   2  13  -1  676.73   11.20
  -2 -13   1  685.73   12.10
   1  13  -1   14.10    2.50
  -1 -13   1   12.00    2.70
   0  13  -1  152.68    4.40
   0 -13   1  163.18    4.80
  -1  13  -1   42.10    2.70
   1 -13   1   38.50    3.10
  -2  13  -1  195.58    5.20
   2 -13   1  213.28    5.70
  -3  13  -1   21.50    3.70
   3 -13   1   18.30    3.10
  -4  13  -1    8.00    3.80
   4 -13   1    3.80    3.30
  -5  13  -1   19.90    4.20
   5 -13   1   10.30    3.50
  -6  13  -1    6.50    4.20
   6 -13   1    7.70    5.30
  13  12  -1    2.80   11.00
 -13 -12   1    6.80    7.90
  12  12  -1    2.00    6.90
 -12 -12   1    7.30    7.60
  11  12  -1   38.40    5.90
 -11 -12   1   35.50    8.70
  10  12  -1   22.50    3.20
 -10 -12   1   22.30    2.80
   9  12  -1    6.00    2.80
  -9 -12   1    4.80    2.50
   8  12  -1   61.99    3.50
  -8 -12   1   63.69    3.20
   7  12  -1   46.70    2.70
  -7 -12   1   46.00    2.40
   6  12  -1    1.10    2.60
  -6 -12   1    1.60    2.10
   5  12  -1  232.88    6.60
  -5 -12   1  236.58    5.00
   4  12  -1  361.26    6.70
  -4 -12   1  359.76    5.80
   3  12  -1  561.64    9.40
  -3 -12   1  547.25    7.90
   2  12  -1  156.88    4.10
  -2 -12   1  151.18    3.70
   1  12  -1   35.40    2.30
  -1 -12   1   37.30    2.40
   0  12  -1  617.24   10.50
   0 -12   1  667.73   11.00
  -1  12  -1  160.98    4.30
   1 -12   1  174.28    4.70
  -2  12  -1    2.30    2.20
   2 -12   1    4.60    2.60
  -3  12  -1   21.30    2.50
   3 -12   1   24.50    3.00
  -4  12  -1   22.50    3.60
   4 -12   1   22.80    3.20
  -5  12  -1   11.60    3.80
   5 -12   1   17.50    3.70
  -6  12  -1   10.90    4.60
   6 -12   1    0.70    5.00
  -7  12  -1    1.10    7.10
   7 -12   1    0.00    7.40
  13  11  -1    9.70   10.50
 -13 -11   1   26.00   12.40
  12  11  -1    0.00   12.20
 -12 -11   1    4.70   12.20
  11  11  -1   16.30    7.90
 -11 -11   1    8.20    4.00
  10  11  -1   75.69    4.30
 -10 -11   1   84.19    4.00
   9  11  -1    9.50    2.60
  -9 -11   1   13.10    2.30
   8  11  -1   17.40    2.10
  -8 -11   1   16.70    2.20
   7  11  -1    9.50    2.00
  -7 -11   1   10.80    2.00
   6  11  -1    1.60    2.10
  -6 -11   1    2.50    1.90
   5  11  -1  242.38    5.50
  -5 -11   1  250.17    4.80
   4  11  -1  464.75    7.20
  -4 -11   1  474.25    6.80
   3  11  -1  185.58    4.10
  -3 -11   1  184.28    3.60
   2  11  -1 1290.57   19.20
  -2 -11   1 1258.47   18.20
   1  11  -1   45.70    2.50
  -1 -11   1   44.10    2.00
   0  11  -1    9.00    2.10
   0 -11   1   10.00    1.40
  -1  11  -1    8.80    2.10
   1 -11   1    9.70    2.20
  -2  11  -1  172.88    3.60
   2 -11   1  183.28    4.60
  -3  11  -1    8.20    1.80
   3 -11   1    9.10    2.50
  -4  11  -1   71.69    3.90
   4 -11   1   73.69    3.90
  -5  11  -1   17.50    3.20
   5 -11   1   19.50    3.30
  -6  11  -1    1.80    3.30
   6 -11   1    0.00    8.40
  -7  11  -1   13.50    6.30
   7 -11   1    8.60   13.60
 -13 -10   1   20.60   13.30
  12  10  -1    5.50    8.10
  11  10  -1    2.10    9.60
 -11 -10   1    3.60    4.40
  10  10  -1  306.87    7.00
 -10 -10   1  317.37    6.80
   9  10  -1    5.10    2.40
  -9 -10   1    5.70    1.80
   8  10  -1   24.90    1.80
  -8 -10   1   29.10    1.90
   7  10  -1    4.90    1.70
  -7 -10   1    5.00    1.40
   6  10  -1   96.89    3.20
  -6 -10   1  102.79    2.50
   5  10  -1   66.09    2.10
  -5 -10   1   64.49    2.90
   4  10  -1  493.55    7.40
  -4 -10   1  491.75    6.90
   3  10  -1  592.84    9.60
  -3 -10   1  599.74    8.10
   2  10  -1  178.48    3.50
  -2 -10   1  197.28    3.80
   1  10  -1  393.16    6.20
  -1 -10   1  388.26    5.40
   0  10  -1   22.10    1.30
   0 -10   1   17.00    1.40
  -1  10  -1  487.65    7.30
   1 -10   1  505.25    6.80
  -2  10  -1   82.69    2.50
   2 -10   1   83.39    2.70
  -3  10  -1   11.80    1.70
   3 -10   1   10.80    1.80
  -4  10  -1   70.39    2.80
   4 -10   1   71.59    3.00
  -5  10  -1    0.00    2.70
   5 -10   1    0.50    3.10
  -6  10  -1    0.20    3.00
   6 -10   1    0.00    4.40
  -7  10  -1   10.70    3.40
   7 -10   1    7.20    7.80
  -8  10  -1   16.20    5.90
   8 -10   1   22.50    9.40
 -13  -9   1    0.30    6.70
  12   9  -1   13.50    7.40
 -12  -9   1   11.70    8.30
  11   9  -1    6.90    6.10
 -11  -9   1    8.60    3.80
  10   9  -1    5.10    3.40
 -10  -9   1    4.30    3.20
   9   9  -1   17.20    2.30
  -9  -9   1   18.30    2.10
   8   9  -1    7.70    1.40
  -8  -9   1    8.80    1.60
   7   9  -1  271.27    5.20
  -7  -9   1  270.27    4.20
   6   9  -1   54.99    2.50
  -6  -9   1   58.69    1.90
   5   9  -1  218.68    4.50
  -5  -9   1  212.48    3.30
   4   9  -1  373.06    5.80
  -4  -9   1  376.16    5.50
   3   9  -1 1033.80   15.70
  -3  -9   1 1029.80   14.60
   2   9  -1 1044.10   14.40
  -2  -9   1 1015.30   14.30
   1   9  -1    4.60    2.10
  -1  -9   1    4.40    1.20
   0   9  -1 1118.69   14.30
   0  -9   1 1180.38   14.70
  -1   9  -1  256.97    3.80
   1  -9   1  258.27    3.30
  -2   9  -1  560.94    8.10
   2  -9   1  569.84    6.40
  -3   9  -1   72.89    2.40
   3  -9   1   77.59    1.90
  -4   9  -1  165.28    3.50
   4  -9   1  164.48    3.50
  -5   9  -1  169.58    4.60
   5  -9   1  171.58    4.60
  -6   9  -1  443.26    8.60
   6  -9   1  433.16    8.50
  -7   9  -1  105.29    4.90
   7  -9   1  106.89    5.10
  -8   9  -1   22.90    4.50
   8  -9   1   19.10    4.30
  -9   9  -1   84.89    5.90
   9  -9   1   78.19    6.10
 -13  -8   1   22.00   10.30
  12   8  -1    4.10   12.90
 -12  -8   1    6.90    8.00
  11   8  -1   35.50    5.50
 -11  -8   1   26.30    3.90
  10   8  -1    8.10    3.20
 -10  -8   1    4.10    3.50
   9   8  -1   97.09    4.00
  -9  -8   1   82.69    3.30
   8   8  -1    9.80    1.90
  -8  -8   1    5.60    1.50
   7   8  -1   65.19    2.20
  -7  -8   1   68.69    2.20
   6   8  -1  111.99    2.90
  -6  -8   1  111.09    2.40
   5   8  -1   52.49    2.20
  -5  -8   1   55.59    1.60
   4   8  -1  632.64    8.70
  -4  -8   1  630.04    7.50
   3   8  -1 2221.08   29.30
  -3  -8   1 2217.28   30.80
   2   8  -1  446.36    6.70
  -2  -8   1  470.55    6.20
   1   8  -1  682.63    9.50
  -1  -8   1  649.74    8.50
   0   8  -1   39.00    1.50
   0  -8   1   39.50    1.50
  -1   8  -1  179.68    2.80
   1  -8   1  175.18    2.40
  -2   8  -1  112.09    2.50
   2  -8   1  110.89    1.90
  -3   8  -1    5.20    1.30
   3  -8   1    4.40    1.00
  -4   8  -1  144.59    2.70
   4  -8   1  143.49    2.50
  -5   8  -1  536.45    7.00
   5  -8   1  534.15    6.50
  -6   8  -1   22.30    2.50
   6  -8   1   26.40    2.50
  -7   8  -1  116.99    4.40
   7  -8   1  112.89    4.40
  -8   8  -1   84.99    6.90
   8  -8   1   69.09    4.40
  -9   8  -1   95.39    7.80
   9  -8   1   80.09    5.60
  13   7  -1   38.80    9.40
 -13  -7   1   50.39   10.20
  12   7  -1   31.30    7.40
 -12  -7   1   30.90    5.70
  11   7  -1    9.00    5.20
 -11  -7   1    2.50    3.70
  10   7  -1   58.49    4.10
 -10  -7   1   51.89    3.80
   9   7  -1  650.63   11.00
  -9  -7   1  583.64    9.50
   8   7  -1   17.10    1.90
  -8  -7   1   15.50    1.60
   7   7  -1  848.72   11.60
  -7  -7   1  851.31   11.00
   6   7  -1  143.89    3.10
  -6  -7   1  136.39    2.60
   5   7  -1   52.39    2.00
  -5  -7   1   53.39    1.50
   4   7  -1  663.53   10.60
  -4  -7   1  669.13    7.90
   3   7  -1  110.69    2.00
  -3  -7   1  109.09    2.10
   2   7  -1  176.48    3.00
  -2  -7   1  176.38    2.80
   1   7  -1 4407.26   58.49
  -1  -7   1 4230.48   53.99
   0   7  -1 1417.06   17.30
   0  -7   1 1404.46   16.00
  -1   7  -1 1051.89   13.00
   1  -7   1 1062.59   11.40
  -2   7  -1  458.15    6.50
   2  -7   1  454.85    5.20
  -3   7  -1  338.57    4.50
   3  -7   1  335.57    4.20
  -4   7  -1  411.66    5.40
   4  -7   1  411.26    4.80
  -5   7  -1  640.64    7.60
   5  -7   1  637.64    7.60
  -6   7  -1   54.49    2.20
   6  -7   1   59.39    2.30
  -7   7  -1   69.69    3.10
   7  -7   1   71.19    3.50
  -8   7  -1  144.29    7.10
   8  -7   1  149.49    6.50
  -9   7  -1  104.89    9.20
   9  -7   1   84.49    6.60
 -10   7  -1   21.30   10.30
  10  -7   1    3.80    9.80
  13   6  -1  102.79    7.30
 -13  -6   1  107.59    8.00
  12   6  -1   65.89    5.50
 -12  -6   1   72.09    6.20
  11   6  -1   51.69    6.80
 -11  -6   1   54.19    4.50
  10   6  -1   77.19    4.10
 -10  -6   1   70.99    4.50
   9   6  -1   99.19    4.00
  -9  -6   1   88.39    3.10
   8   6  -1   92.49    3.10
  -8  -6   1   97.09    2.60
   7   6  -1  133.59    2.50
  -7  -6   1  136.49    2.70
   6   6  -1    7.50    0.90
  -6  -6   1    6.80    1.10
   5   6  -1  112.49    2.50
  -5  -6   1  111.09    2.10
   4   6  -1  279.87    4.80
  -4  -6   1  283.27    3.60
   3   6  -1 1165.98   14.20
  -3  -6   1 1156.78   13.40
   2   6  -1   81.19    2.00
  -2  -6   1   94.09    1.90
   1   6  -1   53.89    1.90
  -1  -6   1   58.89    1.60
   0   6  -1 1366.96   16.80
   0  -6   1 1366.96   15.60
  -1   6  -1  330.67    4.30
   1  -6   1  328.57    3.80
  -2   6  -1  433.46    6.00
   2  -6   1  421.76    4.80
  -3   6  -1  120.69    2.10
   3  -6   1  122.69    1.80
  -4   6  -1  508.15    6.00
   4  -6   1  507.55    5.70
  -5   6  -1  232.08    3.20
   5  -6   1  233.88    3.50
  -6   6  -1    9.60    1.40
   6  -6   1   11.70    1.30
  -7   6  -1   10.30    1.70
   7  -6   1   11.80    2.00
  -8   6  -1   54.19    3.90
   8  -6   1   48.70    5.40
  -9   6  -1   18.50    8.40
   9  -6   1   16.60    5.70
 -10   6  -1   24.40    9.80
  10  -6   1    0.00    9.20
  11  -6   1   13.40    6.60
  13   5  -1   30.10    7.10
 -13  -5   1   38.90    7.70
  12   5  -1   33.40    7.40
 -12  -5   1   38.00    6.50
  11   5  -1   53.79   11.40
 -11  -5   1   36.50    4.60
  10   5  -1  211.28    6.30
 -10  -5   1  201.48    5.50
   9   5  -1   68.69    3.70
  -9  -5   1   64.89    3.40
   8   5  -1  120.79    3.30
  -8  -5   1  119.99    2.30
   7   5  -1  183.28    3.80
  -7  -5   1  179.38    2.60
   6   5  -1   11.80    0.80
  -6  -5   1   11.90    0.70
   5   5  -1 1598.94   21.20
  -5  -5   1 1616.14   20.10
   4   5  -1  191.08    3.10
  -4  -5   1  190.08    2.50
   3   5  -1  375.26    4.70
  -3  -5   1  371.96    4.50
   2   5  -1 1620.24   19.80
  -2  -5   1 1583.14   20.00
   1   5  -1 5609.94   75.19
  -1  -5   1 5446.75   68.59
   0   5  -1  181.38    2.50
   0  -5   1  181.58    2.30
  -1   5  -1  220.48    3.10
   1  -5   1  223.88    2.60
  -2   5  -1    3.00    0.70
   2  -5   1    4.10    0.60
  -3   5  -1   51.09    1.40
   3  -5   1   52.09    1.10
  -4   5  -1  675.33    8.60
   4  -5   1  658.33    8.40
  -5   5  -1   50.49    1.70
   5  -5   1   51.19    1.60
  -6   5  -1    3.10    1.20
   6  -5   1    3.80    1.10
  -7   5  -1    1.90    1.50
   7  -5   1    3.20    1.60
  -8   5  -1   32.50    2.50
   8  -5   1   31.10    2.40
  -9   5  -1   39.80    3.70
   9  -5   1   27.70    3.40
 -10   5  -1   13.40    9.20
  10  -5   1    1.10    4.40
 -11   5  -1   38.30    5.10
  11  -5   1   41.60    7.20
  13   4  -1   48.60    7.60
 -13  -4   1   66.69    8.30
  12   4  -1    0.00   13.40
 -12  -4   1   14.90    8.80
  11   4  -1   94.59   12.70
 -11  -4   1   99.09    5.00
  10   4  -1    4.00    2.30
 -10  -4   1    1.90    3.90
   9   4  -1  131.19    3.70
  -9  -4   1  126.99    3.30
   8   4  -1   64.09    2.70
  -8  -4   1   55.49    2.40
   7   4  -1   29.00    1.70
  -7  -4   1   23.50    1.10
   6   4  -1  729.93   11.70
  -6  -4   1  742.23    9.10
   5   4  -1  237.08    3.50
  -5  -4   1  241.28    3.00
   4   4  -1   13.90    0.70
  -4  -4   1   11.60    0.80
   3   4  -1 1219.68   16.80
  -3  -4   1 1249.57   14.40
   2   4  -1  832.52   11.70
  -2  -4   1  830.42    9.60
   1   4  -1 1137.19   15.30
  -1  -4   1 1122.49   12.70
   0   4  -1  613.74    7.50
   0  -4   1  600.34    6.90
  -1   4  -1  249.18    3.30
   1  -4   1  242.48    2.80
  -2   4  -1   46.30    1.30
   2  -4   1   52.09    1.00
  -3   4  -1 1202.98   15.00
   3  -4   1 1188.58   13.70
  -4   4  -1   26.60    1.20
   4  -4   1   30.90    1.20
  -5   4  -1 1600.14   20.00
   5  -4   1 1590.44   21.20
  -6   4  -1  368.56    5.20
   6  -4   1  369.66    5.50
  -7   4  -1  109.09    2.70
   7  -4   1  113.29    3.30
  -8   4  -1    4.30    2.10
   8  -4   1    5.30    2.10
  -9   4  -1  113.89    4.30
   9  -4   1  110.19    3.80
 -10   4  -1   17.80    2.60
  10  -4   1   11.80    3.30
 -11   4  -1   64.29    6.90
  11  -4   1   54.39    6.30
  13   3  -1   17.90    4.90
 -13  -3   1   31.20    4.70
  12   3  -1    0.00   14.00
 -12  -3   1   10.10    6.20
  11   3  -1   44.20   12.20
 -11  -3   1   52.69    5.00
  10   3  -1   17.90    5.10
 -10  -3   1   14.10    3.40
   9   3  -1   80.69    2.90
  -9  -3   1   79.29    3.00
   8   3  -1   28.80    2.60
  -8  -3   1   31.20    2.40
   7   3  -1  222.88    4.40
  -7  -3   1  220.28    3.40
   6   3  -1  158.68    3.10
  -6  -3   1  156.58    2.60
   5   3  -1   66.59    1.80
  -5  -3   1   62.39    1.30
   4   3  -1   13.40    0.60
  -4  -3   1   11.70    0.60
   3   3  -1   13.20    0.70
  -3  -3   1   14.00    0.50
   2   3  -1 4410.16   53.59
  -2  -3   1 4351.36   50.09
   1   3  -1   66.59    1.10
  -1  -3   1   58.89    0.90
   0   3  -1   61.39    1.00
   0  -3   1   59.09    0.90
  -1   3  -1   14.90    0.80
   1  -3   1    5.60    0.60
  -2   3  -1  306.27    4.20
   2  -3   1  312.57    3.70
  -3   3  -1 3702.83   46.00
   3  -3   1 3645.04   46.10
  -4   3  -1  258.77    3.60
   4  -3   1  252.67    3.70
  -5   3  -1  269.97    3.80
   5  -3   1  265.97    4.00
  -6   3  -1   80.49    2.00
   6  -3   1   83.29    2.00
  -7   3  -1    9.60    1.30
   7  -3   1    9.20    1.20
  -8   3  -1   73.39    2.90
   8  -3   1   73.19    3.10
  -9   3  -1    4.00    2.10
   9  -3   1    2.00    2.30
 -10   3  -1    3.70    2.70
  10  -3   1    0.00    5.60
 -11   3  -1   24.70    3.90
  11  -3   1   11.90    3.90
 -12   3  -1   11.70    3.70
  12  -3   1    3.40    4.60
  13   2  -1   23.30    3.80
 -13  -2   1   20.00    3.90
  12   2  -1    1.10   13.40
 -12  -2   1    4.80    4.50
  11   2  -1   58.29    8.50
 -11  -2   1   53.29    4.00
  10   2  -1   81.49    4.80
 -10  -2   1   86.09    3.50
   9   2  -1   13.30    1.90
  -9  -2   1   13.10    2.60
   8   2  -1    8.70    1.60
  -8  -2   1    7.00    1.70
   7   2  -1   99.79    2.20
  -7  -2   1   98.49    2.20
   6   2  -1   11.10    1.10
  -6  -2   1    9.90    1.00
   5   2  -1   41.80    1.50
  -5  -2   1   40.50    1.20
   4   2  -1  153.08    2.80
  -4  -2   1  156.68    2.10
   3   2  -1  686.13    9.10
  -3  -2   1  694.63    7.90
   2   2  -1 1335.17   18.40
  -2  -2   1 1303.37   13.90
   1   2  -1 4131.69   56.79
  -1  -2   1 4043.00   47.70
   0   2  -1 1960.80   23.70
   0  -2   1 1900.61   21.70
  -1   2  -1 4986.50   64.19
   1  -2   1 4962.60   65.79
  -2   2  -1 1873.41   24.10
   2  -2   1 1911.81   23.40
  -3   2  -1 1435.76   17.80
   3  -2   1 1414.36   17.50
  -4   2  -1  732.73    9.20
   4  -2   1  722.03    9.80
  -5   2  -1  201.58    3.00
   5  -2   1  205.08    3.10
  -6   2  -1   58.09    1.70
   6  -2   1   57.39    1.70
  -7   2  -1   68.09    1.90
   7  -2   1   73.59    2.00
  -8   2  -1   12.70    1.80
   8  -2   1   15.30    2.00
  -9   2  -1   32.20    2.20
   9  -2   1   34.30    2.40
 -10   2  -1   12.60    2.70
  10  -2   1    9.40    5.60
 -11   2  -1   10.50    4.00
  11  -2   1    7.00    5.90
 -12   2  -1   92.29    7.50
  12  -2   1   83.19    9.30
  13   1  -1    1.90    3.50
 -13  -1   1    4.10    3.90
  12   1  -1   25.30    5.10
 -12  -1   1   27.90    5.50
  11   1  -1   16.40    5.70
 -11  -1   1   23.50    4.70
  10   1  -1   37.10    4.70
 -10  -1   1   34.00    3.30
   9   1  -1   19.30    3.90
  -9  -1   1   23.10    2.70
   8   1  -1    3.60    1.50
  -8  -1   1    2.10    1.80
   7   1  -1  328.77    4.80
  -7  -1   1  323.77    4.70
   6   1  -1  969.90   13.10
  -6  -1   1  978.70   12.50
   5   1  -1  300.37    4.30
  -5  -1   1  302.57    4.20
   4   1  -1  629.64    9.90
  -4  -1   1  640.54    8.10
   3   1  -1   52.19    1.20
  -3  -1   1   48.40    1.00
   2   1  -1   74.89    1.10
  -2  -1   1   74.09    0.90
   1   1  -1   65.79    1.10
  -1  -1   1   64.39    0.70
   0   1  -1  500.85    9.70
   0  -1   1  492.35    6.60
  -1   1  -1  354.06    4.60
   1  -1   1  357.76    4.50
  -2   1  -1  894.91   12.70
   2  -1   1  895.41   11.10
  -3   1  -1 1999.20   22.70
   3  -1   1 1949.30   24.40
  -4   1  -1 2342.27   26.20
   4  -1   1 2276.57   30.90
  -5   1  -1  207.28    2.70
   5  -1   1  204.88    3.10
  -6   1  -1   38.80    1.50
   6  -1   1   46.60    1.50
  -7   1  -1   66.09    1.60
   7  -1   1   67.69    1.90
  -8   1  -1  358.46    5.30
   8  -1   1  360.36    5.40
  -9   1  -1  191.98    3.80
   9  -1   1  188.18    4.50
 -10   1  -1   56.69    3.50
  10  -1   1   46.10    5.30
 -11   1  -1    7.30    3.80
  11  -1   1    7.70    5.80
 -12   1  -1  106.09   10.00
  12  -1   1   90.19    6.70
  12   0  -1   32.20    6.90
 -12   0   1   13.00    5.40
  11   0  -1   39.00    6.30
 -11   0   1   22.90    4.70
  10   0  -1  171.28    5.90
 -10   0   1  164.78    5.10
   9   0  -1  307.77    6.80
  -9   0   1  294.57    6.00
   8   0  -1  197.78    4.80
  -8   0   1  191.18    4.20
   7   0  -1  387.26    5.60
  -7   0   1  389.96    5.50
   6   0  -1  486.95    6.80
  -6   0   1  489.45    5.80
   5   0  -1  645.74    8.90
  -5   0   1  659.93    7.50
   4   0  -1 4598.84   57.39
  -4   0   1 4733.03   52.79
   3   0  -1 1113.89   13.70
  -3   0   1 1111.59   12.50
   2   0  -1 3649.03   45.10
  -2   0   1 3673.53   41.60
   1   0  -1  959.70   12.80
  -1   0   1  965.80   11.80
  -1   0  -1 1740.23   21.90
   1   0   1 1718.33   21.60
  -2   0  -1  558.04    6.30
   2   0   1  557.84    6.80
  -3   0  -1 4225.28   47.20
   3   0   1 4164.88   46.40
  -4   0  -1   33.00    0.80
   4   0   1   41.20    1.00
  -5   0  -1  429.06    5.00
   5   0   1  421.36    5.90
  -6   0  -1  996.20   11.30
   6   0   1  991.30   13.40
  -7   0  -1 1214.08   13.80
   7   0   1 1202.18   16.20
  -8   0  -1  475.95    6.60
   8   0   1  481.35    6.90
  -9   0  -1  154.98    3.40
   9   0   1  160.18    4.10
 -10   0  -1  159.98    4.60
  10   0   1  166.18    5.70
 -11   0  -1    5.60    3.90
  11   0   1    3.30    5.10
 -12   0  -1  190.28    9.70
  12   0   1  196.88    7.50
 -13   0  -1   23.70    5.80
  12  -1  -1    8.00    3.30
 -12   1   1   13.70    4.60
  11  -1  -1   14.40    6.50
 -11   1   1    8.80    3.20
  10  -1  -1   12.90    5.60
 -10   1   1   13.30    3.70
   9  -1  -1    0.00    6.10
  -9   1   1    0.00    2.70
   8  -1  -1  101.39    5.50
  -8   1   1  101.59    3.40
   7  -1  -1  179.28    3.10
  -7   1   1  181.48    2.80
   6  -1  -1  672.73    9.20
  -6   1   1  671.73    7.80
   5  -1  -1   49.20    1.30
  -5   1   1   48.90    1.20
   4  -1  -1   37.30    1.00
  -4   1   1   37.10    1.00
   3  -1  -1  641.74    7.90
  -3   1   1  644.84    7.30
   2  -1  -1 5012.00   71.99
  -2   1   1 5068.49   56.79
   1  -1  -1 1358.06   17.50
  -1   1   1 1347.67   17.00
   0  -1  -1  357.66    4.90
   0   1   1  350.86    4.30
  -1  -1  -1   59.79    0.80
   1   1   1   55.99    1.00
  -2  -1  -1 1152.18   14.40
   2   1   1 1115.19   15.10
  -3  -1  -1  221.88    2.90
   3   1   1  220.58    2.80
  -4  -1  -1    2.00    0.40
   4   1   1    2.00    0.40
  -5  -1  -1  662.53    7.60
   5   1   1  658.03   10.40
  -6  -1  -1  250.27    3.10
   6   1   1  246.88    3.70
  -7  -1  -1  493.15    6.60
   7   1   1  489.25    6.90
  -8  -1  -1  128.89    2.70
   8   1   1  133.69    2.70
  -9  -1  -1   10.10    1.80
   9   1   1   13.20    1.50
 -10  -1  -1    0.90    2.80
  10   1   1    4.90    3.60
 -11  -1  -1   37.70    3.70
  11   1   1   42.70    4.40
 -12  -1  -1    2.70    4.80
  12   1   1    7.00    8.70
 -13  -1  -1    2.10    4.70
  13   1   1    0.00   11.10
  12  -2  -1  228.18    6.70
 -12   2   1  228.68    6.90
  11  -2  -1   29.20    3.20
 -11   2   1   35.10    3.00
  10  -2  -1  571.04   10.50
 -10   2   1  585.74   10.10
   9  -2  -1   91.89    4.60
  -9   2   1   97.29    3.50
   8  -2  -1   17.30    2.50
  -8   2   1   12.60    2.40
   7  -2  -1  407.66    7.30
  -7   2   1  420.06    6.50
   6  -2  -1  153.58    2.70
  -6   2   1  149.59    2.70
   5  -2  -1  180.98    2.80
  -5   2   1  176.48    2.80
   4  -2  -1  385.36    5.00
  -4   2   1  387.36    5.10
   3  -2  -1  130.79    1.90
  -3   2   1  132.19    2.00
   2  -2  -1  238.48    2.90
  -2   2   1  239.58    3.20
   1  -2  -1  203.98    2.30
  -1   2   1  201.28    2.30
   0  -2  -1 3118.59   39.70
   0   2   1 3191.78   39.10
  -1  -2  -1 2558.74   32.80
   1   2   1 2572.74   31.40
  -2  -2  -1 6727.43   88.89
   2   2   1 6620.74  103.79
  -3  -2  -1  156.68    2.00
   3   2   1  160.38    2.40
  -4  -2  -1 6510.25   86.29
   4   2   1 6324.87   84.69
  -5  -2  -1  140.69    2.30
   5   2   1  148.39    2.40
  -6  -2  -1  691.53    8.90
   6   2   1  681.43   10.90
  -7  -2  -1   82.59    2.00
   7   2   1   87.79    2.40
  -8  -2  -1  431.46    6.00
   8   2   1  440.66    6.40
  -9  -2  -1    1.60    1.70
   9   2   1    5.00    1.40
 -10  -2  -1    0.20    2.10
  10   2   1    1.10    2.20
 -11  -2  -1   44.40    3.70
  11   2   1   57.09    3.70
 -12  -2  -1    4.10    3.30
  12   2   1    0.00   13.90
 -13  -2  -1   63.29    7.50
  13   2   1   50.39   10.30
  12  -3  -1    7.20    6.40
 -12   3   1    5.80    5.80
  11  -3  -1  116.29    4.40
 -11   3   1  139.09    5.00
  10  -3  -1   30.00    3.00
 -10   3   1   33.20    2.80
   9  -3  -1   75.79    4.20
  -9   3   1   78.79    3.70
   8  -3  -1   29.70    4.10
  -8   3   1   29.40    2.50
   7  -3  -1  184.38    4.50
  -7   3   1  187.18    3.50
   6  -3  -1   27.50    1.30
  -6   3   1   27.10    1.40
   5  -3  -1  251.07    3.80
  -5   3   1  252.67    3.70
   4  -3  -1    3.70    0.70
  -4   3   1    3.10    0.80
   3  -3  -1  549.54    7.80
  -3   3   1  552.64    7.10
   2  -3  -1   16.10    0.70
  -2   3   1   16.20    0.60
   1  -3  -1   66.79    1.00
  -1   3   1   64.09    1.00
   0  -3  -1 1771.52   22.40
   0   3   1 1776.62   21.80
  -1  -3  -1  221.88    2.70
   1   3   1  229.28    2.70
  -2  -3  -1  389.66    4.60
   2   3   1  393.66    5.50
  -3  -3  -1 1169.98   13.20
   3   3   1 1157.08   16.20
  -4  -3  -1  190.18    2.50
   4   3   1  191.88    2.90
  -5  -3  -1  163.08    2.50
   5   3   1  166.78    2.60
  -6  -3  -1  256.97    3.70
   6   3   1  261.77    4.60
  -7  -3  -1  325.37    4.60
   7   3   1  336.17    5.70
  -8  -3  -1  318.37    4.70
   8   3   1  319.97    5.70
  -9  -3  -1  237.48    4.00
   9   3   1  246.38    4.90
 -10  -3  -1    5.50    1.70
  10   3   1    5.30    1.60
 -11  -3  -1    5.40    3.00
  11   3   1   11.50   11.90
 -12  -3  -1    1.50    3.90
  12   3   1    0.00   13.50
 -13  -3  -1   27.90    9.70
  13   3   1    0.00    9.50
  11  -4  -1   10.60    3.40
 -11   4   1    6.00    3.50
  10  -4  -1    5.70    2.90
 -10   4   1   10.20    2.70
   9  -4  -1   38.80    3.80
  -9   4   1   47.30    3.40
   8  -4  -1   53.59    3.60
  -8   4   1   56.99    3.90
   7  -4  -1   15.10    2.50
  -7   4   1   13.00    1.80
   6  -4  -1  121.19    3.40
  -6   4   1  121.39    2.60
   5  -4  -1   15.10    0.90
  -5   4   1   16.10    1.10
   4  -4  -1  475.95    6.10
  -4   4   1  474.65    5.60
   3  -4  -1  432.76    5.60
  -3   4   1  442.76    5.20
   2  -4  -1  641.54    7.00
  -2   4   1  654.53    7.40
   1  -4  -1 1443.06   15.40
  -1   4   1 1467.15   16.30
   0  -4  -1  458.15    5.90
   0   4   1  460.35    5.80
  -1  -4  -1 4211.08   48.80
   1   4   1 4334.67   52.89
  -2  -4  -1 4244.58   48.60
   2   4   1 4182.58   51.59
  -3  -4  -1    4.70    0.80
   3   4   1    5.10    0.90
  -4  -4  -1  282.57    3.90
   4   4   1  271.87    3.60
  -5  -4  -1   34.80    1.10
   5   4   1   38.40    1.20
  -6  -4  -1   33.70    1.10
   6   4   1   32.70    1.10
  -7  -4  -1  419.16    5.70
   7   4   1  411.66    7.00
  -8  -4  -1   92.49    2.20
   8   4   1   92.39    2.80
  -9  -4  -1  263.17    4.20
   9   4   1  264.97    5.20
 -10  -4  -1    8.00    2.10
  10   4   1    8.00    2.00
 -11  -4  -1  146.09    4.20
  11   4   1  150.88    5.00
 -12  -4  -1    2.20    3.80
  12   4   1   10.10    8.30
 -13  -4  -1   27.90    6.80
  13   4   1   10.40    9.10
  11  -5  -1   38.60    3.80
 -11   5   1   44.80    5.50
  10  -5  -1   11.50    3.20
 -10   5   1   18.80    3.60
   9  -5  -1   27.90    3.70
  -9   5   1   32.40    3.40
   8  -5  -1   27.90    3.30
  -8   5   1   31.60    3.60
   7  -5  -1    2.20    2.60
  -7   5   1    0.50    1.90
   6  -5  -1  144.29    3.70
  -6   5   1  147.79    3.00
   5  -5  -1   31.20    1.30
  -5   5   1   33.40    1.30
   4  -5  -1  143.49    2.40
  -4   5   1  143.49    2.20
   3  -5  -1    5.80    0.70
  -3   5   1    3.10    0.70
   2  -5  -1  996.80   10.70
  -2   5   1 1012.10   12.10
   1  -5  -1  621.84    7.40
  -1   5   1  627.34    7.80
   0  -5  -1    3.00    0.60
   0   5   1    3.90    0.60
  -1  -5  -1   51.59    1.30
   1   5   1   44.90    1.10
  -2  -5  -1   17.40    0.80
   2   5   1   16.40    0.80
  -3  -5  -1  230.48    3.30
   3   5   1  234.38    3.20
  -4  -5  -1   64.29    1.50
   4   5   1   72.19    1.90
  -5  -5  -1  526.55    6.90
   5   5   1  517.35    7.20
  -6  -5  -1  107.79    2.10
   6   5   1  105.49    2.00
  -7  -5  -1  164.28    2.40
   7   5   1  163.48    2.80
  -8  -5  -1  525.35    7.10
   8   5   1  536.55    8.90
  -9  -5  -1    1.30    1.70
   9   5   1    3.40    1.70
 -10  -5  -1   63.39    3.10
  10   5   1   61.89    3.10
 -11  -5  -1   10.80    2.80
  11   5   1    9.50    2.70
 -12  -5  -1   11.20    3.50
  12   5   1    8.60    5.80
 -13  -5  -1   14.60    6.50
  13   5   1   20.00    6.40
 -14  -5  -1    2.00    4.10
  14   5   1    6.80    3.80
  10  -6  -1    6.40    3.30
 -10   6   1   19.10    5.90
   9  -6  -1   49.00    4.50
  -9   6   1   57.19    3.80
   8  -6  -1   78.19    3.90
  -8   6   1   89.49    4.50
   7  -6  -1   22.70    2.50
  -7   6   1   23.10    2.20
   6  -6  -1   83.09    2.90
  -6   6   1   80.89    2.40
   5  -6  -1  245.18    3.40
  -5   6   1  251.27    3.40
   4  -6  -1   20.10    1.00
  -4   6   1   18.10    1.00
   3  -6  -1  512.15    5.70
  -3   6   1  512.85    6.50
   2  -6  -1 1143.49   13.00
  -2   6   1 1151.68   13.00
   1  -6  -1  221.18    3.00
  -1   6   1  217.48    3.10
   0  -6  -1   52.79    1.30
   0   6   1   48.40    1.20
  -1  -6  -1  667.83    8.60
   1   6   1  673.53    8.40
  -2  -6  -1 5671.63   64.99
   2   6   1 5720.83   70.09
  -3  -6  -1  143.59    2.10
   3   6   1  144.89    2.40
  -4  -6  -1   68.99    1.60
   4   6   1   69.59    2.10
  -5  -6  -1  134.49    2.60
   5   6   1  136.19    2.90
  -6  -6  -1 1525.25   19.00
   6   6   1 1493.85   20.00
  -7  -6  -1  124.39    2.50
   7   6   1  123.19    2.40
  -8  -6  -1  213.28    3.60
   8   6   1  220.18    4.40
  -9  -6  -1  151.38    3.70
   9   6   1  150.48    3.90
 -10  -6  -1  300.07    5.60
  10   6   1  296.27    6.00
 -11  -6  -1    7.30    2.80
  11   6   1    9.20    2.80
 -12  -6  -1   54.29    4.80
  12   6   1   52.69    8.40
 -13  -6  -1   45.90    6.70
  13   6   1   42.50    6.40
 -14  -6  -1   94.89   11.40
  14   6   1   61.49    8.40
  10  -7  -1   35.50    4.50
 -10   7   1   38.60    5.30
   9  -7  -1   30.40    3.30
  -9   7   1   40.40    5.90
   8  -7  -1    1.80    2.70
  -8   7   1    4.10    3.90
   7  -7  -1    6.50    2.00
  -7   7   1    7.60    2.00
   6  -7  -1  124.09    3.50
  -6   7   1  124.29    3.00
   5  -7  -1    3.70    1.70
  -5   7   1    2.70    1.40
   4  -7  -1  138.99    2.30
  -4   7   1  139.69    2.60
   3  -7  -1  898.71   11.60
  -3   7   1  920.61   11.20
   2  -7  -1 1388.06   17.50
  -2   7   1 1400.86   17.20
   1  -7  -1    1.00    0.90
  -1   7   1    1.00    0.80
   0  -7  -1   15.80    1.00
   0   7   1   12.80    0.90
  -1  -7  -1  685.53    8.80
   1   7   1  681.83    8.60
  -2  -7  -1  176.98    2.40
   2   7   1  180.98    3.00
  -3  -7  -1 1474.75   17.00
   3   7   1 1504.15   18.50
  -4  -7  -1  931.11   11.70
   4   7   1  921.71   12.50
  -5  -7  -1  492.25    6.50
   5   7   1  492.35    8.10
  -6  -7  -1    8.80    1.90
   6   7   1   12.10    2.50
  -7  -7  -1  851.01   11.10
   7   7   1  859.71   11.80
  -8  -7  -1   18.90    1.50
   8   7   1   18.50    1.20
  -9  -7  -1   96.19    2.70
   9   7   1  101.89    3.50
 -10  -7  -1  550.74    9.00
  10   7   1  569.84    9.80
 -11  -7  -1   10.30    3.30
  11   7   1    9.70    2.40
 -12  -7  -1    3.50    6.20
  12   7   1    1.80    3.60
 -13  -7  -1   60.29   10.00
  13   7   1   56.39    9.50
 -14  -7  -1   35.50   10.70
  14   7   1    0.00   10.40
   9  -8  -1   56.69    4.70
  -9   8   1   62.39    5.40
   8  -8  -1   81.99    4.50
  -8   8   1   91.49    6.60
   7  -8  -1   17.70    5.70
  -7   8   1   12.90    5.00
   6  -8  -1   21.80    3.50
  -6   8   1   25.40    2.80
   5  -8  -1   27.10    2.50
  -5   8   1   24.30    2.70
   4  -8  -1   29.60    1.80
  -4   8   1   29.50    1.50
   3  -8  -1  967.20   12.60
  -3   8   1  987.60   13.30
   2  -8  -1    7.00    1.00
  -2   8   1    8.70    1.10
   1  -8  -1  122.49    2.40
  -1   8   1  128.69    2.30
   0  -8  -1  324.97    4.50
   0   8   1  319.27    4.40
  -1  -8  -1  133.89    2.40
   1   8   1  127.29    2.30
  -2  -8  -1  157.18    2.30
   2   8   1  151.58    2.90
  -3  -8  -1 1920.91   21.90
   3   8   1 1931.41   25.60
  -4  -8  -1   89.39    2.00
   4   8   1   93.69    2.00
  -5  -8  -1 1489.95   18.90
   5   8   1 1520.55   23.40
  -6  -8  -1  941.31   12.20
   6   8   1  951.80   15.20
  -7  -8  -1   53.89    2.80
   7   8   1   54.19    2.30
  -8  -8  -1   31.30    1.80
   8   8   1   32.80    1.70
  -9  -8  -1  297.47    4.80
   9   8   1  295.47    6.00
 -10  -8  -1   97.19    3.10
  10   8   1   94.19    3.90
 -11  -8  -1   50.49    3.20
  11   8   1   59.49    3.20
 -12  -8  -1    8.60    4.60
  12   8   1    6.60    2.90
 -13  -8  -1   34.50    6.30
 -14  -8  -1    8.50    5.20
   9  -9  -1   50.69    5.10
  -9   9   1   64.29    5.70
   8  -9  -1    1.50    4.00
  -8   9   1    8.90    4.50
   7  -9  -1  413.26    9.50
  -7   9   1  425.06   11.50
   6  -9  -1    8.20    5.50
  -6   9   1    3.40    3.30
   5  -9  -1  269.97    6.80
  -5   9   1  260.07    6.40
   4  -9  -1    6.00    2.30
  -4   9   1    3.40    2.30
   3  -9  -1  614.84    8.40
  -3   9   1  617.44    8.80
   2  -9  -1   19.40    1.40
  -2   9   1   20.20    1.50
   1  -9  -1   53.99    1.70
  -1   9   1   54.99    1.80
   0  -9  -1  638.44    8.40
   0   9   1  636.24    8.20
  -1  -9  -1  565.44    7.50
   1   9   1  571.14    7.30
  -2  -9  -1  556.54    6.70
   2   9   1  569.44    8.90
  -3  -9  -1    8.60    1.20
   3   9   1    4.50    1.10
  -4  -9  -1  120.69    2.30
   4   9   1  114.29    2.40
  -5  -9  -1  763.12    9.90
   5   9   1  758.42   10.50
  -6  -9  -1  186.58    3.50
   6   9   1  187.98    4.40
  -7  -9  -1  325.17    5.00
   7   9   1  323.57    6.00
  -8  -9  -1   78.49    3.00
   8   9   1   74.89    2.40
  -9  -9  -1  246.68    4.30
   9   9   1  249.58    5.40
 -10  -9  -1    1.20    1.90
  10   9   1    3.90    2.40
 -11  -9  -1   15.00    2.30
  11   9   1   15.50    2.80
 -12  -9  -1    6.90    3.10
  12   9   1    4.20    3.00
 -13  -9  -1    3.80    4.60
  13   9   1    3.20    8.50
   8 -10  -1    3.70    4.30
  -8  10   1   10.90    4.80
   7 -10  -1    0.00    4.80
  -7  10   1   22.60    9.20
   6 -10  -1   20.20    6.20
  -6  10   1   46.70    6.10
   5 -10  -1  129.09    5.90
  -5  10   1  133.79    6.10
   4 -10  -1  272.47    6.60
  -4  10   1  271.47    6.10
   3 -10  -1    0.60    1.50
  -3  10   1    0.80    1.60
   2 -10  -1  225.48    3.80
  -2  10   1  227.88    4.00
   1 -10  -1  566.44    7.60
  -1  10   1  560.64    8.10
   0 -10  -1   72.89    2.20
   0  10   1   74.79    2.20
  -1 -10  -1  413.86    5.70
   1  10   1  401.66    6.00
  -2 -10  -1    9.10    0.90
   2  10   1   10.80    1.50
  -3 -10  -1 1558.94   19.60
   3  10   1 1530.45   20.50
  -4 -10  -1  122.29    3.10
   4  10   1  116.39    2.70
  -5 -10  -1 1430.86   18.10
   5  10   1 1405.36   19.10
  -6 -10  -1  166.48    3.40
   6  10   1  161.18    5.10
  -7 -10  -1   11.30    2.00
   7  10   1   14.70    2.30
  -8 -10  -1   72.99    3.00
   8  10   1   76.49    2.70
  -9 -10  -1   20.90    1.90
   9  10   1   20.40    2.40
 -10 -10  -1    3.40    2.00
  10  10   1    4.50    2.60
 -11 -10  -1   59.69    2.80
  11  10   1   62.19    3.40
 -12 -10  -1    5.50    2.80
  12  10   1    0.00    3.10
 -13 -10  -1   46.10   13.90
  13  10   1   50.19    5.30
   7 -11  -1   64.69    5.90
  -7  11   1   80.49    6.60
   6 -11  -1    2.00    4.80
  -6  11   1   21.40    6.50
   5 -11  -1    8.30    4.70
  -5  11   1   26.50    6.00
   4 -11  -1   26.90    4.20
  -4  11   1   30.00    3.10
   3 -11  -1    6.40    2.50
  -3  11   1    5.60    2.00
   2 -11  -1   58.19    3.40
  -2  11   1   53.29    2.30
   1 -11  -1  400.66    5.80
  -1  11   1  394.96    6.10
   0 -11  -1    7.90    1.50
   0  11   1    6.70    1.40
  -1 -11  -1  119.69    2.70
   1  11   1  120.09    3.40
  -2 -11  -1  223.18    3.70
   2  11   1  220.88    4.50
  -3 -11  -1    4.90    1.70
   3  11   1    3.40    1.40
  -4 -11  -1  274.67    4.50
   4  11   1  259.47    4.60
  -5 -11  -1  108.79    3.30
   5  11   1   98.69    4.10
  -6 -11  -1   26.10    2.50
   6  11   1   21.40    4.50
  -7 -11  -1   43.50    2.90
   7  11   1   37.00    3.00
  -8 -11  -1  196.68    5.10
   8  11   1  185.68    4.70
  -9 -11  -1  238.18    5.20
   9  11   1  244.48    6.10
 -10 -11  -1   26.20    2.70
  10  11   1   20.60    2.90
 -11 -11  -1   13.80    2.80
  11  11   1   12.30    3.10
 -12 -11  -1    9.30    4.10
  12  11   1    3.80    3.30
 -13 -11  -1    7.60    9.50
  13  11   1    0.20    5.10
   6 -12  -1   43.70    4.80
  -6  12   1   58.89    6.10
   5 -12  -1   41.50    4.40
  -5  12   1   45.70    5.40
   4 -12  -1    3.40    4.50
  -4  12   1    3.60    3.50
   3 -12  -1   10.70    3.20
  -3  12   1   14.50    4.10
   2 -12  -1  154.18    5.00
  -2  12   1  141.69    4.60
   1 -12  -1   14.60    2.50
  -1  12   1   12.50    2.20
   0 -12  -1   24.30    1.90
   0  12   1   23.30    2.20
  -1 -12  -1    3.50    1.60
   1  12   1    3.20    1.90
  -2 -12  -1   39.80    2.00
   2  12   1   38.50    2.20
  -3 -12  -1  112.29    3.10
   3  12   1  118.89    3.20
  -4 -12  -1   16.70    2.00
   4  12   1    9.90    1.70
  -5 -12  -1    4.00    1.90
   5  12   1    0.10    4.30
  -6 -12  -1  948.01   16.50
   6  12   1 1064.99   20.30
  -7 -12  -1  213.98    6.40
   7  12   1  199.38    9.30
  -8 -12  -1  123.39    5.90
   8  12   1  121.79    4.80
  -9 -12  -1   47.50    4.20
   9  12   1   42.50    6.30
 -10 -12  -1   53.89    3.40
  10  12   1   53.19    4.00
 -11 -12  -1   17.10    2.90
  11  12   1   20.40    3.40
 -12 -12  -1    2.10    4.10
  12  12   1    0.00    3.50
 -13 -12  -1   13.90    8.80
  13  12   1    2.40    5.40
   6 -13  -1   32.90    5.30
  -6  13   1   48.70    4.80
   5 -13  -1   25.40    6.10
  -5  13   1   34.10    4.40
   4 -13  -1    0.10    8.30
  -4  13   1    3.90    8.60
   3 -13  -1    5.90    8.10
  -3  13   1   16.30    8.20
   2 -13  -1   49.80    6.10
  -2  13   1   47.80    3.30
   1 -13  -1  169.78    5.90
  -1  13   1  148.29    4.90
   0 -13  -1    3.30    2.60
   0  13   1    2.10    2.20
  -1 -13  -1  326.37    6.50
   1  13   1  307.47    6.10
  -2 -13  -1   35.70    2.10
   2  13   1   35.90    2.40
  -3 -13  -1  155.78    3.50
   3  13   1  158.08    3.90
  -4 -13  -1  192.58    3.80
   4  13   1  178.28    4.20
  -5 -13  -1  322.97    6.10
   5  13   1  362.06    8.00
  -6 -13  -1  140.79    5.70
   6  13   1   83.89    9.60
  -7 -13  -1  159.58    5.10
   7  13   1  150.08    9.30
  -8 -13  -1   63.49    4.60
   8  13   1   64.79    5.50
  -9 -13  -1    8.10    4.00
   9  13   1    6.80   11.20
 -10 -13  -1   65.69    4.40
  10  13   1   60.29    4.30
 -11 -13  -1    7.30    3.50
  11  13   1    5.50    3.40
 -12 -13  -1    2.70    3.70
  12  13   1    2.30    3.70
 -13 -13  -1   22.50    6.20
  13  13   1   16.60    5.10
   5 -14  -1   20.90    5.10
  -5  14   1   25.20    4.60
   4 -14  -1   16.30    9.60
  -4  14   1   39.90    9.50
   3 -14  -1    0.00   12.90
  -3  14   1    3.10    8.20
   2 -14  -1   17.70    8.40
  -2  14   1   27.10    4.80
   1 -14  -1   52.09    4.00
  -1  14   1   36.90    4.30
   0 -14  -1    2.80    3.00
   0  14   1    3.00    2.40
  -1 -14  -1  195.38    5.30
   1  14   1  180.98    4.80
  -2 -14  -1  131.29    4.70
   2  14   1  125.49    4.30
  -3 -14  -1    2.40    2.20
   3  14   1    2.80    2.10
  -4 -14  -1    7.90    2.10
   4  14   1    9.80    2.90
  -5 -14  -1  134.89    4.10
   5  14   1  122.79    5.70
  -6 -14  -1  103.99    4.80
   6  14   1   96.89    7.30
  -7 -14  -1   78.19    4.40
  -8 -14  -1   26.70    3.90
   8  14   1   15.40    6.70
  -9 -14  -1   69.99    5.60
   9  14   1   25.40   11.60
 -10 -14  -1   29.40    3.90
  10  14   1   23.60    5.70
 -11 -14  -1   22.90    4.50
  11  14   1   23.00    3.80
 -12 -14  -1    3.70    3.90
  12  14   1    1.40    3.80
   4 -15  -1   27.50    5.30
  -4  15   1   36.50    4.90
   3 -15  -1   12.90    9.00
  -3  15   1   42.80    9.60
   2 -15  -1  109.69    9.50
  -2  15   1  122.69    7.90
   1 -15  -1   26.40    5.60
  -1  15   1   31.10    5.00
   0 -15  -1  153.58    5.60
   0  15   1  150.68    5.10
  -1 -15  -1   15.80    3.30
   1  15   1   17.80    2.70
  -2 -15  -1  200.18    5.80
   2  15   1  195.98    5.30
  -3 -15  -1    0.00    3.10
   3  15   1    3.20    2.40
  -4 -15  -1    9.80    3.10
   4  15   1   12.70    3.40
  -5 -15  -1   28.90    3.90
   5  15   1   21.60    3.60
  -6 -15  -1   48.70    4.00
   6  15   1   42.10    7.50
  -7 -15  -1   19.60    4.90
   7  15   1    0.00    7.00
  -8 -15  -1   38.40    5.40
   8  15   1   12.80    6.70
  -9 -15  -1   26.20    5.80
   9  15   1    4.90   11.50
 -10 -15  -1   96.39    7.90
  10  15   1  101.79   14.10
 -11 -15  -1   99.39    6.50
  11  15   1  105.39    6.80
 -12 -15  -1   47.30    4.50
  12  15   1   39.90    4.40
   2 -16  -1   17.20    6.40
  -2  16   1   35.40    6.00
   1 -16  -1   16.50    6.40
  -1  16   1   16.20    4.30
   0 -16  -1   64.09    5.10
   0  16   1   64.19    3.60
  -1 -16  -1   39.20    3.90
   1  16   1   35.30    3.20
  -2 -16  -1    1.30    3.50
   2  16   1    2.50    2.50
  -3 -16  -1   28.20    3.60
   3  16   1   24.20    3.30
  -4 -16  -1    1.60    3.50
   4  16   1    7.00    3.20
  -5 -16  -1   25.00    3.70
   5  16   1   28.70    4.00
  -6 -16  -1    5.80    8.40
   6  16   1   14.20    9.20
  -7 -16  -1  189.58    7.10
   7  16   1  131.39    9.70
  -8 -16  -1   24.90    6.60
   8  16   1    0.00    6.80
  -9 -16  -1   50.19   13.30
   9  16   1   13.40   12.40
 -10 -16  -1    4.60    5.90
 -11 -16  -1    5.70    5.00
  11  16   1    0.30    5.00
   1 -17  -1    2.10    5.00
  -1  17   1    9.60    4.70
   0 -17  -1    1.30    9.80
   0  17   1   10.70    4.30
  -1 -17  -1   23.40    5.00
   1  17   1   22.70    3.90
  -2 -17  -1   21.30    4.10
   2  17   1   20.40    3.50
  -3 -17  -1   32.90    4.10
   3  17   1   46.30    4.50
  -4 -17  -1   35.10    4.20
   4  17   1   40.20    3.80
  -5 -17  -1    6.80    4.70
   5  17   1   14.20    5.20
  -6 -17  -1  336.07    9.60
   6  17   1  396.66   16.00
  -7 -17  -1    5.50    9.10
   7  17   1   20.30    7.30
   8  17   1  189.78   13.50
  -9 -17  -1   18.00   12.00
 -10 -17  -1   28.70    5.10
  -1 -18  -1    1.60    5.20
   1  18   1    7.10    3.70
  -2 -18  -1   69.49    5.90
   2  18   1   68.49    5.10
  -3 -18  -1    5.60    5.10
   3  18   1   15.40    4.50
  -4 -18  -1    0.00    5.00
   4  18   1   10.00    4.40
  -5 -18  -1   56.39    5.60
   5  18   1   56.29    6.20
  -6 -18  -1    5.50    5.10
   6  18   1   14.80    9.50
   7  18   1   11.90    9.00
  -8 -18  -1   13.70   15.40
   8  18   1    1.10   12.60
  -9 -18  -1    0.90    7.20
   9  18   1    0.00   14.60
  -4 -19  -1    2.50    4.80
   4  19   1   43.60   15.90
  -5 -19  -1   18.80    5.60
   5  19   1   29.40    6.20
  -6 -19  -1   20.50    5.80
   6  19   1   30.10    6.20
   8  18  -2    7.70    4.10
  -8 -18   2    6.30    5.40
   7  18  -2   19.70    5.70
  -7 -18   2    2.40   10.40
   6  18  -2   38.20    9.50
  -6 -18   2    8.10    9.70
   5  18  -2   27.00   12.40
  -5 -18   2    0.00    9.40
   4  18  -2   47.40   11.60
  -4 -18   2   12.00   10.10
   3  18  -2    7.60   14.20
  -3 -18   2    0.00   12.50
   2  18  -2   64.19    6.90
  -2 -18   2   64.99    5.80
   1  18  -2   10.20    5.40
  -1 -18   2    4.70    4.40
   9  17  -2   32.40    6.10
  -9 -17   2   35.40    5.50
   8  17  -2    0.90    3.80
  -8 -17   2    0.00    6.50
   7  17  -2   66.89    6.10
  -7 -17   2   55.99    9.80
   6  17  -2   48.40    9.20
  -6 -17   2   21.90    8.90
   5  17  -2  212.88   13.60
  -5 -17   2  159.98    9.20
   4  17  -2   67.29   12.80
  -4 -17   2    5.00    8.50
   3  17  -2   43.40   12.80
  -3 -17   2    3.20   12.50
   2  17  -2    4.20   13.00
  -2 -17   2    0.00    3.90
   1  17  -2   16.10    3.70
  -1 -17   2    6.70    4.00
   0  17  -2   10.60    3.70
   0 -17   2    0.00    4.00
  -1  17  -2    7.40    3.40
   1 -17   2    0.40    4.10
  10  16  -2   19.60    5.50
 -10 -16   2   29.20    4.90
   9  16  -2    8.20    5.30
  -9 -16   2    6.90    3.50
   8  16  -2    6.30    3.60
  -8 -16   2    4.90    3.40
   7  16  -2   48.10    4.40
  -7 -16   2   46.60    5.90
   6  16  -2   34.70    4.90
  -6 -16   2   43.00    7.60
   5  16  -2   80.39   12.00
  -5 -16   2   47.40    8.50
   4  16  -2   22.30   11.30
  -4 -16   2   10.60   11.60
   3  16  -2   32.30    8.70
  -3 -16   2   24.90   11.60
   2  16  -2    5.10    7.70
  -2 -16   2    0.00    3.90
   1  16  -2   13.60    3.30
  -1 -16   2    4.50    3.60
   0  16  -2  145.89    5.90
   0 -16   2  140.99    7.00
  -1  16  -2   84.79    4.80
   1 -16   2   88.09    5.00
  -2  16  -2  281.67    9.00
   2 -16   2  276.97    7.70
  -3  16  -2    5.90    4.60
   3 -16   2    3.10    5.80
  11  15  -2    4.80    6.20
 -11 -15   2   10.80    7.70
  10  15  -2   33.10    5.30
 -10 -15   2   32.90    4.70
   9  15  -2    3.90    4.80
  -9 -15   2    5.50    2.90
   8  15  -2   12.50    3.20
  -8 -15   2   12.10    2.80
   7  15  -2    0.00    3.00
  -7 -15   2    0.40    2.40
   6  15  -2   25.60    4.70
  -6 -15   2   13.30    7.00
   5  15  -2   58.69    5.60
  -5 -15   2   73.59   11.00
   4  15  -2  218.78    9.70
  -4 -15   2  254.37   13.20
   3  15  -2    1.70    5.90
  -3 -15   2    0.00    4.90
   2  15  -2  203.28    6.60
  -2 -15   2  189.38    6.10
   1  15  -2  170.78    5.90
  -1 -15   2  160.88    5.60
   0  15  -2   21.60    3.30
   0 -15   2   22.00    3.50
  -1  15  -2    4.30    2.80
   1 -15   2    0.00    3.30
  -2  15  -2   23.80    3.10
   2 -15   2   22.80    3.70
  -3  15  -2   19.30    4.20
   3 -15   2    8.90    3.80
  -4  15  -2    3.90    4.40
   4 -15   2    1.90    4.20
  12  14  -2   26.30    9.50
 -12 -14   2   22.40    8.10
  11  14  -2    8.40    6.30
 -11 -14   2   17.70    8.30
  10  14  -2    2.50    6.00
 -10 -14   2    9.80    3.80
   9  14  -2    6.10    4.40
  -9 -14   2   11.60    2.80
   8  14  -2   67.49    4.00
  -8 -14   2   62.59    3.00
   7  14  -2    3.00    2.80
  -7 -14   2    5.70    2.30
   6  14  -2  132.89    4.90
  -6 -14   2  133.79    3.70
   5  14  -2  334.77    9.10
  -5 -14   2  325.17    6.20
   4  14  -2   57.69    5.30
  -4 -14   2   53.79    5.00
   3  14  -2  457.65    8.70
  -3 -14   2  464.85    9.50
   2  14  -2   27.60    4.80
  -2 -14   2   24.80    6.00
   1  14  -2  595.04   10.90
  -1 -14   2  608.34   10.90
   0  14  -2   63.39    3.50
   0 -14   2   66.59    3.60
  -1  14  -2  368.36    7.50
   1 -14   2  397.66    8.00
  -2  14  -2  109.09    4.60
   2 -14   2  117.69    5.10
  -3  14  -2    3.30    3.90
   3 -14   2    2.20    3.30
  -4  14  -2   13.40    4.20
   4 -14   2   10.30    3.70
  -5  14  -2   10.70    4.30
   5 -14   2    4.30    5.10
 -12 -13   2    7.90    6.40
  11  13  -2   33.80   13.10
 -11 -13   2    6.60    8.30
  10  13  -2    1.30   12.00
 -10 -13   2    2.40    3.70
   9  13  -2   83.79    5.50
  -9 -13   2   82.49    4.00
   8  13  -2   25.00    2.80
  -8 -13   2   24.60    2.50
   7  13  -2    3.00    2.50
  -7 -13   2    2.60    2.00
   6  13  -2   40.70    2.80
  -6 -13   2   44.20    2.20
   5  13  -2   50.39    3.30
  -5 -13   2   49.00    2.40
   4  13  -2  157.48    5.90
  -4 -13   2  174.08    4.80
   3  13  -2    1.60    4.40
  -3 -13   2    9.60    5.00
   2  13  -2  102.59    4.70
  -2 -13   2  121.89    5.50
   1  13  -2   12.20    3.10
  -1 -13   2    0.00    6.10
   0  13  -2   67.39    3.70
   0 -13   2   54.39    3.80
  -1  13  -2    5.10    2.40
   1 -13   2    0.10    2.70
  -2  13  -2   11.80    2.50
   2 -13   2   14.10    2.90
  -3  13  -2   32.80    2.80
   3 -13   2   33.10    3.40
  -4  13  -2   28.60    3.90
   4 -13   2   30.60    3.40
  -5  13  -2    2.60    4.00
   5 -13   2    2.30    3.50
  -6  13  -2   10.60    4.20
   6 -13   2    4.70    4.90
 -12 -12   2   16.50    8.30
  11  12  -2   88.09   12.20
 -11 -12   2  127.39   13.10
  10  12  -2    1.30    5.00
 -10 -12   2    5.30    3.80
   9  12  -2  426.46    8.50
  -9 -12   2  434.16    7.60
   8  12  -2   21.50    2.50
  -8 -12   2   20.00    2.30
   7  12  -2   75.79    3.80
  -7 -12   2   87.09    3.10
   6  12  -2   49.10    2.60
  -6 -12   2   53.89    2.40
   5  12  -2  279.17    5.90
  -5 -12   2  279.27    4.60
   4  12  -2   12.90    3.30
  -4 -12   2   18.90    3.40
   3  12  -2  142.19    4.40
  -3 -12   2  140.09    3.80
   2  12  -2   12.60    3.90
  -2 -12   2   21.70    2.50
   1  12  -2  133.39    4.10
  -1 -12   2  136.09    6.20
   0  12  -2   75.49    3.60
   0 -12   2   80.59    3.70
  -1  12  -2   71.49    3.80
   1 -12   2   76.59    3.80
  -2  12  -2  190.38    5.20
   2 -12   2  204.08    5.30
  -3  12  -2  349.37    6.90
   3 -12   2  370.26    7.40
  -4  12  -2   11.00    3.50
   4 -12   2    8.50    3.00
  -5  12  -2  191.38    7.20
   5 -12   2  176.98    5.60
  -6  12  -2    9.30    4.70
   6 -12   2    1.30    4.00
  -7  12  -2   28.60    5.30
   7 -12   2   33.10    5.20
  13  11  -2    8.80    6.30
 -13 -11   2    9.50    7.10
  12  11  -2   41.90   12.10
 -12 -11   2   48.80   13.20
  11  11  -2   11.50   11.20
 -11 -11   2    4.90   11.20
  10  11  -2    5.80    6.80
 -10 -11   2    8.40    4.00
   9  11  -2   42.00    4.20
  -9 -11   2   49.30    4.10
   8  11  -2    0.40    2.10
  -8 -11   2    0.50    2.00
   7  11  -2   25.90    2.30
  -7 -11   2   26.70    2.10
   6  11  -2    7.30    2.00
  -6 -11   2    8.30    1.70
   5  11  -2   16.60    2.00
  -5 -11   2   20.10    1.80
   4  11  -2  108.79    3.20
  -4 -11   2  112.79    3.20
   3  11  -2   64.29    3.50
  -3 -11   2   66.39    2.70
   2  11  -2  287.17    4.90
  -2 -11   2  287.07    5.20
   1  11  -2  290.87    5.70
  -1 -11   2  304.27    4.90
   0  11  -2   32.40    2.80
   0 -11   2   36.40    2.40
  -1  11  -2   62.79    3.30
   1 -11   2   61.79    3.30
  -2  11  -2    0.60    1.90
   2 -11   2    0.00    1.80
  -3  11  -2   49.60    2.40
   3 -11   2   53.99    2.40
  -4  11  -2   63.09    2.90
   4 -11   2   66.29    3.10
  -5  11  -2   25.20    2.90
   5 -11   2   22.80    3.00
  -6  11  -2   10.60    3.30
   6 -11   2    4.80    3.10
  -7  11  -2    4.20    3.60
   7 -11   2    8.90    5.50
  -8  11  -2   21.30    5.00
   8 -11   2   21.40    5.00
  13  10  -2   23.50   13.60
 -13 -10   2   26.00   14.70
  12  10  -2   38.30   10.50
  11  10  -2   61.59    9.70
 -11 -10   2   51.29    4.90
  10  10  -2    0.00    5.30
 -10 -10   2    0.80    3.70
   9  10  -2   89.29    4.90
  -9 -10   2   91.49    4.30
   8  10  -2   72.89    3.10
  -8 -10   2   80.19    2.80
   7  10  -2   23.40    2.00
  -7 -10   2   18.20    1.90
   6  10  -2   69.69    2.90
  -6 -10   2   73.99    2.50
   5  10  -2   46.50    2.30
  -5 -10   2   40.60    1.90
   4  10  -2   14.60    1.30
  -4 -10   2   11.90    1.90
   3  10  -2   98.79    3.70
  -3 -10   2   99.59    2.60
   2  10  -2  163.28    3.20
  -2 -10   2  163.58    3.10
   1  10  -2  130.19    3.10
  -1 -10   2  136.89    2.60
   0  10  -2  316.47    4.70
   0 -10   2  317.57    4.70
  -1  10  -2    5.90    2.00
   1 -10   2    9.60    1.50
  -2  10  -2  519.65    7.80
   2 -10   2  537.75    7.80
  -3  10  -2  328.57    5.40
   3 -10   2  338.07    5.50
  -4  10  -2    4.30    1.70
   4 -10   2    2.60    1.80
  -5  10  -2   87.89    4.00
   5 -10   2   92.09    4.20
  -6  10  -2   33.00    3.00
   6 -10   2   30.60    3.10
  -7  10  -2   17.20    3.40
   7 -10   2   13.50    4.10
  -8  10  -2    6.70    5.80
   8 -10   2    0.80    4.50
  13   9  -2   10.80   13.20
 -13  -9   2   11.90    5.00
  12   9  -2    8.80   12.30
 -12  -9   2   35.40    8.90
  11   9  -2   11.10    6.30
 -11  -9   2    5.30    3.80
  10   9  -2   12.80    4.90
 -10  -9   2   10.60    3.00
   9   9  -2  147.99    5.00
  -9  -9   2  144.29    4.10
   8   9  -2  204.38    5.10
  -8  -9   2  201.68    3.90
   7   9  -2  164.98    3.80
  -7  -9   2  156.98    3.10
   6   9  -2  209.48    4.40
  -6  -9   2  214.38    3.20
   5   9  -2   55.29    2.50
  -5  -9   2   53.09    1.60
   4   9  -2   47.80    1.70
  -4  -9   2   48.20    1.80
   3   9  -2  114.49    2.20
  -3  -9   2  118.79    2.30
   2   9  -2  468.15    6.90
  -2  -9   2  481.35    7.10
   1   9  -2   63.89    2.10
  -1  -9   2   62.29    1.80
   0   9  -2 2564.74   31.50
   0  -9   2 2569.64   32.00
  -1   9  -2   32.80    1.60
   1  -9   2   34.30    1.30
  -2   9  -2  589.44    8.50
   2  -9   2  598.14    6.70
  -3   9  -2  135.79    2.90
   3  -9   2  132.29    3.10
  -4   9  -2  182.28    3.60
   4  -9   2  178.88    3.70
  -5   9  -2   84.99    3.00
   5  -9   2   89.69    3.00
  -6   9  -2  155.48    4.60
   6  -9   2  152.98    4.70
  -7   9  -2   58.29    3.20
   7  -9   2   59.69    3.30
  -8   9  -2    9.10    4.40
   8  -9   2    7.40    4.10
  -9   9  -2  139.29    8.80
   9  -9   2  145.39   11.00
 -13  -8   2   78.19   10.50
  12   8  -2    7.70    5.60
 -12  -8   2    7.20    6.70
  11   8  -2  126.29    6.50
 -11  -8   2  115.89    4.70
  10   8  -2   10.90    4.90
 -10  -8   2    3.40    3.30
   9   8  -2  143.39    4.50
  -9  -8   2  148.59    3.70
   8   8  -2   18.20    2.50
  -8  -8   2   17.60    1.90
   7   8  -2    4.60    1.30
  -7  -8   2    4.10    1.40
   6   8  -2    4.10    1.40
  -6  -8   2    4.50    1.20
   5   8  -2   13.60    1.50
  -5  -8   2   14.90    1.00
   4   8  -2   28.70    1.20
  -4  -8   2   29.90    1.30
   3   8  -2   25.60    1.10
  -3  -8   2   29.30    1.20
   2   8  -2 1588.94   21.50
  -2  -8   2 1603.44   20.10
   1   8  -2  860.81   12.10
  -1  -8   2  882.31   11.20
   0   8  -2    4.10    1.30
   0  -8   2    0.00    3.50
  -1   8  -2  168.28    2.70
   1  -8   2  160.98    2.40
  -2   8  -2   11.40    1.20
   2  -8   2    8.00    0.90
  -3   8  -2 1606.24   21.40
   3  -8   2 1602.44   17.10
  -4   8  -2    0.20    1.10
   4  -8   2    1.30    1.00
  -5   8  -2  658.93    9.50
   5  -8   2  672.33    9.50
  -6   8  -2   50.49    2.80
   6  -8   2   52.99    3.10
  -7   8  -2   30.50    2.70
   7  -8   2   31.80    2.80
  -8   8  -2   42.10    5.70
   8  -8   2   31.50    3.50
  -9   8  -2   25.70    6.20
   9  -8   2   20.20    9.70
 -10   8  -2    9.30    7.30
  10  -8   2    1.90    5.00
  13   7  -2   14.30    8.40
 -13  -7   2   32.70    9.50
  12   7  -2   17.30    8.40
 -12  -7   2   16.20    6.60
  11   7  -2   99.49    7.20
 -11  -7   2   84.39    4.70
  10   7  -2  322.57    7.10
 -10  -7   2  294.87    6.30
   9   7  -2  255.87    6.50
  -9  -7   2  233.48    5.20
   8   7  -2  239.98    5.90
  -8  -7   2  249.18    4.10
   7   7  -2   21.20    1.20
  -7  -7   2   20.10    1.40
   6   7  -2  274.77    4.90
  -6  -7   2  266.47    4.00
   5   7  -2 1377.06   21.40
  -5  -7   2 1390.46   16.00
   4   7  -2  758.62   10.30
  -4  -7   2  763.82    8.90
   3   7  -2 2067.99   25.10
  -3  -7   2 2048.79   23.50
   2   7  -2  133.39    2.30
  -2  -7   2  130.09    2.30
   1   7  -2 1954.20   26.20
  -1  -7   2 1928.81   24.50
   0   7  -2  264.87    3.70
   0  -7   2  261.97    3.40
  -1   7  -2  129.79    2.20
   1  -7   2  128.69    2.00
  -2   7  -2    8.40    1.10
   2  -7   2    9.70    0.80
  -3   7  -2  114.39    2.10
   3  -7   2  109.39    1.80
  -4   7  -2  326.57    4.50
   4  -7   2  320.47    4.10
  -5   7  -2   40.20    1.50
   5  -7   2   39.20    1.50
  -6   7  -2  122.89    2.60
   6  -7   2  123.49    2.50
  -7   7  -2    0.00    2.20
   7  -7   2    1.20    2.30
  -8   7  -2  278.27    9.00
   8  -7   2  267.07    6.50
  -9   7  -2    1.90    5.50
   9  -7   2    7.60    8.80
 -10   7  -2   13.10    9.40
  10  -7   2    7.20    9.60
  13   6  -2  117.29    8.20
 -13  -6   2  101.39    8.10
  12   6  -2   36.10    8.70
 -12  -6   2   10.80    6.70
  11   6  -2   19.70    7.20
 -11  -6   2    9.70    4.00
  10   6  -2    0.90    4.70
 -10  -6   2    2.60    3.80
   9   6  -2   17.80    4.90
  -9  -6   2    0.60    2.30
   8   6  -2  102.99    3.70
  -8  -6   2   96.49    3.70
   7   6  -2  134.79    2.60
  -7  -6   2  132.59    2.30
   6   6  -2    7.70    1.00
  -6  -6   2    7.10    1.20
   5   6  -2  228.98    4.10
  -5  -6   2  232.88    3.40
   4   6  -2  186.78    3.50
  -4  -6   2  189.38    2.60
   3   6  -2  383.56    4.90
  -3  -6   2  377.86    4.60
   2   6  -2 4646.83   63.09
  -2  -6   2 4630.84   57.99
   1   6  -2 1602.34   21.70
  -1  -6   2 1592.44   20.10
   0   6  -2  640.64    8.00
   0  -6   2  631.94    7.40
  -1   6  -2  499.45    6.30
   1  -6   2  496.45    5.50
  -2   6  -2    8.60    1.10
   2  -6   2    9.80    0.80
  -3   6  -2  724.03   10.00
   3  -6   2  714.33    7.80
  -4   6  -2   33.40    1.40
   4  -6   2   33.40    1.30
  -5   6  -2   47.10    1.80
   5  -6   2   52.09    1.70
  -6   6  -2  959.00   12.30
   6  -6   2  951.60   12.10
  -7   6  -2  133.99    3.00
   7  -6   2  136.29    3.40
  -8   6  -2   25.50    3.80
   8  -6   2   28.90    2.60
  -9   6  -2    0.00    5.30
   9  -6   2    1.00    4.00
 -10   6  -2   68.99    6.80
  10  -6   2   45.10    8.80
 -11   6  -2   11.90    5.10
  11  -6   2    0.00    4.60
  13   5  -2   36.80    7.50
 -13  -5   2   34.60    5.70
  12   5  -2    8.00    6.90
 -12  -5   2    6.70    7.40
  11   5  -2  152.88   13.10
 -11  -5   2  133.09    5.50
  10   5  -2   94.29   10.70
 -10  -5   2   59.39    3.60
   9   5  -2  172.18    6.40
  -9  -5   2  158.38    4.30
   8   5  -2  121.39    4.30
  -8  -5   2  116.69    3.70
   7   5  -2   29.40    2.20
  -7  -5   2   26.40    1.70
   6   5  -2  434.16    6.10
  -6  -5   2  437.96    5.30
   5   5  -2  835.62   11.40
  -5  -5   2  857.11    9.70
   4   5  -2  367.46    5.00
  -4  -5   2  361.96    4.00
   3   5  -2  382.06    4.90
  -3  -5   2  383.86    4.60
   2   5  -2 1539.15   20.50
  -2  -5   2 1505.05   17.50
   1   5  -2   43.60    1.40
  -1  -5   2   41.10    1.10
   0   5  -2  101.19    1.60
   0  -5   2  102.39    1.50
  -1   5  -2  988.30   12.00
   1  -5   2  968.70   10.40
  -2   5  -2 1315.77   18.00
   2  -5   2 1300.27   13.90
  -3   5  -2  938.81   12.10
   3  -5   2  929.91   10.70
  -4   5  -2 1092.79   13.80
   4  -5   2 1091.79   13.50
  -5   5  -2  116.19    2.30
   5  -5   2  115.49    2.20
  -6   5  -2   60.09    2.00
   6  -5   2   61.49    1.90
  -7   5  -2   76.29    2.40
   7  -5   2   75.69    2.70
  -8   5  -2    1.90    2.10
   8  -5   2    2.20    1.80
  -9   5  -2    4.10    2.90
   9  -5   2    0.00    2.40
 -10   5  -2    5.50    5.80
  10  -5   2    1.60    4.00
 -11   5  -2   36.50    5.00
  11  -5   2   23.30    6.90
  13   4  -2   13.30    4.30
 -13  -4   2    7.70    3.90
  12   4  -2   86.39    5.30
 -12  -4   2   91.89    6.40
  11   4  -2   19.60   12.60
 -11  -4   2   10.50    3.80
  10   4  -2  108.49   11.20
 -10  -4   2   90.59    4.80
   9   4  -2   25.10    4.00
  -9  -4   2   27.20    3.10
   8   4  -2  950.40   15.40
  -8  -4   2  961.00   12.50
   7   4  -2   36.10    2.50
  -7  -4   2   35.90    2.10
   6   4  -2  247.08    4.50
  -6  -4   2  252.47    3.70
   5   4  -2  109.29    1.90
  -5  -4   2  109.49    1.70
   4   4  -2  569.74    7.10
  -4  -4   2  563.24    6.50
   3   4  -2 1210.98   15.20
  -3  -4   2 1211.08   12.70
   2   4  -2  132.69    1.90
  -2  -4   2  130.39    1.70
   1   4  -2 4267.17   51.19
  -1  -4   2 4108.29   47.00
   0   4  -2   81.09    1.30
   0  -4   2   82.09    1.20
  -1   4  -2  438.66    7.00
   1  -4   2  429.36    4.70
  -2   4  -2  252.37    3.40
   2  -4   2  247.38    3.10
  -3   4  -2  170.68    2.80
   3  -4   2  184.88    2.40
  -4   4  -2  946.41   11.90
   4  -4   2  947.31   12.80
  -5   4  -2  193.98    3.00
   5  -4   2  194.58    3.20
  -6   4  -2  695.73    9.10
   6  -4   2  701.03    9.70
  -7   4  -2  171.58    3.10
   7  -4   2  176.18    3.30
  -8   4  -2    8.90    1.90
   8  -4   2   10.70    2.10
  -9   4  -2    6.00    2.10
   9  -4   2    7.50    2.30
 -10   4  -2   16.90    2.50
  10  -4   2   12.40    2.70
 -11   4  -2    9.50    6.20
  11  -4   2    1.80    9.80
  12  -4   2    8.90    6.60
  13   3  -2    7.70    3.70
 -13  -3   2   15.90    3.90
  12   3  -2    7.90    3.20
 -12  -3   2   10.60    3.50
  11   3  -2   14.20    7.50
 -11  -3   2   12.00    3.10
  10   3  -2   27.40    4.60
 -10  -3   2   29.90    3.70
   9   3  -2   18.50    3.60
  -9  -3   2   15.60    2.60
   8   3  -2  309.97    6.10
  -8  -3   2  321.47    5.00
   7   3  -2   38.10    2.30
  -7  -3   2   37.30    1.90
   6   3  -2 1588.64   24.80
  -6  -3   2 1607.64   20.10
   5   3  -2   35.30    1.50
  -5  -3   2   34.70    1.10
   4   3  -2  210.68    2.80
  -4  -3   2  209.58    2.60
   3   3  -2  541.05    7.50
  -3  -3   2  535.65    5.70
   2   3  -2   69.99    1.10
  -2  -3   2   70.69    1.00
   1   3  -2 2202.78   29.10
  -1  -3   2 2108.39   22.90
   0   3  -2 3951.80   47.60
   0  -3   2 3840.72   43.80
  -1   3  -2 6469.15   89.89
   1  -3   2 6428.96   78.09
  -2   3  -2    9.70    0.90
   2  -3   2   12.40    0.90
  -3   3  -2 1504.95   19.00
   3  -3   2 1521.65   18.60
  -4   3  -2  293.47    4.00
   4  -3   2  291.47    4.00
  -5   3  -2   10.70    0.90
   5  -3   2   10.40    0.90
  -6   3  -2  231.88    3.50
   6  -3   2  235.68    3.70
  -7   3  -2  140.39    2.70
   7  -3   2  137.89    2.80
  -8   3  -2   47.60    2.40
   8  -3   2   43.00    2.50
  -9   3  -2    5.90    2.00
   9  -3   2    5.90    2.20
 -10   3  -2   21.70    2.70
  10  -3   2   20.00    2.70
 -11   3  -2   62.29    4.10
  11  -3   2   46.20    4.20
 -12   3  -2   28.30    9.40
  12  -3   2   21.90   10.00
  13   2  -2   49.10    4.10
 -13  -2   2   55.19    4.40
  12   2  -2   69.19    3.90
 -12  -2   2   66.39    4.00
  11   2  -2   20.60    7.00
 -11  -2   2   17.30    3.40
  10   2  -2   12.00    4.80
 -10  -2   2   16.60    4.90
   9   2  -2  232.68    5.70
  -9  -2   2  238.38    4.50
   8   2  -2    2.60    3.30
  -8  -2   2    0.50    2.20
   7   2  -2  482.75    7.00
  -7  -2   2  483.95    6.70
   6   2  -2  239.28    4.50
  -6  -2   2  248.68    3.60
   5   2  -2 2356.16   37.00
  -5  -2   2 2414.66   30.10
   4   2  -2   19.90    1.10
  -4  -2   2   20.20    0.80
   3   2  -2    8.40    0.50
  -3  -2   2    9.60    0.50
   2   2  -2 1839.82   28.90
  -2  -2   2 1818.32   17.80
   1   2  -2 1970.80   26.80
  -1  -2   2 1975.80   19.00
   0   2  -2  762.72   10.50
   0  -2   2  737.93    8.40
  -1   2  -2 1021.00   13.00
   1  -2   2 1034.00   11.50
  -2   2  -2 7319.77   95.39
   2  -2   2 7588.14   94.29
  -3   2  -2  873.81   11.00
   3  -2   2  880.51   10.80
  -4   2  -2  418.36    5.50
   4  -2   2  418.96    5.50
  -5   2  -2   19.10    1.00
   5  -2   2   23.70    1.10
  -6   2  -2  216.88    3.30
   6  -2   2  230.28    3.50
  -7   2  -2 1107.69   14.00
   7  -2   2 1094.99   14.90
  -8   2  -2   21.70    1.80
   8  -2   2   23.40    1.50
  -9   2  -2  137.99    3.70
   9  -2   2  140.49    4.00
 -10   2  -2    0.00    2.50
  10  -2   2    0.20    2.40
 -11   2  -2  135.19    5.10
  11  -2   2  125.79    6.60
 -12   2  -2   46.50    7.10
  12  -2   2   35.20    9.50
  13   1  -2    4.00    4.90
 -13  -1   2    6.60    5.30
  12   1  -2    0.40    3.30
 -12  -1   2    3.20    3.50
  11   1  -2   33.70    4.50
 -11  -1   2   38.70    4.00
  10   1  -2    0.60    5.00
 -10  -1   2    1.40    3.20
   9   1  -2   79.99    4.40
  -9  -1   2   80.59    3.40
   8   1  -2   39.80    3.80
  -8  -1   2   41.00    2.40
   7   1  -2   70.89    2.40
  -7  -1   2   63.69    2.20
   6   1  -2  361.06    5.20
  -6  -1   2  368.66    5.10
   5   1  -2  595.14    8.20
  -5  -1   2  605.44    7.80
   4   1  -2   35.80    1.10
  -4  -1   2   33.20    1.10
   3   1  -2  519.35    8.20
  -3  -1   2  533.95    6.00
   2   1  -2  286.37    4.50
  -2  -1   2  286.77    3.00
   1   1  -2    6.70    0.40
  -1  -1   2    6.00    0.20
   0   1  -2  639.54    9.80
   0  -1   2  637.04    5.60
  -1   1  -2  664.13    8.60
   1  -1   2  663.23    7.50
  -2   1  -2   31.30    1.00
   2  -1   2   31.70    0.70
  -3   1  -2  299.27    3.90
   3  -1   2  299.77    3.50
  -4   1  -2   12.80    0.60
   4  -1   2   14.80    0.80
  -5   1  -2  148.19    2.00
   5  -1   2  143.09    2.20
  -6   1  -2 1095.59   12.30
   6  -1   2 1068.39   14.50
  -7   1  -2   93.19    1.80
   7  -1   2   92.09    2.10
  -8   1  -2   80.59    2.30
   8  -1   2   86.59    2.30
  -9   1  -2    7.30    1.60
   9  -1   2   12.40    2.10
 -10   1  -2   84.89    3.70
  10  -1   2   86.39    3.90
 -11   1  -2   14.30    3.50
  11  -1   2    8.50    5.70
 -12   1  -2   20.40    6.00
  12  -1   2    0.00    8.80
 -13   1  -2   14.30    5.10
  13  -1   2    7.10    4.90
  12   0  -2  186.28    6.20
 -12   0   2  184.28    8.50
  11   0  -2  169.58    5.40
 -11   0   2  167.28    4.40
  10   0  -2  223.18    7.00
 -10   0   2  225.28    6.00
   9   0  -2  107.79    5.10
  -9   0   2  105.99    4.30
   8   0  -2   62.19    5.40
  -8   0   2   61.79    3.20
   7   0  -2   15.10    1.10
  -7   0   2   12.20    1.50
   6   0  -2  981.70   13.30
  -6   0   2 1005.50   12.90
   5   0  -2   54.29    1.30
  -5   0   2   54.29    1.20
   4   0  -2   36.90    1.00
  -4   0   2   34.90    0.90
   3   0  -2  141.69    2.10
  -3   0   2  139.59    1.80
   2   0  -2    7.20    0.50
  -2   0   2    7.30    0.40
   1   0  -2  441.86    6.20
  -1   0   2  444.06    4.90
   0   0  -2 1785.22   23.00
   0   0   2 1744.53   16.90
  -1   0  -2 1301.17   18.90
   1   0   2 1315.77   14.90
  -2   0  -2 4551.34   57.79
   2   0   2 4498.45   55.99
  -3   0  -2 5234.48   58.99
   3   0   2 5201.08   64.39
  -4   0  -2 2891.11   32.90
   4   0   2 2902.71   32.30
  -5   0  -2  463.35    5.40
   5   0   2  453.65    6.30
  -6   0  -2 2965.60   35.10
   6   0   2 2914.71   40.90
  -7   0  -2  405.56    4.90
   7   0   2  402.86    5.80
  -8   0  -2  208.78    3.60
   8   0   2  222.18    3.70
  -9   0  -2    1.90    1.50
   9   0   2    5.70    1.40
 -10   0  -2   13.60    2.10
  10   0   2   20.00    2.40
 -11   0  -2   44.90    3.70
  11   0   2   48.10    3.70
 -12   0  -2    2.20    5.20
  12   0   2    1.50    4.50
 -13   0  -2    3.40    6.00
  12  -1  -2    6.20    3.40
 -12   1   2   10.00    4.90
  11  -1  -2   17.50    3.20
 -11   1   2   21.60    3.00
  10  -1  -2   53.19    3.60
 -10   1   2   58.59    3.00
   9  -1  -2  109.29    4.30
  -9   1   2  108.29    4.30
   8  -1  -2   77.99    5.20
  -8   1   2   73.89    3.00
   7  -1  -2  380.26    6.80
  -7   1   2  383.66    6.50
   6  -1  -2   19.50    1.20
  -6   1   2   15.10    1.30
   5  -1  -2   11.60    0.90
  -5   1   2   11.20    0.80
   4  -1  -2 1649.04   22.00
  -4   1   2 1671.63   18.70
   3  -1  -2   29.90    1.20
  -3   1   2   30.90    0.90
   2  -1  -2  446.16    5.80
  -2   1   2  440.66    5.10
   1  -1  -2   84.49    1.30
  -1   1   2   84.39    1.20
   0  -1  -2 1614.64   22.80
   0   1   2 1574.64   19.20
  -1  -1  -2  833.22   13.00
   1   1   2  835.22   11.10
  -2  -1  -2   69.49    1.00
   2   1   2   67.69    1.00
  -3  -1  -2 4898.31   60.39
   3   1   2 4756.22   59.39
  -4  -1  -2  777.22    9.80
   4   1   2  770.12   10.30
  -5  -1  -2 6373.16   71.79
   5   1   2 6348.37   84.19
  -6  -1  -2  113.49    1.80
   6   1   2  115.59    3.10
  -7  -1  -2  185.98    2.60
   7   1   2  183.28    3.10
  -8  -1  -2   12.10    1.30
   8   1   2   14.50    1.30
  -9  -1  -2   64.89    2.40
   9   1   2   65.49    2.50
 -10  -1  -2  102.19    3.30
  10   1   2  108.79    3.80
 -11  -1  -2   44.10    2.50
  11   1   2   43.00    3.60
 -12  -1  -2   53.89    3.90
  12   1   2   59.69    5.60
 -13  -1  -2    5.40    4.70
  13   1   2    0.50   10.20
  12  -2  -2   36.40    3.70
 -12   2   2   38.10    4.10
  11  -2  -2   13.60    2.70
 -11   2   2   15.70    3.00
  10  -2  -2   11.20    2.40
 -10   2   2   11.90    2.60
   9  -2  -2   18.40    2.80
  -9   2   2   24.20    2.60
   8  -2  -2  424.96   10.40
  -8   2   2  394.66    7.20
   7  -2  -2  271.87    5.70
  -7   2   2  261.97    5.00
   6  -2  -2   44.40    1.50
  -6   2   2   43.80    1.80
   5  -2  -2  160.78    2.60
  -5   2   2  159.18    2.70
   4  -2  -2 2692.73   42.30
  -4   2   2 2765.12   34.30
   3  -2  -2  361.36    5.40
  -3   2   2  369.26    4.80
   2  -2  -2 2459.35   31.90
  -2   2   2 2496.75   31.20
   1  -2  -2  321.57    3.90
  -1   2   2  319.77    3.50
   0  -2  -2 4764.62   59.59
   0   2   2 4785.62   59.09
  -1  -2  -2  237.88    3.80
   1   2   2  240.48    2.80
  -2  -2  -2 2838.62   36.20
   2   2   2 2804.42   37.40
  -3  -2  -2 5148.29   58.29
   3   2   2 5031.70   68.19
  -4  -2  -2   83.79    1.60
   4   2   2   80.99    1.50
  -5  -2  -2   90.19    1.90
   5   2   2   89.19    1.80
  -6  -2  -2   67.59    1.40
   6   2   2   68.49    1.80
  -7  -2  -2   24.90    0.90
   7   2   2   32.50    1.70
  -8  -2  -2  509.15    6.90
   8   2   2  506.85    8.40
  -9  -2  -2   44.80    2.20
   9   2   2   56.49    2.20
 -10  -2  -2  137.99    3.20
  10   2   2  144.59    3.40
 -11  -2  -2    0.80    2.30
  11   2   2    1.20    2.50
 -12  -2  -2    6.90    3.30
  12   2   2    7.30    6.20
 -13  -2  -2    8.20    6.30
  13   2   2   10.80    9.70
  11  -3  -2   12.30    3.00
 -11   3   2   14.40    3.60
  10  -3  -2    6.40    2.50
 -10   3   2    8.70    2.70
   9  -3  -2   51.19    2.60
  -9   3   2   56.39    3.10
   8  -3  -2   50.29    3.70
  -8   3   2   55.59    3.10
   7  -3  -2  184.38    4.20
  -7   3   2  186.48    4.50
   6  -3  -2    6.00    2.10
  -6   3   2    4.00    1.40
   5  -3  -2 2021.30   25.00
  -5   3   2 2069.19   25.50
   4  -3  -2  729.03    9.10
  -4   3   2  738.13    8.40
   3  -3  -2   40.00    1.00
  -3   3   2   40.10    1.00
   2  -3  -2  182.58    2.40
  -2   3   2  183.28    2.30
   1  -3  -2    2.00    0.50
  -1   3   2    2.70    0.50
   0  -3  -2  404.06    5.10
   0   3   2  396.56    5.00
  -1  -3  -2  605.24    7.00
   1   3   2  609.34    6.90
  -2  -3  -2 2883.11   36.00
   2   3   2 2823.82   36.50
  -3  -3  -2  103.09    1.50
   3   3   2  103.49    1.80
  -4  -3  -2 2193.68   24.60
   4   3   2 2069.59   28.50
  -5  -3  -2  432.76    5.70
   5   3   2  416.86    5.90
  -6  -3  -2  479.55    6.30
   6   3   2  468.85    6.60
  -7  -3  -2  458.75    6.20
   7   3   2  458.15    6.40
  -8  -3  -2   14.00    1.30
   8   3   2   12.20    1.50
  -9  -3  -2  508.75    7.10
   9   3   2  517.95    8.70
 -10  -3  -2   49.30    2.10
  10   3   2   47.80    2.40
 -11  -3  -2   55.79    2.80
  11   3   2   57.09    3.10
 -12  -3  -2   53.79    3.80
  12   3   2   51.09    8.90
 -13  -3  -2    4.20    6.30
  13   3   2    1.40    9.20
  11  -4  -2   27.00    3.50
 -11   4   2   29.80    3.80
  10  -4  -2  125.19    4.40
 -10   4   2  140.49    4.70
   9  -4  -2  175.38    5.10
  -9   4   2  191.78    5.10
   8  -4  -2  632.94   10.30
  -8   4   2  626.54   10.30
   7  -4  -2   13.10    2.70
  -7   4   2   16.50    2.90
   6  -4  -2  194.58    4.20
  -6   4   2  198.88    3.60
   5  -4  -2  868.31   11.00
  -5   4   2  873.71   10.00
   4  -4  -2  298.77    4.10
  -4   4   2  302.97    3.80
   3  -4  -2  582.44    7.80
  -3   4   2  594.34    6.80
   2  -4  -2  659.03    8.50
  -2   4   2  668.53    7.20
   1  -4  -2  175.08    2.30
  -1   4   2  176.68    2.20
   0  -4  -2  390.46    5.10
   0   4   2  397.16    5.00
  -1  -4  -2    9.00    0.50
   1   4   2    9.00    0.50
  -2  -4  -2  427.76    5.10
   2   4   2  429.76    5.30
  -3  -4  -2  408.26    5.30
   3   4   2  400.66    5.90
  -4  -4  -2  653.73    7.40
   4   4   2  640.04    8.80
  -5  -4  -2  947.51   10.70
   5   4   2  940.71   12.50
  -6  -4  -2  777.42   10.00
   6   4   2  773.22   12.10
  -7  -4  -2   52.59    1.60
   7   4   2   50.69    1.40
  -8  -4  -2  683.63    8.90
   8   4   2  667.73   11.00
  -9  -4  -2    5.40    1.40
   9   4   2   10.60    1.70
 -10  -4  -2  173.68    4.20
  10   4   2  178.38    4.40
 -11  -4  -2   21.00    2.50
  11   4   2   19.90    2.00
 -12  -4  -2   42.30    4.20
  12   4   2   40.10    9.00
 -13  -4  -2   21.10    7.20
  13   4   2    2.30    6.60
 -14  -4  -2   46.20    7.50
  14   4   2   30.50    6.80
  11  -5  -2    4.70    4.20
 -11   5   2    4.40    3.70
  10  -5  -2   87.79    4.50
 -10   5   2   97.79    4.50
   9  -5  -2    8.40    2.40
  -9   5   2    8.20    3.10
   8  -5  -2   19.60    2.40
  -8   5   2   29.00    2.90
   7  -5  -2    5.60    2.20
  -7   5   2    5.50    3.00
   6  -5  -2    9.50    2.10
  -6   5   2    9.20    1.70
   5  -5  -2  564.84    8.60
  -5   5   2  588.04    7.70
   4  -5  -2  173.18    2.90
  -4   5   2  178.08    2.50
   3  -5  -2    2.70    0.90
  -3   5   2    1.50    0.80
   2  -5  -2   19.20    1.00
  -2   5   2   19.60    0.90
   1  -5  -2  273.57    3.50
  -1   5   2  272.87    3.70
   0  -5  -2   92.89    1.60
   0   5   2   91.89    1.60
  -1  -5  -2   48.50    1.10
   1   5   2   50.89    1.10
  -2  -5  -2   37.30    0.90
   2   5   2   35.90    1.00
  -3  -5  -2  278.07    3.70
   3   5   2  271.87    3.70
  -4  -5  -2   34.00    0.90
   4   5   2   34.50    1.00
  -5  -5  -2  105.79    2.10
   5   5   2  109.19    2.10
  -6  -5  -2 1670.03   20.80
   6   5   2 1674.23   22.30
  -7  -5  -2   30.20    1.40
   7   5   2   28.00    1.30
  -8  -5  -2   84.99    2.80
   8   5   2   79.79    1.90
  -9  -5  -2  166.68    3.80
   9   5   2  170.48    4.00
 -10  -5  -2  100.69    3.40
  10   5   2   95.99    3.50
 -11  -5  -2   47.40    2.70
  11   5   2   47.20    2.80
 -12  -5  -2   55.69    3.60
  12   5   2   61.09    4.00
 -13  -5  -2    8.10    5.40
  13   5   2    6.20    5.20
 -14  -5  -2   19.20    7.40
  14   5   2   10.50    7.20
  10  -6  -2   10.50    4.20
 -10   6   2   16.50    5.00
   9  -6  -2   46.40    3.30
  -9   6   2   50.79    3.50
   8  -6  -2  133.99    4.00
  -8   6   2  139.89    4.50
   7  -6  -2  264.67    4.50
  -7   6   2  279.47    5.80
   6  -6  -2   66.69    2.50
  -6   6   2   66.49    2.40
   5  -6  -2   32.80    2.10
  -5   6   2   31.30    1.80
   4  -6  -2   44.70    2.00
  -4   6   2   44.20    1.60
   3  -6  -2   30.90    1.30
  -3   6   2   30.60    1.30
   2  -6  -2  458.75    5.70
  -2   6   2  470.85    5.50
   1  -6  -2   70.29    1.60
  -1   6   2   69.89    1.50
   0  -6  -2   41.20    1.30
   0   6   2   37.90    1.20
  -1  -6  -2   40.40    1.20
   1   6   2   32.60    1.10
  -2  -6  -2  580.34    6.80
   2   6   2  579.74    7.30
  -3  -6  -2 1838.82   21.10
   3   6   2 1855.41   23.00
  -4  -6  -2 3242.68   40.40
   4   6   2 3209.58   43.30
  -5  -6  -2  497.85    7.50
   5   6   2  515.15    8.30
  -6  -6  -2  850.81   10.90
   6   6   2  855.71   11.70
  -7  -6  -2   39.30    2.30
   7   6   2   39.60    1.80
  -8  -6  -2  604.04    9.40
   8   6   2  591.04    8.50
  -9  -6  -2    4.10    1.80
   9   6   2    3.50    1.80
 -10  -6  -2   38.60    2.30
  10   6   2   36.10    2.40
 -11  -6  -2   16.60    2.50
  11   6   2   16.80    2.50
 -12  -6  -2   19.00    3.20
  12   6   2   21.40    2.90
 -13  -6  -2   16.60    5.30
  13   6   2   15.90    5.30
 -14  -6  -2   77.59   10.80
  14   6   2   43.10    8.80
  10  -7  -2    7.20    4.40
 -10   7   2    5.00    5.10
   9  -7  -2   80.79    5.40
  -9   7   2   87.69    6.80
   8  -7  -2   24.40    2.50
  -8   7   2   27.30    3.40
   7  -7  -2   31.50    2.10
  -7   7   2   34.00    2.40
   6  -7  -2   13.90    2.80
  -6   7   2   14.70    1.70
   5  -7  -2    3.00    2.30
  -5   7   2    4.60    1.70
   4  -7  -2 1021.10   13.20
  -4   7   2 1032.70   14.60
   3  -7  -2   68.69    2.10
  -3   7   2   64.49    2.00
   2  -7  -2  990.80   12.60
  -2   7   2  988.80   13.40
   1  -7  -2   26.80    1.30
  -1   7   2   26.70    1.10
   0  -7  -2   55.39    1.50
   0   7   2   50.79    1.40
  -1  -7  -2 1292.37   16.10
   1   7   2 1277.07   15.80
  -2  -7  -2  142.19    2.10
   2   7   2  139.19    2.30
  -3  -7  -2  386.26    4.70
   3   7   2  375.06    5.50
  -4  -7  -2    9.40    0.90
   4   7   2    8.30    0.70
  -5  -7  -2   59.39    1.70
   5   7   2   58.09    2.10
  -6  -7  -2    2.60    1.70
   6   7   2    8.10    2.30
  -7  -7  -2  300.27    4.60
   7   7   2  293.07    4.80
  -8  -7  -2   16.50    2.90
   8   7   2   24.20    1.50
  -9  -7  -2  396.96    5.80
   9   7   2  396.76    7.20
 -10  -7  -2  100.89    3.60
  10   7   2  107.09    3.80
 -11  -7  -2    7.60    2.40
  11   7   2    5.60    2.40
 -12  -7  -2    8.50    2.70
  12   7   2    9.60    2.80
 -13  -7  -2    6.70    4.20
  13   7   2    5.00    4.50
 -14  -7  -2   12.70    6.70
  14   7   2    0.00   10.80
   9  -8  -2   28.20    4.50
  -9   8   2   36.80    5.20
   8  -8  -2   45.80    4.40
  -8   8   2   54.69    4.90
   7  -8  -2    0.70    2.40
  -7   8   2    1.20    2.80
   6  -8  -2   62.69    3.60
  -6   8   2   65.49    3.60
   5  -8  -2    7.50    2.50
  -5   8   2    9.50    3.60
   4  -8  -2  374.86    5.80
  -4   8   2  384.36    7.70
   3  -8  -2   14.00    2.10
  -3   8   2   17.30    2.00
   2  -8  -2   22.20    1.60
  -2   8   2   26.40    1.40
   1  -8  -2  536.35    7.20
  -1   8   2  542.65    7.60
   0  -8  -2  314.07    4.50
   0   8   2  314.07    4.30
  -1  -8  -2 1218.88   15.40
   1   8   2 1221.08   15.10
  -2  -8  -2 2317.47   26.60
   2   8   2 2331.47   26.20
  -3  -8  -2 1283.17   14.70
   3   8   2 1272.27   17.10
  -4  -8  -2  659.83    7.80
   4   8   2  651.13    9.00
  -5  -8  -2  220.58    3.60
   5   8   2  241.18    4.60
  -6  -8  -2  271.97    4.10
   6   8   2  270.47    6.30
  -7  -8  -2  117.19    3.00
   7   8   2  116.89    3.00
  -8  -8  -2   36.80    2.60
   8   8   2   36.10    2.10
  -9  -8  -2   58.49    2.60
   9   8   2   65.19    3.30
 -10  -8  -2   21.00    2.10
  10   8   2   22.80    2.40
 -11  -8  -2   21.10    2.50
  11   8   2   22.50    2.70
 -12  -8  -2  141.39    5.40
  12   8   2  141.49    5.20
 -13  -8  -2   14.30    3.50
  13   8   2   13.20    3.30
 -14  -8  -2   42.70    7.10
   8  -9  -2   31.70    4.40
  -8   9   2   45.00    5.00
   7  -9  -2  137.19    6.20
  -7   9   2  147.29    6.90
   6  -9  -2   16.10    4.00
  -6   9   2   23.00    4.10
   5  -9  -2  113.69    4.40
  -5   9   2  119.59    5.40
   4  -9  -2   32.00    2.60
  -4   9   2   29.90    4.70
   3  -9  -2    2.60    2.00
  -3   9   2    0.80    2.00
   2  -9  -2  138.99    2.90
  -2   9   2  137.89    3.00
   1  -9  -2  561.04    7.50
  -1   9   2  567.44    8.00
   0  -9  -2  665.63    8.80
   0   9   2  673.13    9.30
  -1  -9  -2  285.37    4.20
   1   9   2  288.77    4.40
  -2  -9  -2   19.00    1.00
   2   9   2   13.60    1.10
  -3  -9  -2  304.27    3.90
   3   9   2  296.57    4.60
  -4  -9  -2   57.89    1.60
   4   9   2   52.59    1.80
  -5  -9  -2  894.21   11.50
   5   9   2  870.01   11.90
  -6  -9  -2    3.60    2.10
   6   9   2    4.80    2.70
  -7  -9  -2  448.86    6.50
   7   9   2  438.26    7.90
  -8  -9  -2   88.79    3.00
   8   9   2  101.89    3.40
  -9  -9  -2  136.39    3.80
   9   9   2  149.59    4.20
 -10  -9  -2   16.10    2.10
  10   9   2   18.50    2.50
 -11  -9  -2   14.40    2.30
  11   9   2   12.90    2.80
 -12  -9  -2    4.60    3.10
  12   9   2    3.60    3.00
 -13  -9  -2   30.90    3.80
  13   9   2   25.60    3.60
 -14  -9  -2   21.90    6.40
  14   9   2   10.60   13.70
   8 -10  -2    0.70    4.40
  -8  10   2   10.90    5.00
   7 -10  -2  171.58    6.90
  -7  10   2  196.38    7.60
   6 -10  -2   93.59    6.40
  -6  10   2  117.29    5.70
   5 -10  -2   98.89    5.90
  -5  10   2  108.99    5.80
   4 -10  -2   30.80    3.80
  -4  10   2   28.60    5.10
   3 -10  -2   83.39    3.20
  -3  10   2   80.39    3.60
   2 -10  -2  126.49    2.90
  -2  10   2  129.59    3.10
   1 -10  -2 1361.66   17.40
  -1  10   2 1373.26   18.40
   0 -10  -2    8.30    1.30
   0  10   2    9.60    1.40
  -1 -10  -2  756.32    9.80
   1  10   2  744.83   10.40
  -2 -10  -2   33.10    1.30
   2  10   2   30.40    1.40
  -3 -10  -2  193.68    2.90
   3  10   2  192.18    3.50
  -4 -10  -2    8.80    1.30
   4  10   2   10.30    1.20
  -5 -10  -2  328.87    4.90
   5  10   2  310.07    5.20
  -6 -10  -2   15.10    2.30
   6  10   2   15.30    3.20
  -7 -10  -2  859.31   12.90
   7  10   2  946.51   17.70
  -8 -10  -2   80.09    3.10
   8  10   2   95.29    3.30
  -9 -10  -2  470.25    7.10
   9  10   2  464.15    8.90
 -10 -10  -2    3.30    2.20
  10  10   2    5.40    2.80
 -11 -10  -2  171.48    4.20
  11  10   2  176.08    5.40
 -12 -10  -2    6.70    3.20
  12  10   2    5.80    3.10
 -13 -10  -2   15.10    4.40
  13  10   2   15.60    3.50
   7 -11  -2   28.70    4.80
  -7  11   2   42.90    5.00
   6 -11  -2    8.50    4.20
  -6  11   2   22.70    4.80
   5 -11  -2   79.89    5.20
  -5  11   2  101.69    5.70
   4 -11  -2    3.50    3.50
  -4  11   2    4.60    2.90
   3 -11  -2  151.68    5.30
  -3  11   2  140.19    4.20
   2 -11  -2   80.59    2.90
  -2  11   2   83.59    3.00
   1 -11  -2  264.07    4.40
  -1  11   2  258.27    4.70
   0 -11  -2  133.99    2.90
   0  11   2  128.99    3.00
  -1 -11  -2    6.80    1.50
   1  11   2    6.10    1.30
  -2 -11  -2   15.40    1.50
   2  11   2   15.10    1.80
  -3 -11  -2   19.20    1.50
   3  11   2   20.50    1.60
  -4 -11  -2   90.69    2.60
   4  11   2   89.89    2.60
  -5 -11  -2  204.48    4.10
   5  11   2  207.18    3.90
  -6 -11  -2  127.19    3.40
   6  11   2  128.39    4.50
  -7 -11  -2   49.80    3.60
   7  11   2   45.10    3.90
  -8 -11  -2   60.89    5.30
   8  11   2   40.60    5.00
  -9 -11  -2   20.10    4.90
   9  11   2   12.10    5.20
 -10 -11  -2  127.59    5.30
  10  11   2  119.69    6.60
 -11 -11  -2   57.79    3.10
  11  11   2   57.09    4.10
 -12 -11  -2    4.30    3.30
  12  11   2    5.10    3.30
 -13 -11  -2   28.20    5.90
  13  11   2   19.60    3.70
   6 -12  -2   28.70    4.80
  -6  12   2   34.00    6.10
   5 -12  -2   22.70    4.40
  -5  12   2   31.30    3.60
   4 -12  -2    0.00    5.60
  -4  12   2    0.00    3.50
   3 -12  -2   46.00    7.50
  -3  12   2   65.79    5.20
   2 -12  -2   89.89    5.60
  -2  12   2   86.59    4.30
   1 -12  -2    2.70    5.00
  -1  12   2    5.40    2.40
   0 -12  -2    0.20    2.10
   0  12   2    0.00    2.30
  -1 -12  -2    1.20    1.60
   1  12   2    0.20    1.90
  -2 -12  -2  262.97    4.30
   2  12   2  263.97    5.20
  -3 -12  -2   41.50    2.00
   3  12   2   47.80    2.10
  -4 -12  -2  462.35    6.60
   4  12   2  459.65    7.10
  -5 -12  -2   95.99    2.80
   5  12   2   90.99    4.40
  -6 -12  -2  164.48    4.60
   6  12   2  155.88    5.60
  -7 -12  -2  128.69    5.50
   7  12   2  100.79    6.30
  -8 -12  -2   78.49    5.30
   8  12   2   51.09    5.20
  -9 -12  -2   20.50    3.80
   9  12   2   10.50    5.20
 -10 -12  -2   32.00    4.20
  10  12   2   28.60    7.30
 -11 -12  -2   32.50    3.90
  11  12   2   29.70    4.10
 -12 -12  -2    8.80    3.60
  12  12   2    5.80    3.40
 -13 -12  -2    2.90    3.90
  13  12   2    2.50    3.80
   5 -13  -2  104.09    6.90
  -5  13   2  128.09    6.90
   4 -13  -2    0.00   12.10
  -4  13   2    1.50    5.30
   3 -13  -2    3.20    7.70
  -3  13   2   10.80    8.00
   2 -13  -2   69.29    7.90
  -2  13   2   82.99    7.80
   1 -13  -2  492.85    9.80
  -1  13   2  473.45    9.40
   0 -13  -2   62.59    4.80
   0  13   2   55.99    3.90
  -1 -13  -2    1.50    1.80
   1  13   2    1.20    2.10
  -2 -13  -2    2.00    1.80
   2  13   2    1.20    2.00
  -3 -13  -2    0.00    1.70
   3  13   2    0.20    1.70
  -4 -13  -2  550.04    7.80
   4  13   2  548.55    8.30
  -5 -13  -2   36.70    2.20
   5  13   2   33.00    3.10
  -6 -13  -2   50.29    3.00
   6  13   2   46.70    4.10
  -7 -13  -2   14.80    3.80
   7  13   2    9.10    6.20
  -8 -13  -2   23.90    3.60
   8  13   2   17.70    5.50
  -9 -13  -2   25.10    3.80
   9  13   2    7.20   10.20
 -10 -13  -2   32.40    5.50
  10  13   2   15.80    7.50
 -11 -13  -2   67.39    5.30
  11  13   2   80.19    8.80
 -12 -13  -2   34.80    3.90
  12  13   2   33.60    3.90
 -13 -13  -2   76.59    4.70
  13  13   2   79.59    4.80
   5 -14  -2    1.00    6.70
   4 -14  -2  139.89    9.90
  -4  14   2  164.58    9.80
   3 -14  -2    0.00   12.70
  -3  14   2    8.00    8.70
   2 -14  -2    4.60   11.30
  -2  14   2    0.20    7.50
   1 -14  -2   41.60    8.10
  -1  14   2   52.79    5.20
   0 -14  -2   23.50    4.90
   0  14   2   20.90    3.30
  -1 -14  -2   25.50    3.00
   1  14   2   23.90    2.60
  -2 -14  -2   36.30    3.00
   2  14   2   38.70    2.40
  -3 -14  -2   37.20    2.20
   3  14   2   37.60    2.30
  -4 -14  -2    0.00    2.20
   4  14   2    0.00    2.50
  -5 -14  -2  124.09    3.50
   5  14   2  122.89    5.10
  -6 -14  -2   27.50    3.10
   6  14   2   22.30    4.60
  -7 -14  -2  228.88    5.80
   7  14   2  250.17   11.10
  -8 -14  -2  102.99    5.10
  -9 -14  -2   50.99    5.30
 -10 -14  -2   16.50    8.00
  10  14   2   11.20   11.70
 -11 -14  -2    8.50    5.60
  11  14   2    0.60    4.90
 -12 -14  -2    8.80    4.00
  12  14   2    3.10    4.40
   3 -15  -2    0.00    5.90
  -3  15   2   13.80    9.30
   2 -15  -2    1.60    5.50
  -2  15   2   13.20    9.00
   1 -15  -2    6.80    5.40
  -1  15   2   12.90    5.00
   0 -15  -2    0.00    5.70
   0  15   2    2.70    3.70
  -1 -15  -2    2.30    3.10
   1  15   2    1.40    2.70
  -2 -15  -2    5.30    3.10
   2  15   2    9.40    2.40
  -3 -15  -2  149.19    5.10
   3  15   2  138.39    4.10
  -4 -15  -2   21.80    2.50
   4  15   2   21.70    2.90
  -5 -15  -2  116.39    3.60
   5  15   2  114.49    4.90
  -6 -15  -2  110.69    4.10
   6  15   2  103.39    5.30
  -7 -15  -2  274.87    6.80
   7  15   2  256.57   12.20
  -8 -15  -2  225.68    6.50
   8  15   2  196.88    8.20
  -9 -15  -2  135.49    9.30
 -10 -15  -2   64.49    6.80
  10  15   2   53.09   11.90
 -11 -15  -2   88.49   11.20
  11  15   2   48.30   12.60
 -12 -15  -2   16.20    4.20
  12  15   2   19.70    4.20
   2 -16  -2   30.10    6.60
  -2  16   2   49.10   10.00
   1 -16  -2    0.00   13.10
  -1  16   2    4.30    5.40
   0 -16  -2    0.00   13.30
   0  16   2   11.20    3.50
  -1 -16  -2   18.50    9.30
   1  16   2   18.80    3.60
  -2 -16  -2   36.50    3.70
   2  16   2   37.60    2.80
  -3 -16  -2   84.79    4.40
   3  16   2   79.69    4.40
  -4 -16  -2    0.40    3.30
   4  16   2    1.80    3.10
  -5 -16  -2   33.60    3.60
   5  16   2   35.60    3.40
  -6 -16  -2    1.10    3.00
   6  16   2    1.10    3.80
  -7 -16  -2   69.79    4.60
   7  16   2   58.69    7.90
  -8 -16  -2   29.80    5.20
   8  16   2   19.30    7.60
  -9 -16  -2   36.60   11.80
   9  16   2   15.00    7.80
 -10 -16  -2   10.60   12.50
 -11 -16  -2   32.30   13.80
  11  16   2    6.60   12.60
   1 -17  -2   53.89    5.80
  -1  17   2   59.09    5.30
   0 -17  -2   89.49   10.90
   0  17   2  109.39   10.20
  -1 -17  -2   65.89   10.30
   1  17   2   68.09    5.60
  -2 -17  -2  346.07   12.70
   2  17   2  310.17   10.10
  -3 -17  -2   71.79    4.40
   3  17   2   74.29    4.80
  -4 -17  -2  140.89    6.00
   4  17   2  145.29    5.90
  -5 -17  -2   39.60    4.20
   5  17   2   43.50    3.80
  -6 -17  -2  208.38    6.70
   6  17   2  201.78    7.10
  -7 -17  -2    3.60    4.60
   7  17   2    7.70    8.90
  -8 -17  -2   54.79   13.80
   8  17   2   15.00   14.10
  -9 -17  -2   12.90    9.40
   9  17   2    0.00   12.50
 -10 -17  -2   22.20    9.60
  -1 -18  -2    0.00    5.20
   1  18   2    2.60    3.60
  -2 -18  -2   23.50   10.70
   2  18   2   36.90    6.30
  -3 -18  -2   24.30    5.20
   3  18   2   27.30    4.60
  -4 -18  -2   15.10    5.20
   4  18   2   18.70    4.60
  -5 -18  -2    0.60    4.20
   5  18   2    3.40    3.60
  -6 -18  -2    1.50    4.10
   6  18   2    4.70    4.50
  -7 -18  -2    0.00    5.00
   7  18   2   11.20   10.00
  -8 -18  -2   37.00   14.40
   8  18   2    3.70   14.70
  -9 -18  -2    4.70    9.00
   9  18   2   28.80   15.90
  -4 -19  -2    9.50    7.60
  -5 -19  -2    0.00    5.50
   5  19   2    1.40    4.70
  -6 -19  -2    0.00    5.50
   6  19   2   24.50   15.60
   8  18  -3    4.20    4.20
  -8 -18   3    0.00    4.70
   7  18  -3    4.40    4.10
  -7 -18   3    1.50    4.70
   6  18  -3   12.10    5.90
  -6 -18   3    1.40   10.30
   5  18  -3   78.59    9.50
  -5 -18   3   29.70   10.60
   4  18  -3   14.50   14.40
  -4 -18   3    0.00   13.40
   3  18  -3   27.90   13.10
  -3 -18   3    0.00   13.20
  -2 -18   3    0.00   13.70
   1  18  -3    9.90    5.40
  -1 -18   3    2.10    5.10
   9  17  -3    9.70    5.90
  -9 -17   3   10.40    5.30
   8  17  -3   11.20    3.90
  -8 -17   3    5.90    4.40
   7  17  -3   34.20    4.00
  -7 -17   3   28.40    4.40
   6  17  -3   27.00    5.40
  -6 -17   3   18.60    6.40
   5  17  -3   10.10    5.40
  -5 -17   3    0.00    9.70
   4  17  -3  170.98   13.50
  -4 -17   3  114.29    9.70
   3  17  -3   30.80   12.70
  -3 -17   3    2.20   12.50
   2  17  -3    2.60    8.90
  -2 -17   3    0.00   15.90
   1  17  -3    0.00   13.00
  -1 -17   3    0.00    4.70
   0  17  -3   16.20    3.70
   0 -17   3    7.10    4.00
  -1  17  -3   37.90    4.00
   1 -17   3   25.10    4.30
  10  16  -3    0.00    7.00
 -10 -16   3    5.10    7.20
   9  16  -3   16.20    5.60
  -9 -16   3   21.00    5.80
   8  16  -3   13.10    3.60
  -8 -16   3    9.40    4.60
   7  16  -3   45.20    3.90
  -7 -16   3   44.90    4.30
   6  16  -3   18.50    3.50
  -6 -16   3   11.40    3.80
   5  16  -3    5.90    4.80
  -5 -16   3    0.70    5.60
   4  16  -3  457.85   15.50
  -4 -16   3  440.36   17.40
   3  16  -3   17.00    5.30
  -3 -16   3   14.80    5.60
   2  16  -3  164.58    8.60
  -2 -16   3  151.08    6.80
   1  16  -3  160.58    7.00
  -1 -16   3  121.79    6.60
   0  16  -3  227.98    6.40
   0 -16   3  227.48    8.00
  -1  16  -3   46.10    3.90
   1 -16   3   39.00    4.20
  -2  16  -3   55.29    5.60
   2 -16   3   66.79    4.40
  -3  16  -3   13.60    4.60
   3 -16   3    4.00    5.40
  11  15  -3    3.30    9.00
 -11 -15   3    5.70    7.40
  10  15  -3    6.60   13.90
 -10 -15   3   13.70    7.20
   9  15  -3   19.30    6.60
  -9 -15   3   19.10    4.10
   8  15  -3    4.60    3.20
  -8 -15   3    0.70    2.70
   7  15  -3    2.50    3.20
  -7 -15   3    0.20    2.60
   6  15  -3   48.80    3.60
  -6 -15   3   43.60    3.80
   5  15  -3    4.70    3.00
  -5 -15   3    1.40    3.30
   4  15  -3  237.38    9.90
  -4 -15   3  208.48    9.60
   3  15  -3    4.80    4.40
  -3 -15   3    0.00    4.50
   2  15  -3   19.30    5.20
  -2 -15   3    4.30    6.30
   1  15  -3   14.80    5.60
  -1 -15   3    0.00    6.80
   0  15  -3   16.70    3.90
   0 -15   3    5.20    7.30
  -1  15  -3   12.80    3.30
   1 -15   3   12.70    3.40
  -2  15  -3   69.79    3.80
   2 -15   3   70.69    4.20
  -3  15  -3   12.00    4.20
   3 -15   3    0.80    3.70
  -4  15  -3  133.49    7.20
   4 -15   3  117.99    8.20
 -11 -14   3   20.40    6.80
  10  14  -3  219.68   15.00
 -10 -14   3  231.98    8.20
   9  14  -3  123.49    7.30
  -9 -14   3  118.59    4.90
   8  14  -3  147.79    5.20
  -8 -14   3  149.69    4.50
   7  14  -3  101.09    4.80
  -7 -14   3   93.39    3.60
   6  14  -3   20.90    3.00
  -6 -14   3   19.70    2.20
   5  14  -3  202.08    5.50
  -5 -14   3  206.58    5.60
   4  14  -3   16.70    3.40
  -4 -14   3   12.80    4.10
   3  14  -3  351.56    9.10
  -3 -14   3  414.66    9.10
   2  14  -3    2.10    4.90
  -2 -14   3    1.60    5.50
   1  14  -3  153.18    5.90
  -1 -14   3  165.08    6.70
   0  14  -3   10.10    3.60
   0 -14   3    0.00    6.20
  -1  14  -3   15.80    3.10
   1 -14   3   17.40    3.20
  -2  14  -3   22.20    2.90
   2 -14   3   24.70    3.40
  -3  14  -3  107.59    5.00
   3 -14   3  116.49    5.20
  -4  14  -3  218.08    7.80
   4 -14   3  208.68    6.60
  -5  14  -3   17.10    4.50
   5 -14   3   12.50    5.10
 -12 -13   3   31.60    7.90
 -11 -13   3    7.20    8.30
  10  13  -3   42.70   12.80
 -10 -13   3   69.59    7.00
   9  13  -3   29.80   12.00
  -9 -13   3   40.60    3.00
   8  13  -3   23.80    2.80
  -8 -13   3   21.90    2.90
   7  13  -3   83.79    4.40
  -7 -13   3   80.29    3.30
   6  13  -3   34.90    2.80
  -6 -13   3   32.20    2.10
   5  13  -3   60.79    3.30
  -5 -13   3   64.59    2.70
   4  13  -3    2.40    2.40
  -4 -13   3    4.70    1.80
   3  13  -3  596.14   10.40
  -3 -13   3  645.94   11.60
   2  13  -3  380.06    7.70
  -2 -13   3  406.66    8.50
   1  13  -3    8.90    4.70
  -1 -13   3    0.00    5.00
   0  13  -3  307.17    6.90
   0 -13   3  296.97    9.10
  -1  13  -3    5.90    3.50
   1 -13   3    4.60    2.80
  -2  13  -3   56.49    3.40
   2 -13   3   56.69    3.40
  -3  13  -3   61.79    3.60
   3 -13   3   57.79    3.60
  -4  13  -3   34.30    4.00
   4 -13   3   28.20    3.50
  -5  13  -3   19.60    4.10
   5 -13   3   13.30    4.60
  -6  13  -3   14.60    4.30
   6 -13   3   19.00    5.10
 -12 -12   3   14.70    9.20
 -11 -12   3  121.89   13.60
  10  12  -3    0.00   10.90
 -10 -12   3    6.00    8.00
   9  12  -3   97.49    7.50
  -9 -12   3  101.69    5.10
   8  12  -3   50.49    4.80
  -8 -12   3   50.89    3.40
   7  12  -3    1.90    2.30
  -7 -12   3    5.00    1.80
   6  12  -3   93.19    3.90
  -6 -12   3   87.79    2.90
   5  12  -3  108.69    3.90
  -5 -12   3  112.29    2.90
   4  12  -3   15.40    1.70
  -4 -12   3   17.50    1.60
   3  12  -3  115.99    4.20
  -3 -12   3  126.59    3.40
   2  12  -3   32.60    4.20
  -2 -12   3   40.10    3.30
   1  12  -3  459.05    8.80
  -1 -12   3  480.85   10.90
   0  12  -3   25.80    3.10
   0 -12   3   13.60    6.10
  -1  12  -3  653.03   11.10
   1 -12   3  665.63   11.40
  -2  12  -3   28.30    2.80
   2 -12   3   29.10    2.30
  -3  12  -3  702.33   12.00
   3 -12   3  729.73   10.60
  -4  12  -3   68.19    4.20
   4 -12   3   67.79    3.20
  -5  12  -3   62.59    4.30
   5 -12   3   65.09    3.90
  -6  12  -3    2.30    3.70
   6 -12   3    2.20    4.40
  -7  12  -3   23.40    4.40
   7 -12   3   26.50    6.60
  12  11  -3   25.70    8.60
 -12 -11   3   40.20   13.90
  11  11  -3    0.00   10.10
  10  11  -3    5.50    9.10
 -10 -11   3    8.10    6.00
   9  11  -3   36.20    5.70
  -9 -11   3   39.40    3.90
   8  11  -3   14.40    4.00
  -8 -11   3   14.60    3.30
   7  11  -3    0.80    2.00
  -7 -11   3    3.90    1.80
   6  11  -3   30.20    2.30
  -6 -11   3   33.20    1.90
   5  11  -3   18.60    2.10
  -5 -11   3   18.40    1.60
   4  11  -3  118.39    2.80
  -4 -11   3  118.89    2.60
   3  11  -3  251.37    5.00
  -3 -11   3  246.38    3.90
   2  11  -3   13.50    2.10
  -2 -11   3   17.20    1.70
   1  11  -3    5.70    1.70
  -1 -11   3    7.70    1.60
   0  11  -3  317.17    6.30
   0 -11   3  326.87    6.40
  -1  11  -3  296.97    6.40
   1 -11   3  289.87    6.10
  -2  11  -3   15.10    3.20
   2 -11   3    9.90    2.50
  -3  11  -3   39.10    2.80
   3 -11   3   37.60    2.30
  -4  11  -3   85.39    3.30
   4 -11   3   91.39    3.40
  -5  11  -3   96.49    4.30
   5 -11   3   87.49    4.30
  -6  11  -3    9.40    2.90
   6 -11   3    2.60    3.40
  -7  11  -3   23.50    3.30
   7 -11   3   27.00    4.70
  -8  11  -3   14.30    4.90
   8 -11   3   10.70    5.00
  13  10  -3   50.79    5.90
 -13 -10   3   64.39    8.20
 -12 -10   3    5.60    6.40
  11  10  -3   47.10    9.90
 -11 -10   3   65.99    8.00
  10  10  -3   12.60    5.60
 -10 -10   3    9.90    4.30
   9  10  -3  105.59    5.30
  -9 -10   3   88.79    4.00
   8  10  -3   23.00    3.50
  -8 -10   3   27.70    3.30
   7  10  -3  198.28    4.60
  -7 -10   3  197.68    4.10
   6  10  -3   32.50    2.10
  -6 -10   3   33.10    1.80
   5  10  -3  210.28    4.60
  -5 -10   3  210.38    3.60
   4  10  -3   34.10    1.60
  -4 -10   3   34.40    1.50
   3  10  -3  214.28    4.20
  -3 -10   3  221.28    3.50
   2  10  -3  305.37    4.80
  -2 -10   3  308.07    4.50
   1  10  -3  648.74    9.30
  -1 -10   3  677.23    8.00
   0  10  -3   32.10    1.90
   0 -10   3   37.30    1.60
  -1  10  -3  413.56    6.40
   1 -10   3  403.16    7.40
  -2  10  -3   16.30    2.00
   2 -10   3   16.90    2.10
  -3  10  -3  421.96    6.60
   3 -10   3  425.26    6.60
  -4  10  -3  295.17    5.00
   4 -10   3  293.37    5.10
  -5  10  -3    6.30    2.00
   5 -10   3    8.00    2.00
  -6  10  -3   19.40    2.80
   6 -10   3   16.60    2.90
  -7  10  -3   25.40    3.10
   7 -10   3   25.40    4.40
  -8  10  -3   16.90    4.80
   8 -10   3   12.70    4.70
  13   9  -3   12.90    5.10
 -13  -9   3   16.70    4.00
  12   9  -3    0.00    5.40
 -12  -9   3    2.40    5.60
  11   9  -3    1.70    6.50
 -11  -9   3    7.90    4.10
  10   9  -3   39.80    5.40
 -10  -9   3   25.80    3.20
   9   9  -3   96.29    5.30
  -9  -9   3   89.79    3.30
   8   9  -3   28.70    3.00
  -8  -9   3   28.00    3.20
   7   9  -3   44.80    2.40
  -7  -9   3   44.00    1.90
   6   9  -3  330.07    6.00
  -6  -9   3  328.37    4.40
   5   9  -3   20.30    1.20
  -5  -9   3   18.00    1.10
   4   9  -3    7.20    1.00
  -4  -9   3    7.20    1.10
   3   9  -3  125.09    2.50
  -3  -9   3  135.09    2.40
   2   9  -3  733.53   10.30
  -2  -9   3  734.23    9.50
   1   9  -3  116.49    2.40
  -1  -9   3  117.89    2.10
   0   9  -3  779.12    9.90
   0  -9   3  779.32   10.20
  -1   9  -3  141.09    3.10
   1  -9   3  132.79    3.00
  -2   9  -3   81.59    2.60
   2  -9   3   77.59    2.30
  -3   9  -3   79.79    2.50
   3  -9   3   67.49    2.50
  -4   9  -3   32.70    1.90
   4  -9   3   26.70    1.90
  -5   9  -3   30.00    1.90
   5  -9   3   32.70    2.10
  -6   9  -3    0.00    2.40
   6  -9   3    2.10    2.60
  -7   9  -3   53.09    3.10
   7  -9   3   46.40    3.30
  -8   9  -3    3.40    4.20
   8  -9   3    5.40    4.10
  -9   9  -3   45.90    6.80
   9  -9   3   36.40    5.10
  13   8  -3   11.20    5.20
 -13  -8   3   12.20    4.70
  12   8  -3  117.99   12.60
 -12  -8   3  135.69    8.30
  11   8  -3   14.40    9.50
 -11  -8   3   15.20    4.00
  10   8  -3   92.09    5.10
 -10  -8   3   77.69    4.20
   9   8  -3    0.50    5.40
  -9  -8   3    1.00    3.10
   8   8  -3    0.70    3.00
  -8  -8   3    5.10    2.10
   7   8  -3  197.68    3.60
  -7  -8   3  198.38    3.50
   6   8  -3   35.60    1.80
  -6  -8   3   35.90    1.70
   5   8  -3  133.69    3.20
  -5  -8   3  131.39    2.30
   4   8  -3    1.80    0.90
  -4  -8   3    0.90    0.80
   3   8  -3  657.93    8.30
  -3  -8   3  658.13    8.50
   2   8  -3   13.00    1.00
  -2  -8   3   11.50    1.00
   1   8  -3 1109.09   15.30
  -1  -8   3 1130.69   12.80
   0   8  -3   58.09    1.90
   0  -8   3   64.39    1.70
  -1   8  -3  285.67    5.40
   1  -8   3  289.57    3.80
  -2   8  -3  104.69    2.60
   2  -8   3  103.89    1.80
  -3   8  -3   73.79    2.30
   3  -8   3   78.59    1.60
  -4   8  -3  143.09    3.00
   4  -8   3  141.69    2.70
  -5   8  -3  205.48    3.90
   5  -8   3  208.78    4.00
  -6   8  -3    3.90    2.20
   6  -8   3    3.00    1.80
  -7   8  -3  400.06    7.70
   7  -8   3  400.36    7.70
  -8   8  -3   15.60    4.20
   8  -8   3   11.70    3.90
  -9   8  -3   22.90    6.00
   9  -8   3   17.90    5.80
 -10   8  -3   20.40    6.20
  10  -8   3   10.70    5.00
  13   7  -3    0.00    3.60
 -13  -7   3    5.30    4.00
  12   7  -3  135.39   10.10
 -12  -7   3  134.39    8.10
  11   7  -3   12.10    7.70
 -11  -7   3    9.20    4.00
  10   7  -3   93.69    5.20
 -10  -7   3   73.39    4.40
   9   7  -3   33.60    7.10
  -9  -7   3   12.20    3.30
   8   7  -3   13.30    6.40
  -8  -7   3    5.60    2.00
   7   7  -3  330.97    5.40
  -7  -7   3  348.17    5.40
   6   7  -3   45.00    2.00
  -6  -7   3   45.30    2.20
   5   7  -3  373.56    6.30
  -5  -7   3  375.56    4.70
   4   7  -3  538.05    7.50
  -4  -7   3  546.15    6.50
   3   7  -3 1440.36   17.70
  -3  -7   3 1443.96   16.50
   2   7  -3    7.30    0.90
  -2  -7   3    8.00    0.80
   1   7  -3 1162.18   15.70
  -1  -7   3 1151.48   13.10
   0   7  -3  126.79    2.20
   0  -7   3  127.09    2.10
  -1   7  -3   13.40    1.60
   1  -7   3   11.50    0.90
  -2   7  -3 2255.47   29.90
   2  -7   3 2271.37   24.00
  -3   7  -3    5.40    1.20
   3  -7   3    4.60    0.70
  -4   7  -3 1029.30   14.10
   4  -7   3  987.90   11.50
  -5   7  -3  135.29    3.10
   5  -7   3  136.29    2.40
  -6   7  -3  245.58    5.30
   6  -7   3  250.47    4.40
  -7   7  -3  153.68    4.50
   7  -7   3  162.28    4.60
  -8   7  -3   58.79    4.40
   8  -7   3   55.29    3.40
  -9   7  -3   34.50    5.90
   9  -7   3   27.10    4.40
 -10   7  -3   30.20    6.60
  10  -7   3   13.50    5.90
  13   6  -3    5.70    3.80
 -13  -6   3    8.20    4.00
  12   6  -3  107.79    5.80
 -12  -6   3  114.29    6.10
  11   6  -3  282.67    9.90
 -11  -6   3  250.07    6.70
  10   6  -3    9.40    6.90
 -10  -6   3    6.10    3.70
   9   6  -3  390.16    9.20
  -9  -6   3  351.46    7.50
   8   6  -3    8.30    5.70
  -8  -6   3    9.50    2.80
   7   6  -3 1237.08   16.90
  -7  -6   3 1258.07   16.00
   6   6  -3  320.87    4.90
  -6  -6   3  322.67    4.30
   5   6  -3   22.70    0.90
  -5  -6   3   24.00    0.80
   4   6  -3  320.57    4.60
  -4  -6   3  321.57    4.00
   3   6  -3   28.60    1.00
  -3  -6   3   26.60    1.00
   2   6  -3  147.29    2.10
  -2  -6   3  145.09    1.90
   1   6  -3  225.68    3.00
  -1  -6   3  217.78    2.80
   0   6  -3  203.88    2.90
   0  -6   3  198.28    2.60
  -1   6  -3  509.55    7.10
   1  -6   3  517.55    7.10
  -2   6  -3  523.85    8.60
   2  -6   3  536.45    5.90
  -3   6  -3   24.20    1.20
   3  -6   3   23.20    1.00
  -4   6  -3 1530.65   19.10
   4  -6   3 1501.25   18.60
  -5   6  -3 1008.70   12.80
   5  -6   3  974.10   12.40
  -6   6  -3  292.07    4.40
   6  -6   3  288.57    4.30
  -7   6  -3  584.74    8.00
   7  -6   3  586.54    9.00
  -8   6  -3    0.20    3.30
   8  -6   3    1.40    2.30
  -9   6  -3   20.70    5.70
   9  -6   3   17.50    3.30
 -10   6  -3   57.99    6.80
  10  -6   3   46.60    4.70
 -11   6  -3   15.20    5.00
  11  -6   3    3.80    4.70
  13   5  -3    7.50    3.70
 -13  -5   3    9.90    4.10
  12   5  -3    5.10    3.60
 -12  -5   3   13.10    3.70
  11   5  -3   39.80    3.60
 -11  -5   3   44.20    3.10
  10   5  -3   10.50    4.00
 -10  -5   3    8.50    3.10
   9   5  -3   23.20    4.50
  -9  -5   3    9.50    2.70
   8   5  -3  692.43   13.60
  -8  -5   3  693.33   10.80
   7   5  -3 1219.38   19.00
  -7  -5   3 1193.28   15.30
   6   5  -3  543.25    7.70
  -6  -5   3  556.24    6.60
   5   5  -3  145.09    2.50
  -5  -5   3  148.99    2.10
   4   5  -3  527.85    7.20
  -4  -5   3  531.65    5.70
   3   5  -3   98.89    1.60
  -3  -5   3   99.59    1.60
   2   5  -3 1162.08   18.10
  -2  -5   3 1136.09   12.00
   1   5  -3 2256.87   27.60
  -1  -5   3 2237.88   25.30
   0   5  -3  688.03    8.50
   0  -5   3  687.13    7.80
  -1   5  -3 7342.87  113.39
   1  -5   3 7362.16   97.49
  -2   5  -3  295.77    4.30
   2  -5   3  293.47    3.40
  -3   5  -3  181.08    2.90
   3  -5   3  189.08    2.70
  -4   5  -3    2.40    1.10
   4  -5   3    3.30    1.30
  -5   5  -3    2.50    1.30
   5  -5   3    2.70    1.10
  -6   5  -3  222.58    3.50
   6  -5   3  220.68    3.80
  -7   5  -3  139.09    2.90
   7  -5   3  136.29    3.10
  -8   5  -3    3.90    1.80
   8  -5   3    5.00    1.80
  -9   5  -3    2.50    2.80
   9  -5   3    2.90    2.50
 -10   5  -3   41.10    4.50
  10  -5   3   37.70    4.40
 -11   5  -3   25.90    6.70
  11  -5   3   13.50    4.60
  13   4  -3   13.50    3.70
 -13  -4   3   11.10    4.10
  12   4  -3  191.78    5.90
 -12  -4   3  190.18    6.40
  11   4  -3    6.60    2.90
 -11  -4   3    9.30    2.80
  10   4  -3   30.60    3.40
 -10  -4   3   33.50    3.70
   9   4  -3    6.10    4.10
  -9  -4   3    3.00    4.20
   8   4  -3   44.30    3.20
  -8  -4   3   47.50    2.40
   7   4  -3  159.68    4.00
  -7  -4   3  154.68    3.00
   6   4  -3  368.96    6.50
  -6  -4   3  367.56    5.10
   5   4  -3  107.09    2.00
  -5  -4   3  111.59    1.90
   4   4  -3  141.29    2.30
  -4  -4   3  136.19    1.90
   3   4  -3   13.00    0.60
  -3  -4   3   12.20    0.60
   2   4  -3  353.06    4.90
  -2  -4   3  345.57    3.50
   1   4  -3  784.82    9.50
  -1  -4   3  765.72    8.20
   0   4  -3 1762.12   21.40
   0  -4   3 1714.93   19.60
  -1   4  -3    3.60    0.70
   1  -4   3    2.60    0.70
  -2   4  -3 2271.97   29.30
   2  -4   3 2295.97   26.30
  -3   4  -3  809.32   10.30
   3  -4   3  818.02   10.20
  -4   4  -3 2345.57   29.50
   4  -4   3 2373.86   29.10
  -5   4  -3  557.34    7.30
   5  -4   3  554.44    7.90
  -6   4  -3   87.59    2.10
   6  -4   3   99.69    2.30
  -7   4  -3  209.38    3.50
   7  -4   3  210.38    3.70
  -8   4  -3  139.69    3.60
   8  -4   3  144.39    3.90
  -9   4  -3   68.09    3.00
   9  -4   3   67.29    3.60
 -10   4  -3   10.60    2.80
  10  -4   3    6.90    2.70
 -11   4  -3    9.00    6.20
  11  -4   3    3.30    4.20
 -12   4  -3   52.79    5.30
  12  -4   3   38.40    5.20
  13   3  -3    5.50    3.80
 -13  -3   3    4.50    4.00
  12   3  -3   47.90    3.70
 -12  -3   3   51.59    4.10
  11   3  -3   38.40    3.20
 -11  -3   3   44.20    3.10
  10   3  -3    2.70    5.50
 -10  -3   3    2.90    3.60
   9   3  -3  303.97    6.70
  -9  -3   3  309.77    6.40
   8   3  -3  239.78    4.40
  -8  -3   3  245.28    4.20
   7   3  -3   69.29    2.90
  -7  -3   3   65.99    2.40
   6   3  -3  227.68    5.20
  -6  -3   3  232.98    3.50
   5   3  -3   29.80    1.00
  -5  -3   3   28.60    1.10
   4   3  -3  940.11   12.50
  -4  -3   3  948.61   10.70
   3   3  -3  517.75    6.40
  -3  -3   3  513.15    5.10
   2   3  -3   74.99    1.40
  -2  -3   3   74.29    0.90
   1   3  -3   98.89    1.60
  -1  -3   3   97.49    1.10
   0   3  -3   47.80    0.90
   0  -3   3   45.60    0.70
  -1   3  -3 2082.39   32.40
   1  -3   3 2065.79   26.90
  -2   3  -3  347.77    4.50
   2  -3   3  348.87    4.50
  -3   3  -3   74.19    1.50
   3  -3   3   75.29    1.60
  -4   3  -3  159.28    2.50
   4  -3   3  157.48    2.60
  -5   3  -3   73.49    1.80
   5  -3   3   62.39    1.80
  -6   3  -3  970.50   12.20
   6  -3   3  949.40   13.00
  -7   3  -3    4.30    1.20
   7  -3   3    3.20    1.30
  -8   3  -3  119.29    3.20
   8  -3   3  121.99    2.90
  -9   3  -3   26.10    2.20
   9  -3   3   26.20    2.40
 -10   3  -3    5.50    2.30
  10  -3   3    7.10    2.50
 -11   3  -3   13.30    3.70
  11  -3   3    5.20    5.10
 -12   3  -3   17.90    6.40
  12  -3   3    0.00   10.00
  13   2  -3    5.10    3.80
 -13  -2   3    8.20    4.10
  12   2  -3   17.80    3.50
 -12  -2   3   22.80    3.80
  11   2  -3  243.08    6.10
 -11  -2   3  234.78    5.60
  10   2  -3   62.89    5.70
 -10  -2   3   54.29    3.20
   9   2  -3   76.19    4.80
  -9  -2   3   83.09    3.60
   8   2  -3  301.77    6.20
  -8  -2   3  308.87    5.10
   7   2  -3   26.70    2.30
  -7  -2   3   27.80    2.10
   6   2  -3  322.37    5.90
  -6  -2   3  465.05    6.30
   5   2  -3  200.68    3.60
  -5  -2   3  201.08    3.10
   4   2  -3   47.10    1.10
  -4  -2   3   47.20    0.90
   3   2  -3  261.57    3.40
  -3  -2   3  261.77    2.90
   2   2  -3 2012.30   28.20
  -2  -2   3 2029.50   18.50
   1   2  -3  457.55    7.20
  -1  -2   3  449.26    4.10
   0   2  -3  158.28    2.10
   0  -2   3  152.78    1.60
  -1   2  -3 1208.88   17.20
   1  -2   3 1196.28   14.50
  -2   2  -3  199.68    2.70
   2  -2   3  199.18    2.40
  -3   2  -3  523.55    6.70
   3  -2   3  518.95    6.50
  -4   2  -3 1239.88   15.30
   4  -2   3 1202.58   14.90
  -5   2  -3 2112.69   27.60
   5  -2   3 2088.19   25.70
  -6   2  -3  312.07    4.30
   6  -2   3  303.17    4.60
  -7   2  -3 1132.99   14.40
   7  -2   3 1138.59   15.30
  -8   2  -3  203.08    4.20
   8  -2   3  206.08    3.70
  -9   2  -3   24.20    2.10
   9  -2   3   24.80    2.20
 -10   2  -3    9.90    2.20
  10  -2   3    9.20    2.40
 -11   2  -3    2.80    2.80
  11  -2   3    1.70    2.70
 -12   2  -3   21.50    5.50
  12  -2   3    0.00    9.10
  12   1  -3    7.50    3.40
 -12  -1   3    7.40    3.70
  11   1  -3    8.20    3.00
 -11  -1   3    6.90    2.80
  10   1  -3    1.30    2.50
 -10  -1   3    2.40    2.00
   9   1  -3   61.89    4.90
  -9  -1   3   62.79    3.60
   8   1  -3  111.49    4.30
  -8  -1   3  115.79    3.40
   7   1  -3   23.80    2.40
  -7  -1   3   27.20    2.20
   6   1  -3  129.79    2.40
  -6  -1   3  129.39    2.50
   5   1  -3   88.59    1.80
  -5  -1   3   83.19    2.10
   4   1  -3 1310.27   17.70
  -4  -1   3 1346.77   15.00
   3   1  -3 2937.61   45.30
  -3  -1   3 2908.71   30.30
   2   1  -3  365.76    5.20
  -2  -1   3  363.46    3.60
   1   1  -3  311.87    5.60
  -1  -1   3  309.87    2.90
   0   1  -3   54.99    0.90
   0  -1   3   55.69    0.60
  -1   1  -3  288.27    6.10
   1  -1   3  286.27    3.60
  -2   1  -3 3434.16   42.70
   2  -1   3 3383.86   37.60
  -3   1  -3    5.30    0.50
   3  -1   3    5.80    0.50
  -4   1  -3   39.00    0.90
   4  -1   3   41.80    0.90
  -5   1  -3  320.87    3.90
   5  -1   3  321.17    4.30
  -6   1  -3 1200.08   13.60
   6  -1   3 1173.48   15.70
  -7   1  -3   10.20    1.10
   7  -1   3    8.20    1.10
  -8   1  -3   25.60    1.50
   8  -1   3   26.50    1.50
  -9   1  -3  120.19    2.90
   9  -1   3  120.79    3.00
 -10   1  -3   13.80    2.20
  10  -1   3   14.80    2.30
 -11   1  -3   41.90    3.20
  11  -1   3   39.40    3.00
 -12   1  -3   27.10    5.00
  12  -1   3   13.60    4.30
 -13   1  -3   88.59    8.00
  13  -1   3   78.49    5.70
  12   0  -3    9.90    3.50
 -12   0   3    9.90    5.10
  11   0  -3  141.29    5.40
 -11   0   3  139.29    4.90
  10   0  -3  101.49    4.40
 -10   0   3  103.69    3.50
   9   0  -3    5.80    2.20
  -9   0   3    8.10    1.90
   8   0  -3   56.49    3.90
  -8   0   3   52.69    2.30
   7   0  -3   71.39    2.20
  -7   0   3   67.19    2.50
   6   0  -3  207.18    3.40
  -6   0   3  210.48    3.00
   5   0  -3  297.67    4.40
  -5   0   3  288.77    3.70
   4   0  -3  105.09    1.80
  -4   0   3  106.39    1.70
   3   0  -3 1422.66   19.20
  -3   0   3 1463.85   17.40
   2   0  -3  641.34    8.50
  -2   0   3  636.74    6.60
   1   0  -3 4769.12   66.39
  -1   0   3 4716.73   43.50
   0   0  -3  762.12   10.20
   0   0   3  757.32    7.00
  -1   0  -3 5736.73   75.69
   1   0   3 5677.53   67.69
  -2   0  -3 4021.60   52.09
   2   0   3 3999.30   49.00
  -3   0  -3  266.87    3.50
   3   0   3  264.97    3.40
  -4   0  -3  218.68    2.70
   4   0   3  233.68    3.10
  -5   0  -3  216.48    2.80
   5   0   3  209.38    2.70
  -6   0  -3   16.20    1.30
   6   0   3   16.20    1.90
  -7   0  -3   10.00    1.10
   7   0   3   13.10    1.40
  -8   0  -3 1006.10   13.10
   8   0   3 1017.00   13.70
  -9   0  -3  239.48    4.10
   9   0   3  247.98    4.20
 -10   0  -3   12.00    1.80
  10   0   3   15.50    2.30
 -11   0  -3   85.79    3.30
  11   0   3   87.19    4.00
 -12   0  -3   22.30    2.80
  12   0   3   20.10    4.30
 -13   0  -3    9.70    4.70
  13   0   3    7.30    4.80
  12  -1  -3   23.60    3.70
 -12   1   3   24.20    5.20
  11  -1  -3    0.00    3.10
 -11   1   3    4.00    3.20
  10  -1  -3    0.80    2.70
 -10   1   3    4.50    2.60
   9  -1  -3    3.10    2.30
  -9   1   3    3.80    2.20
   8  -1  -3   35.70    2.70
  -8   1   3   36.90    2.00
   7  -1  -3   37.30    3.40
  -7   1   3   31.40    2.70
   6  -1  -3  126.69    3.50
  -6   1   3  124.59    2.40
   5  -1  -3  809.82   13.10
  -5   1   3  811.32   10.40
   4  -1  -3 3692.73   58.39
  -4   1   3 3765.22   42.40
   3  -1  -3   26.20    1.10
  -3   1   3   24.90    0.80
   2  -1  -3  983.90   12.50
  -2   1   3  970.70   11.00
   1  -1  -3  264.87    3.20
  -1   1   3  261.57    2.90
   0  -1  -3  700.43    9.80
   0   1   3  668.93    9.30
  -1  -1  -3  696.63   10.00
   1   1   3  689.43    8.50
  -2  -1  -3   25.50    0.80
   2   1   3   26.80    0.60
  -3  -1  -3  109.29    1.60
   3   1   3  107.99    1.60
  -4  -1  -3  316.97    4.20
   4   1   3  314.27    4.40
  -5  -1  -3  641.24    8.30
   5   1   3  630.64    8.60
  -6  -1  -3  185.88    2.70
   6   1   3  188.58    3.10
  -7  -1  -3   30.40    1.40
   7   1   3   45.30    2.40
  -8  -1  -3  538.25    7.30
   8   1   3  540.65    7.70
  -9  -1  -3    9.60    1.50
   9   1   3    7.20    1.50
 -10  -1  -3  411.26    6.10
  10   1   3  412.46    6.40
 -11  -1  -3   57.29    2.50
  11   1   3   56.89    3.00
 -12  -1  -3   82.89    4.10
  12   1   3   86.29    4.50
 -13  -1  -3   55.99    5.10
  13   1   3   48.50    6.70
  12  -2  -3   10.00    6.10
 -12   2   3    7.40    6.20
  11  -2  -3    2.30    3.20
 -11   2   3    3.20    3.40
  10  -2  -3  263.27    5.60
 -10   2   3  266.67    5.90
   9  -2  -3  166.18    4.20
  -9   2   3  169.18    4.50
   8  -2  -3  613.64    9.70
  -8   2   3  618.44    9.90
   7  -2  -3  332.57    6.10
  -7   2   3  342.07    6.10
   6  -2  -3  618.44    9.30
  -6   2   3  626.84    8.30
   5  -2  -3   18.70    1.80
  -5   2   3   16.70    1.60
   4  -2  -3 1661.63   23.30
  -4   2   3 1660.73   20.70
   3  -2  -3   19.20    0.90
  -3   2   3   20.50    0.90
   2  -2  -3  224.58    3.40
  -2   2   3  223.68    3.10
   1  -2  -3 7482.75   89.99
  -1   2   3 7321.27   80.49
   0  -2  -3  318.77    4.50
   0   2   3  309.97    4.00
  -1  -2  -3  228.38    3.30
   1   2   3  229.38    2.80
  -2  -2  -3  850.61   10.80
   2   2   3  843.02   13.20
  -3  -2  -3 3985.00   49.99
   3   2   3 3963.20   44.20
  -4  -2  -3 1345.87   17.00
   4   2   3 1282.37   17.50
  -5  -2  -3  180.18    2.70
   5   2   3  175.78    2.80
  -6  -2  -3  653.93    8.50
   6   2   3  641.14    8.80
  -7  -2  -3    6.30    1.10
   7   2   3    4.80    0.80
  -8  -2  -3  705.93    9.20
   8   2   3  693.43   11.30
  -9  -2  -3  216.38    3.70
   9   2   3  212.98    3.80
 -10  -2  -3  104.39    3.00
  10   2   3  110.19    3.00
 -11  -2  -3   11.00    2.00
  11   2   3   15.60    2.60
 -12  -2  -3    2.30    2.60
  12   2   3    1.40    2.80
 -13  -2  -3    6.10    4.60
  13   2   3    9.00    4.70
  11  -3  -3   27.70    3.40
 -11   3   3   28.00    3.70
  10  -3  -3   20.40    2.70
 -10   3   3   24.90    2.90
   9  -3  -3  196.38    4.60
  -9   3   3  195.08    4.90
   8  -3  -3   18.50    2.20
  -8   3   3   20.60    2.50
   7  -3  -3  379.76    6.70
  -7   3   3  385.56    6.80
   6  -3  -3   22.60    2.20
  -6   3   3   20.30    2.10
   5  -3  -3 1032.00   14.80
  -5   3   3 1043.60   13.40
   4  -3  -3  762.32   11.10
  -4   3   3  763.12    9.80
   3  -3  -3    1.80    0.80
  -3   3   3    0.60    0.80
   2  -3  -3 1790.72   23.30
  -2   3   3 1801.32   19.10
   1  -3  -3   42.30    0.90
  -1   3   3   42.30    0.90
   0  -3  -3 5905.01   74.59
   0   3   3 5965.30   72.39
  -1  -3  -3 2791.92   35.40
   1   3   3 2832.22   31.80
  -2  -3  -3 4635.14   57.89
   2   3   3 4648.63   72.09
  -3  -3  -3  305.47    3.70
   3   3   3  313.17    4.40
  -4  -3  -3 1485.15   18.40
   4   3   3 1479.75   19.60
  -5  -3  -3 1499.65   18.60
   5   3   3 1450.25   19.60
  -6  -3  -3   59.79    1.60
   6   3   3   57.99    1.50
  -7  -3  -3 2827.52   35.30
   7   3   3 2802.32   37.10
  -8  -3  -3   24.30    1.10
   8   3   3   25.90    1.20
  -9  -3  -3   48.00    2.10
   9   3   3   55.29    2.70
 -10  -3  -3    9.80    1.60
  10   3   3    9.50    1.60
 -11  -3  -3   49.99    2.70
  11   3   3   48.00    2.30
 -12  -3  -3   20.40    2.70
  12   3   3   18.00    3.00
 -13  -3  -3    3.20    4.10
  13   3   3    5.60    6.90
 -14  -3  -3   19.50   10.40
  14   3   3    7.60    6.00
  11  -4  -3   28.40    4.50
 -11   4   3   31.90    4.00
  10  -4  -3  155.08    4.70
 -10   4   3  163.38    5.20
   9  -4  -3    3.20    2.30
  -9   4   3    2.40    2.80
   8  -4  -3   33.80    2.50
  -8   4   3   36.50    2.80
   7  -4  -3  167.48    4.10
  -7   4   3  174.58    4.30
   6  -4  -3  111.49    3.20
  -6   4   3  118.39    3.20
   5  -4  -3   23.40    1.90
  -5   4   3   25.90    1.40
   4  -4  -3    9.60    1.20
  -4   4   3    9.10    1.10
   3  -4  -3  159.68    2.50
  -3   4   3  162.58    2.30
   2  -4  -3  278.27    3.80
  -2   4   3  280.57    3.30
   1  -4  -3 1002.40   11.70
  -1   4   3  998.60   11.30
   0  -4  -3  745.53    9.40
   0   4   3  748.13    9.20
  -1  -4  -3  446.66    5.30
   1   4   3  447.76    5.10
  -2  -4  -3  174.28    2.50
   2   4   3  180.98    2.40
  -3  -4  -3  394.06    5.10
   3   4   3  398.96    5.10
  -4  -4  -3 5598.24   64.19
   4   4   3 5620.54   66.09
  -5  -4  -3 1671.13   18.60
   5   4   3 1612.84   21.80
  -6  -4  -3 2688.93   33.30
   6   4   3 2560.64   40.50
  -7  -4  -3   31.30    1.50
   7   4   3   37.50    1.40
  -8  -4  -3  154.68    3.10
   8   4   3  151.58    2.90
  -9  -4  -3   86.99    2.50
   9   4   3   90.39    3.40
 -10  -4  -3   15.80    2.10
  10   4   3   12.10    2.10
 -11  -4  -3   33.80    2.50
  11   4   3   33.70    2.50
 -12  -4  -3   11.80    2.60
  12   4   3   12.60    2.80
 -13  -4  -3   31.20    4.40
  13   4   3   31.60    5.00
 -14  -4  -3   12.20    6.10
  14   4   3    0.00   17.30
  10  -5  -3   16.10    3.30
 -10   5   3   12.90    3.00
   9  -5  -3   42.10    2.80
  -9   5   3   45.10    3.30
   8  -5  -3    0.60    2.40
  -8   5   3    4.20    2.60
   7  -5  -3   57.49    3.10
  -7   5   3   60.59    3.20
   6  -5  -3    1.20    1.80
  -6   5   3    2.10    1.40
   5  -5  -3   57.19    2.30
  -5   5   3   55.49    2.10
   4  -5  -3  398.46    5.70
  -4   5   3  403.06    5.00
   3  -5  -3 2436.16   30.50
  -3   5   3 2469.35   27.60
   2  -5  -3    5.40    0.80
  -2   5   3    2.40    0.70
   1  -5  -3 3314.87   41.70
  -1   5   3 3362.36   40.90
   0  -5  -3  203.08    2.90
   0   5   3  203.58    2.80
  -1  -5  -3   48.40    1.20
   1   5   3   49.50    1.10
  -2  -5  -3 1829.52   21.90
   2   5   3 1839.62   22.60
  -3  -5  -3  247.68    3.40
   3   5   3  245.58    3.30
  -4  -5  -3    2.00    0.80
   4   5   3    3.20    0.60
  -5  -5  -3   14.80    0.90
   5   5   3   14.40    1.00
  -6  -5  -3   24.80    1.10
   6   5   3   30.80    1.40
  -7  -5  -3  172.58    3.00
   7   5   3  177.78    3.20
  -8  -5  -3  201.98    3.50
   8   5   3  187.38    3.50
  -9  -5  -3   20.70    2.90
   9   5   3   51.29    4.20
 -10  -5  -3   75.49    3.20
  10   5   3   79.09    3.40
 -11  -5  -3    2.10    2.30
  11   5   3    1.70    2.30
 -12  -5  -3    6.60    2.60
  12   5   3    5.20    2.60
 -13  -5  -3   13.20    4.30
  13   5   3   11.80    3.10
 -14  -5  -3    7.50    6.20
  14   5   3    7.00    5.90
  10  -6  -3   23.20    3.50
 -10   6   3   30.40    3.80
   9  -6  -3   10.20    2.60
  -9   6   3   13.20    2.80
   8  -6  -3   10.40    2.00
  -8   6   3   11.30    2.50
   7  -6  -3  229.28    4.20
  -7   6   3  241.28    5.00
   6  -6  -3  251.67    4.40
  -6   6   3  337.17    5.60
   5  -6  -3   39.30    2.50
  -5   6   3   48.20    2.00
   4  -6  -3    0.10    2.10
  -4   6   3    0.40    1.70
   3  -6  -3   94.89    2.50
  -3   6   3   99.09    2.40
   2  -6  -3  343.87    4.80
  -2   6   3  347.07    4.60
   1  -6  -3   14.80    0.90
  -1   6   3   14.30    0.90
   0  -6  -3  139.79    2.30
   0   6   3  144.69    2.30
  -1  -6  -3  410.16    5.40
   1   6   3  416.76    5.30
  -2  -6  -3  134.69    1.90
   2   6   3  133.29    1.90
  -3  -6  -3 1122.29   13.00
   3   6   3 1144.09   13.90
  -4  -6  -3 3363.56   43.20
   4   6   3 3321.97   47.00
  -5  -6  -3  153.58    2.40
   5   6   3  151.88    2.50
  -6  -6  -3   56.19    1.40
   6   6   3   57.69    2.00
  -7  -6  -3  175.58    2.70
   7   6   3  167.18    3.30
  -8  -6  -3    2.80    2.30
   8   6   3    4.20    1.20
  -9  -6  -3    7.00    2.90
   9   6   3    1.80    2.80
 -10  -6  -3   58.59    2.80
  10   6   3   55.69    3.20
 -11  -6  -3   26.50    2.50
  11   6   3   26.50    2.60
 -12  -6  -3  179.98    5.00
  12   6   3  185.88    5.40
 -13  -6  -3   20.30    3.50
  13   6   3   21.10    4.50
 -14  -6  -3   12.80    4.80
  14   6   3   12.80    4.50
   9  -7  -3   31.00    4.20
  -9   7   3   37.20    5.10
   8  -7  -3  116.39    4.80
  -8   7   3  133.39    4.60
   7  -7  -3    3.40    1.90
  -7   7   3    5.70    2.30
   6  -7  -3   10.60    1.90
  -6   7   3   10.60    1.90
   5  -7  -3   11.20    3.30
  -5   7   3   14.20    2.20
   4  -7  -3  456.05    6.50
  -4   7   3  450.05    7.30
   3  -7  -3  185.38    3.40
  -3   7   3  188.98    3.70
   2  -7  -3  236.48    4.00
  -2   7   3  235.98    4.00
   1  -7  -3   23.70    1.20
  -1   7   3   24.10    1.20
   0  -7  -3  795.62   10.20
   0   7   3  798.22   10.00
  -1  -7  -3   64.19    1.60
   1   7   3   61.69    1.50
  -2  -7  -3    5.70    0.80
   2   7   3    3.50    0.70
  -3  -7  -3  180.88    2.50
   3   7   3  174.28    2.90
  -4  -7  -3  192.98    2.90
   4   7   3  182.88    3.00
  -5  -7  -3   19.90    1.40
   5   7   3   20.00    1.10
  -6  -7  -3    6.00    1.80
   6   7   3    9.90    2.50
  -7  -7  -3  133.49    2.60
   7   7   3  128.69    2.90
  -8  -7  -3  383.66    5.80
   8   7   3  375.86    5.70
  -9  -7  -3   15.60    3.80
   9   7   3   16.20    3.20
 -10  -7  -3   46.70    2.80
  10   7   3   43.10    2.60
 -11  -7  -3   73.99    3.50
  11   7   3   67.09    3.90
 -12  -7  -3    7.90    2.70
  12   7   3    9.40    2.80
 -13  -7  -3    2.60    3.40
  13   7   3    3.30    3.40
 -14  -7  -3   21.00    4.00
  14   7   3   18.80    5.10
   9  -8  -3   14.80    4.40
  -9   8   3   16.20    4.90
   8  -8  -3   10.70    4.00
  -8   8   3   14.30    4.70
   7  -8  -3   91.09    4.30
  -7   8   3   90.99    4.60
   6  -8  -3  345.17    6.00
  -6   8   3  352.36    6.10
   5  -8  -3    5.50    3.50
  -5   8   3    4.70    2.20
   4  -8  -3   52.59    2.90
  -4   8   3   45.70    4.20
   3  -8  -3   95.59    2.90
  -3   8   3   95.09    3.20
   2  -8  -3  624.04    8.40
  -2   8   3  615.14    8.80
   1  -8  -3  910.11   11.70
  -1   8   3  919.51   12.40
   0  -8  -3  332.27    4.70
   0   8   3  335.97    5.00
  -1  -8  -3   41.40    1.60
   1   8   3   34.70    1.50
  -2  -8  -3   64.19    1.50
   2   8   3   59.89    1.50
  -3  -8  -3 1448.36   16.80
   3   8   3 1478.65   19.40
  -4  -8  -3   47.40    1.40
   4   8   3   44.70    1.50
  -5  -8  -3    8.90    2.00
   5   8   3    6.70    0.80
  -6  -8  -3  797.92   10.40
   6   8   3  800.72   13.00
  -7  -8  -3  284.47    4.50
   7   8   3  277.17    4.70
  -8  -8  -3  721.53    9.70
   8   8   3  702.23   11.00
  -9  -8  -3   11.80    2.50
   9   8   3    4.90    5.70
 -10  -8  -3  273.07    5.50
  10   8   3  281.47    6.30
 -11  -8  -3   71.09    3.50
  11   8   3   76.89    4.00
 -12  -8  -3  151.08    5.00
  12   8   3  145.59    5.30
 -13  -8  -3   18.60    3.60
  13   8   3   17.70    3.40
 -14  -8  -3   16.00    4.00
  14   8   3    9.70    5.00
   8  -9  -3   17.50    4.40
  -8   9   3   22.20    4.90
   7  -9  -3  115.49    6.40
  -7   9   3  132.89    6.80
   6  -9  -3   19.20    3.10
  -6   9   3   23.80    2.80
   5  -9  -3   54.99    2.70
  -5   9   3   57.29    3.30
   4  -9  -3    3.00    2.10
  -4   9   3    0.00    4.50
   3  -9  -3  229.28    4.10
  -3   9   3  234.38    5.50
   2  -9  -3  103.69    2.50
  -2   9   3  102.49    2.60
   1  -9  -3  221.18    3.60
  -1   9   3  220.98    3.80
   0  -9  -3  145.09    2.70
   0   9   3  142.39    3.00
  -1  -9  -3  163.38    2.80
   1   9   3  160.78    3.00
  -2  -9  -3   10.60    1.00
   2   9   3   10.50    1.00
  -3  -9  -3  180.28    2.60
   3   9   3  175.28    3.10
  -4  -9  -3  414.96    5.20
   4   9   3  420.86    6.00
  -5  -9  -3   67.09    2.10
   5   9   3   70.79    1.90
  -6  -9  -3    8.30    2.40
   6   9   3    3.50    2.90
  -7  -9  -3   14.80    2.60
   7   9   3    8.40    3.10
  -8  -9  -3    9.10    2.10
   8   9   3    9.60    2.00
  -9  -9  -3  146.19    4.20
   9   9   3  177.58    7.00
 -10  -9  -3   18.10    2.60
  10   9   3   49.00    5.50
 -11  -9  -3  266.97    5.80
  11   9   3  282.87    7.80
 -12  -9  -3   11.30    3.10
  12   9   3   10.20    3.00
 -13  -9  -3   46.10    3.90
  13   9   3   50.09    3.80
 -14  -9  -3    7.10    3.80
  14   9   3    2.20    5.10
   8 -10  -3   16.50    4.70
  -8  10   3   19.60    6.50
   7 -10  -3  293.57    8.70
  -7  10   3  313.27    9.60
   6 -10  -3   98.19    5.80
  -6  10   3  109.69    6.40
   5 -10  -3   13.80    3.50
  -5  10   3   17.20    4.30
   4 -10  -3  141.89    3.70
  -4  10   3  156.68    5.50
   3 -10  -3  246.08    4.30
  -3  10   3  253.97    5.40
   2 -10  -3  340.47    5.70
  -2  10   3  341.37    5.60
   1 -10  -3   71.39    2.70
  -1  10   3   57.79    2.80
   0 -10  -3  154.58    3.10
   0  10   3  158.38    3.30
  -1 -10  -3  756.82    9.90
   1  10   3  749.23   10.50
  -2 -10  -3 1670.93   19.30
   2  10   3 1685.83   20.30
  -3 -10  -3  623.84    7.50
   3  10   3  618.74    8.70
  -4 -10  -3   29.80    1.30
   4  10   3   31.20    1.50
  -5 -10  -3 1869.01   23.30
   5  10   3 1834.42   24.70
  -6 -10  -3   76.49    2.40
   6  10   3   80.49    4.00
  -7 -10  -3  815.42   10.80
   7  10   3  846.62   13.90
  -8 -10  -3   47.60    2.80
   8  10   3   73.49    5.00
  -9 -10  -3   25.50    3.80
   9  10   3    5.20    2.60
 -10 -10  -3   20.10    3.40
  10  10   3   26.00    5.30
 -11 -10  -3   20.00    4.10
  11  10   3   27.00    6.40
 -12 -10  -3   16.60    3.70
  12  10   3   15.50    3.90
 -13 -10  -3   11.00    3.60
  13  10   3    8.60    3.40
 -14 -10  -3    8.60    4.50
  14  10   3    5.90    3.80
   7 -11  -3  130.89    7.50
  -7  11   3  142.09    7.50
   6 -11  -3    0.00    4.10
  -6  11   3    6.60    3.10
   5 -11  -3   78.09    5.10
  -5  11   3   82.09    5.00
   4 -11  -3    0.00    3.60
  -4  11   3    4.60    2.70
   3 -11  -3  170.28    5.50
  -3  11   3  153.48    4.60
   2 -11  -3   34.60    3.20
  -2  11   3   38.50    2.30
   1 -11  -3    0.80    2.50
  -1  11   3    0.10    3.40
   0 -11  -3   35.50    2.80
   0  11   3   32.30    2.80
  -1 -11  -3  228.78    3.80
   1  11   3  222.48    3.90
  -2 -11  -3   91.39    2.20
   2  11   3   91.59    2.10
  -3 -11  -3    0.20    1.40
   3  11   3    0.10    1.30
  -4 -11  -3  130.29    2.80
   4  11   3  123.99    2.90
  -5 -11  -3  197.28    3.60
   5  11   3  196.68    3.80
  -6 -11  -3  111.09    3.30
   6  11   3  111.99    4.20
  -7 -11  -3  142.79    5.10
   7  11   3  144.59    4.60
  -8 -11  -3  225.48    6.60
   8  11   3  219.48    7.10
  -9 -11  -3   61.89    4.50
   9  11   3   56.79    8.10
 -10 -11  -3   18.10    3.70
  10  11   3   17.00    5.30
 -11 -11  -3   25.60    4.20
  11  11   3   29.70    7.40
 -12 -11  -3   60.19    5.60
  12  11   3   75.99    5.80
 -13 -11  -3    3.30    4.30
  13  11   3    5.10    3.60
   6 -12  -3    2.60    4.50
  -6  12   3    4.40    3.50
   5 -12  -3  167.68    7.10
  -5  12   3  186.88    5.60
   4 -12  -3    0.30    3.90
  -4  12   3    2.50    2.80
   3 -12  -3  258.47    9.20
  -3  12   3  275.67    8.50
   2 -12  -3    0.00   10.10
  -2  12   3    0.00    6.60
   1 -12  -3   23.90    3.10
  -1  12   3   16.20    4.50
   0 -12  -3  526.85    7.70
   0  12   3  531.15    9.70
  -1 -12  -3  335.37    5.60
   1  12   3  328.67    6.20
  -2 -12  -3    3.90    1.60
   2  12   3    3.90    1.70
  -3 -12  -3  148.69    3.20
   3  12   3  148.49    3.30
  -4 -12  -3   60.29    2.30
   4  12   3   56.09    2.30
  -5 -12  -3    0.80    1.80
   5  12   3    1.90    2.00
  -6 -12  -3   29.20    2.20
   6  12   3   22.30    3.50
  -7 -12  -3   23.30    4.30
   7  12   3    6.10    3.00
  -8 -12  -3   47.60    3.90
   8  12   3   77.59    5.10
  -9 -12  -3   84.69    3.90
   9  12   3   84.19    5.50
 -10 -12  -3    8.60    3.70
  10  12   3    9.70    5.90
 -11 -12  -3   94.19    5.30
  11  12   3   86.89   11.90
 -12 -12  -3    6.00    5.30
  12  12   3    0.00    5.50
 -13 -12  -3   21.30    3.90
  13  12   3   18.90    3.80
   5 -13  -3   30.90    4.90
  -5  13   3   42.50    4.60
   4 -13  -3   20.10    4.60
  -4  13   3   27.50    4.30
   3 -13  -3    0.00   13.30
  -3  13   3    0.00    5.10
   2 -13  -3   83.39    8.50
  -2  13   3   91.99    7.60
   1 -13  -3    0.00    7.20
  -1  13   3    0.00    6.60
   0 -13  -3  347.47    8.10
   0  13   3  334.27    7.20
  -1 -13  -3  173.48    4.00
   1  13   3  169.98    4.90
  -2 -13  -3  122.19    3.30
   2  13   3  126.89    3.50
  -3 -13  -3    0.10    1.70
   3  13   3    0.80    1.70
  -4 -13  -3   14.60    1.80
   4  13   3   10.20    1.80
  -5 -13  -3   63.29    2.80
   5  13   3   59.89    3.30
  -6 -13  -3   51.19    2.50
   6  13   3   47.70    2.80
  -7 -13  -3  277.27    6.00
   7  13   3  267.47    8.50
  -8 -13  -3   37.70    3.90
   8  13   3   21.40    6.00
  -9 -13  -3  166.68    5.30
   9  13   3  161.98    7.10
 -10 -13  -3   15.70    4.90
  10  13   3   13.80    9.00
 -11 -13  -3  140.69    8.30
  11  13   3  112.69   12.40
 -12 -13  -3   38.00    6.40
  12  13   3   39.50   16.70
 -13 -13  -3   10.60    4.00
  13  13   3    5.00    4.00
   4 -14  -3    4.90    4.70
  -4  14   3   18.20    6.00
   3 -14  -3   32.20    4.90
  -3  14   3   44.70    5.90
   2 -14  -3   26.00    4.40
  -2  14   3   17.00    8.20
   1 -14  -3    3.60    5.00
  -1  14   3   21.50    7.80
   0 -14  -3   64.99    5.60
   0  14   3   52.79    4.50
  -1 -14  -3    0.00    5.00
   1  14   3    4.50    2.40
  -2 -14  -3   84.69    3.60
   2  14   3   90.09    3.60
  -3 -14  -3    7.20    2.00
   3  14   3    8.50    2.00
  -4 -14  -3    4.00    2.00
   4  14   3    8.40    2.10
  -5 -14  -3    0.20    1.90
   5  14   3    0.00    2.50
  -6 -14  -3   44.80    2.60
   6  14   3   37.70    2.90
  -7 -14  -3    6.10    3.10
   7  14   3    0.60    3.50
  -8 -14  -3  134.79    6.30
   8  14   3  100.19    7.10
  -9 -14  -3   77.19    7.80
   9  14   3   47.80    6.60
 -10 -14  -3   53.39    6.70
  10  14   3   15.20    9.80
  11  14   3    2.40   11.70
 -12 -14  -3   17.70   11.00
   3 -15  -3   25.90    5.10
  -3  15   3   37.30    6.20
   2 -15  -3    6.70    4.60
  -2  15   3   11.00    8.70
   1 -15  -3  191.28    7.60
  -1  15   3  219.18   10.20
   0 -15  -3    0.00   12.20
   0  15   3    6.10    8.50
  -1 -15  -3  424.36   12.20
   1  15   3  386.36    8.10
  -2 -15  -3   47.50    6.70
   2  15   3   51.09    3.40
  -3 -15  -3  206.88    5.80
   3  15   3  199.68    5.50
  -4 -15  -3   24.90    2.30
   4  15   3   28.00    3.00
  -5 -15  -3   17.50    2.30
   5  15   3   18.10    2.90
  -6 -15  -3   60.29    2.80
   6  15   3   64.09    3.50
  -7 -15  -3   59.59    3.70
   7  15   3   47.60    4.00
  -8 -15  -3    9.00    3.40
   8  15   3    0.20    7.40
  -9 -15  -3   29.40    8.50
   9  15   3    2.20    7.20
 -10 -15  -3   32.40   12.20
  10  15   3    0.00   10.70
 -11 -15  -3   37.10   12.70
 -12 -15  -3    6.20    6.20
  12  15   3    0.00    5.60
   2 -16  -3   13.90    5.10
  -2  16   3   25.70    6.20
   1 -16  -3   24.20    5.00
  -1  16   3   33.30    6.80
   0 -16  -3    0.00   13.20
   0  16   3    8.40    9.10
  -1 -16  -3   61.59    9.30
   1  16   3   60.89    6.90
  -2 -16  -3    0.00    8.20
   2  16   3    0.40    6.10
  -3 -16  -3   32.00    4.90
   3  16   3   26.10    4.00
  -4 -16  -3   26.00    3.50
   4  16   3   24.60    3.20
  -5 -16  -3    0.00    2.60
   5  16   3    1.00    3.00
  -6 -16  -3   11.70    2.50
   6  16   3    5.10    3.20
  -7 -16  -3   27.00    3.40
   7  16   3   15.60    4.10
  -8 -16  -3    5.00    3.30
   8  16   3    0.00    8.30
  -9 -16  -3   80.99    9.50
   9  16   3   59.19    8.70
 -10 -16  -3   20.40    9.10
  10  16   3    0.00   12.50
 -11 -16  -3   60.89    8.90
   1 -17  -3    0.40    7.20
  -1  17   3    7.80    6.50
   0 -17  -3  105.59   10.20
   0  17   3  124.19   10.00
  -1 -17  -3   66.19    9.70
   1  17   3   78.49    8.70
  -2 -17  -3    7.30    9.80
   2  17   3    4.90    8.80
  -3 -17  -3   21.40   10.50
   3  17   3    9.00    5.50
  -4 -17  -3    0.70    3.70
   4  17   3    1.30    3.30
  -5 -17  -3    1.30    3.70
   5  17   3    6.60    3.40
  -6 -17  -3    2.30    3.70
   6  17   3    0.10    3.50
  -7 -17  -3    9.20    3.70
   7  17   3    0.60    4.30
  -8 -17  -3   68.89    5.00
   8  17   3   66.59    6.10
  -9 -17  -3   45.50    9.30
   9  17   3    7.50   14.80
 -10 -17  -3   10.40    6.10
  -1 -18  -3    4.10    5.20
   1  18   3    0.00    6.90
  -2 -18  -3    1.90   10.90
   2  18   3    4.00    9.30
  -3 -18  -3   41.10   15.70
   3  18   3    2.50    5.80
  -4 -18  -3   90.09    6.00
   4  18   3   85.29    6.00
  -5 -18  -3    0.30    4.10
   5  18   3    0.20    3.80
  -6 -18  -3   21.80    4.20
   6  18   3   30.80    4.00
  -7 -18  -3    0.00    5.10
   7  18   3    0.20    4.50
  -8 -18  -3    1.40    5.20
   8  18   3    0.60    4.90
  -9 -18  -3   11.40   10.90
   9  18   3    0.00   16.50
  -5 -19  -3    0.00    7.80
  -6 -19  -3   10.30    8.00
   7  18  -4    2.70    4.20
  -7 -18   4    1.30    4.60
   6  18  -4   13.60    4.30
  -6 -18   4    8.70    4.60
   5  18  -4   13.70    6.10
  -5 -18   4    4.40    7.90
   4  18  -4    3.70    5.90
  -4 -18   4    0.00   13.80
   3  18  -4   18.60    6.60
  -3 -18   4    0.00   13.50
   2  18  -4   17.20   13.30
  -2 -18   4    0.00   13.10
   1  18  -4    8.00    4.60
  -1 -18   4    0.00    5.00
   9  17  -4    0.00    7.80
  -9 -17   4   14.70   10.50
   8  17  -4    8.90    4.70
  -8 -17   4    3.10    4.50
   7  17  -4    2.30    3.80
  -7 -17   4    2.40    4.20
   6  17  -4    2.90    4.30
  -6 -17   4    0.30    4.10
   5  17  -4    1.10    4.20
  -5 -17   4    0.00    4.10
   4  17  -4    7.80    4.20
  -4 -17   4    4.90    4.10
   3  17  -4   54.79    6.60
  -3 -17   4   44.90    6.50
   2  17  -4   18.80    5.60
  -2 -17   4   22.00    5.90
   1  17  -4    0.00   11.90
  -1 -17   4    3.10    5.20
   0  17  -4   32.50    7.30
   0 -17   4    0.70    5.20
  -1  17  -4   15.00    8.80
   1 -17   4    0.10    5.30
  10  16  -4   14.80   16.10
 -10 -16   4   33.10    6.90
   9  16  -4    0.00   13.80
  -9 -16   4   30.40    9.40
   8  16  -4   37.50    4.60
  -8 -16   4   45.00    5.40
   7  16  -4    9.60    3.50
  -7 -16   4    5.80    4.00
   6  16  -4   80.89    5.70
  -6 -16   4   71.99    4.40
   5  16  -4    7.90    3.40
  -5 -16   4    0.60    3.80
   4  16  -4  179.28    6.20
  -4 -16   4  170.08    6.10
   3  16  -4    9.10    5.40
  -3 -16   4    2.00    5.40
   2  16  -4   25.90    5.20
  -2 -16   4   15.40    4.80
   1  16  -4   99.09    6.50
  -1 -16   4   66.69    7.60
   0  16  -4   96.39    8.40
   0 -16   4   86.19    7.90
  -1  16  -4    3.70    4.70
   1 -16   4   10.20    8.30
  -2  16  -4   66.59    4.40
   2 -16   4   54.99    4.40
  -3  16  -4   15.50    4.50
   3 -16   4    8.90    5.50
  11  15  -4    3.00    5.80
 -11 -15   4    2.70    4.80
 -10 -15   4    0.60    6.80
   9  15  -4    0.00   14.80
  -9 -15   4   12.10    7.70
   8  15  -4   13.00    4.90
  -8 -15   4    8.60    3.70
   7  15  -4    0.00    3.20
  -7 -15   4    2.70    3.50
   6  15  -4    2.10    3.10
  -6 -15   4    2.00    3.50
   5  15  -4   18.60    3.20
  -5 -15   4   12.50    3.50
   4  15  -4    4.80    3.00
  -4 -15   4    2.10    3.30
   3  15  -4    3.10    4.40
  -3 -15   4    0.00    8.20
   2  15  -4  272.27    6.80
  -2 -15   4  276.87    8.40
   1  15  -4   25.80    5.60
  -1 -15   4    0.30    6.50
   0  15  -4  187.68    6.80
   0 -15   4  182.78    7.70
  -1  15  -4   17.50    4.40
   1 -15   4    1.30    8.10
  -2  15  -4   99.59    5.50
   2 -15   4   90.19    4.80
  -3  15  -4   29.00    5.50
   3 -15   4    9.50    5.20
  -4  15  -4   44.70    4.70
   4 -15   4   41.20    5.60
 -11 -14   4   47.80    8.70
 -10 -14   4  162.68    9.30
   9  14  -4    4.50   13.20
  -9 -14   4   48.90    6.50
   8  14  -4   53.79   11.20
  -8 -14   4   41.50    3.80
   7  14  -4   86.49    4.90
  -7 -14   4   76.49    3.50
   6  14  -4   13.50    2.90
  -6 -14   4   12.40    2.50
   5  14  -4   29.50    3.00
  -5 -14   4   28.10    3.20
   4  14  -4   63.49    3.40
  -4 -14   4   58.99    3.50
   3  14  -4   15.20    3.30
  -3 -14   4   13.20    3.40
   2  14  -4  319.47    7.20
  -2 -14   4  325.47    8.30
   1  14  -4   19.50    5.20
  -1 -14   4    0.90    6.00
   0  14  -4  165.98    5.90
   0 -14   4  166.08    7.20
  -1  14  -4  274.87    7.20
   1 -14   4  276.27    9.90
  -2  14  -4  404.06    8.40
   2 -14   4  411.16    8.40
  -3  14  -4  267.97    6.80
   3 -14   4  254.77    6.70
  -4  14  -4  355.86   10.60
   4 -14   4  347.17   10.50
  -5  14  -4   25.30    4.40
   5 -14   4   21.00    5.30
  12  13  -4   26.90    5.50
 -12 -13   4   28.80    4.50
 -11 -13   4   16.20    8.60
 -10 -13   4   64.19    6.60
   9  13  -4    9.70   11.50
  -9 -13   4   12.00    7.40
   8  13  -4   79.59    8.80
  -8 -13   4   77.39    5.20
   7  13  -4    8.70    3.40
  -7 -13   4   10.10    2.40
   6  13  -4    9.50    2.70
  -6 -13   4    8.50    2.00
   5  13  -4  102.29    4.30
  -5 -13   4   95.89    3.00
   4  13  -4   11.10    2.50
  -4 -13   4    7.40    2.60
   3  13  -4  338.57    6.50
  -3 -13   4  362.36    7.40
   2  13  -4  206.98    5.70
  -2 -13   4  222.08    6.20
   1  13  -4    0.80    4.80
  -1 -13   4    0.00    5.50
   0  13  -4    0.00    6.30
   0 -13   4    7.70    6.60
  -1  13  -4    9.60    5.40
   1 -13   4    8.10    4.40
  -2  13  -4   38.80    4.10
   2 -13   4   44.10    3.70
  -3  13  -4    5.20    3.00
   3 -13   4    1.60    2.50
  -4  13  -4   91.59    5.40
   4 -13   4   87.59    4.20
  -5  13  -4   13.80    5.70
   5 -13   4    6.70    4.80
  -6  13  -4  103.59    6.80
   6 -13   4  111.69    7.80
  12  12  -4    0.00   13.60
 -12 -12   4   25.60   10.20
 -11 -12   4   10.80   13.20
  10  12  -4   18.20    9.60
 -10 -12   4   13.40    6.70
   9  12  -4  103.79   10.70
  -9 -12   4   96.29    6.10
   8  12  -4  155.48    8.40
  -8 -12   4  144.29    4.80
   7  12  -4  182.58    5.50
  -7 -12   4  172.98    5.00
   6  12  -4  542.55    9.40
  -6 -12   4  519.55    7.50
   5  12  -4   26.50    2.50
  -5 -12   4   33.00    1.90
   4  12  -4   12.10    2.30
  -4 -12   4   11.00    1.60
   3  12  -4  946.81   14.90
  -3 -12   4  966.90   12.50
   2  12  -4  143.49    4.20
  -2 -12   4  150.38    4.70
   1  12  -4  384.16    7.50
  -1 -12   4  392.26    7.40
   0  12  -4    2.10    2.40
   0 -12   4    3.80    2.70
  -1  12  -4  501.55    9.10
   1 -12   4  484.55    8.90
  -2  12  -4    2.50    4.90
   2 -12   4    1.20    2.90
  -3  12  -4   11.70    5.30
   3 -12   4    6.50    2.30
  -4  12  -4  106.99    4.60
   4 -12   4  107.89    3.90
  -5  12  -4   94.39    7.20
   5 -12   4   98.39    6.60
  -6  12  -4   34.70    4.20
   6 -12   4   41.20    5.00
  -7  12  -4   10.00    4.20
   7 -12   4    7.40    5.10
  12  11  -4   13.20    6.00
 -12 -11   4   17.80    7.00
  11  11  -4   29.00   10.90
 -11 -11   4   19.10    6.30
  10  11  -4   61.99    9.50
 -10 -11   4   61.59    6.30
   9  11  -4   12.70    5.50
  -9 -11   4    6.40    4.10
   8  11  -4   24.30    9.80
  -8 -11   4   21.10    3.30
   7  11  -4  125.79    4.40
  -7 -11   4  133.19    4.30
   6  11  -4   52.89    2.60
  -6 -11   4   51.89    2.40
   5  11  -4   53.99    3.30
  -5 -11   4   56.59    2.40
   4  11  -4    3.50    1.40
  -4 -11   4    2.70    1.40
   3  11  -4    1.90    1.50
  -3 -11   4    0.80    1.20
   2  11  -4   31.10    1.90
  -2 -11   4   31.60    1.60
   1  11  -4  120.39    3.30
  -1 -11   4  127.59    2.80
   0  11  -4   66.99    3.10
   0 -11   4   61.09    3.70
  -1  11  -4   90.69    4.30
   1 -11   4   95.19    4.20
  -2  11  -4  111.99    4.70
   2 -11   4  123.99    4.10
  -3  11  -4   32.50    4.80
   3 -11   4   20.10    4.60
  -4  11  -4    9.60    2.30
   4 -11   4   10.60    2.20
  -5  11  -4  133.89    4.80
   5 -11   4  119.19    3.90
  -6  11  -4   14.60    3.00
   6 -11   4    9.90    4.30
  -7  11  -4   35.10    3.40
   7 -11   4   38.40    4.80
  -8  11  -4   13.40    4.90
   8 -11   4   16.80    5.00
  12  10  -4    0.00    6.10
 -12 -10   4    7.70    6.40
  11  10  -4   58.99    9.80
 -11 -10   4   54.69    8.40
  10  10  -4   31.80    6.20
 -10 -10   4   33.50    5.20
   9  10  -4  482.75    9.30
  -9 -10   4  460.55    7.90
   8  10  -4    6.80    4.50
  -8 -10   4    5.10    3.20
   7  10  -4  421.96    8.70
  -7 -10   4  431.56    7.40
   6  10  -4   35.20    2.20
  -6 -10   4   30.90    1.70
   5  10  -4   49.80    2.50
  -5 -10   4   54.99    2.20
   4  10  -4   46.60    1.90
  -4 -10   4   51.69    2.00
   3  10  -4  345.37    5.90
  -3 -10   4  346.87    5.00
   2  10  -4   44.40    1.90
  -2 -10   4   48.60    1.70
   1  10  -4   52.29    1.90
  -1 -10   4   56.79    1.60
   0  10  -4   48.20    2.00
   0 -10   4   50.59    2.00
  -1  10  -4    1.70    4.40
   1 -10   4    0.00    3.20
  -2  10  -4    2.30    3.30
   2 -10   4    0.00    4.60
  -3  10  -4    2.70    2.00
   3 -10   4    6.40    5.70
  -4  10  -4   23.30    1.90
   4 -10   4   22.20    2.00
  -5  10  -4  349.87    5.90
   5 -10   4  354.86    6.00
  -6  10  -4  155.98    5.00
   6 -10   4  153.88    6.70
  -7  10  -4  111.79    4.80
   7 -10   4  113.69    6.60
  -8  10  -4   53.19    5.00
   8 -10   4   47.70    5.00
  13   9  -4    7.80    5.00
 -13  -9   4   13.10    5.00
  12   9  -4    1.40    4.60
 -12  -9   4   11.40    4.30
  11   9  -4    6.50   11.20
 -11  -9   4   13.60    4.80
  10   9  -4    8.90    6.30
 -10  -9   4    8.80    3.90
   9   9  -4   17.20    5.50
  -9  -9   4   16.30    2.90
  -8  -9   4    9.30    2.90
   7   9  -4    8.10    4.60
  -7  -9   4   14.20    2.10
   6   9  -4   35.10    2.50
  -6  -9   4   35.40    2.00
   5   9  -4    0.60    0.90
  -5  -9   4    1.10    1.00
   4   9  -4    1.80    1.00
  -4  -9   4    3.00    0.80
   3   9  -4   36.90    1.50
  -3  -9   4   40.10    1.60
   2   9  -4  507.25    7.30
  -2  -9   4  512.65    6.10
   1   9  -4  171.68    3.10
  -1  -9   4  183.68    2.60
   0   9  -4   75.19    1.70
   0  -9   4   74.99    1.90
  -1   9  -4   34.90    2.40
   1  -9   4   26.80    2.70
  -2   9  -4  107.49    3.20
   2  -9   4   98.79    3.50
  -3   9  -4  352.36    5.70
   3  -9   4  360.76    6.10
  -4   9  -4   65.89    2.60
   4  -9   4   53.49    2.90
  -5   9  -4    4.50    1.80
   5  -9   4    4.40    1.80
  -6   9  -4  228.58    5.30
   6  -9   4  214.48    4.70
  -7   9  -4   88.99    4.30
   7  -9   4   92.79    6.10
  -8   9  -4   10.20    4.30
   8  -9   4    3.90    4.10
  -9   9  -4   16.90    4.70
   9  -9   4    5.20    4.70
  13   8  -4    4.50    4.00
 -13  -8   4   15.10    4.30
  12   8  -4   30.00    4.90
 -12  -8   4   31.40    4.60
  11   8  -4   55.19    8.80
 -11  -8   4   57.79    5.70
  10   8  -4   29.90    5.60
 -10  -8   4    9.30    3.80
   9   8  -4   77.79    6.40
  -9  -8   4   79.89    4.20
   8   8  -4   34.90    7.50
  -8  -8   4   34.70    3.90
   7   8  -4  574.44   11.40
  -7  -8   4  548.35    8.70
   6   8  -4  168.68    4.50
  -6  -8   4  172.28    3.50
   5   8  -4   11.80    0.90
  -5  -8   4   13.30    1.30
   4   8  -4   74.29    1.90
  -4  -8   4   75.39    1.60
   3   8  -4    7.80    0.70
  -3  -8   4    7.50    0.70
   2   8  -4   21.90    1.20
  -2  -8   4   24.20    1.10
   1   8  -4  146.49    2.70
  -1  -8   4  152.08    2.20
   0   8  -4   56.59    1.60
   0  -8   4   56.49    1.50
  -1   8  -4  521.55    7.60
   1  -8   4  532.75    7.70
  -2   8  -4   22.10    2.50
   2  -8   4   15.30    2.80
  -3   8  -4  743.43   10.30
   3  -8   4  743.63   11.70
  -4   8  -4    4.40    1.50
   4  -8   4    5.70    1.50
  -5   8  -4 1359.36   18.50
   5  -8   4 1356.76   18.40
  -6   8  -4  234.18    5.70
   6  -8   4  229.08    4.40
  -7   8  -4  216.38    5.40
   7  -8   4  213.68    5.40
  -8   8  -4   76.39    4.80
   8  -8   4   74.89    5.80
  -9   8  -4   84.39    6.50
   9  -8   4   84.69    6.10
 -10   8  -4   28.20    6.20
  10  -8   4   20.20    5.00
  13   7  -4    2.70    3.80
 -13  -7   4    2.50    4.10
  12   7  -4   26.00    3.60
 -12  -7   4   30.60    3.90
  11   7  -4    5.10    4.70
 -11  -7   4    2.40    3.20
  10   7  -4   43.40    7.20
 -10  -7   4   28.30    4.10
   9   7  -4   64.09    9.80
  -9  -7   4   21.60    4.60
   8   7  -4   22.10    6.40
  -8  -7   4    9.00    2.40
   7   7  -4  322.07    5.90
  -7  -7   4  328.37    6.00
   6   7  -4    0.00    3.90
  -6  -7   4    0.90    1.90
   5   7  -4  268.57    4.90
  -5  -7   4  273.47    3.90
   4   7  -4  164.18    2.70
  -4  -7   4  162.78    2.40
   3   7  -4 1419.16   17.50
  -3  -7   4 1428.56   16.40
   2   7  -4  741.33    9.20
  -2  -7   4  736.13    8.50
   1   7  -4   46.60    1.20
  -1  -7   4   50.19    1.20
   0   7  -4  553.04    7.60
   0  -7   4  555.64    6.50
  -1   7  -4  323.67    4.80
   1  -7   4  330.87    4.90
  -2   7  -4  440.16    6.30
   2  -7   4  439.36    6.40
  -3   7  -4   22.80    1.60
   3  -7   4   33.80    1.00
  -4   7  -4    8.00    2.20
   4  -7   4   11.00    1.00
  -5   7  -4  190.58    4.90
   5  -7   4  191.88    3.60
  -6   7  -4   21.80    3.30
   6  -7   4   19.70    1.70
  -7   7  -4   83.69    3.80
   7  -7   4   83.79    3.80
  -8   7  -4   24.20    3.20
   8  -7   4   30.50    3.90
  -9   7  -4    8.00    4.10
   9  -7   4    4.00    4.10
 -10   7  -4   22.50    4.70
  10  -7   4   18.20    4.80
  13   6  -4   87.59    4.90
 -13  -6   4   90.29    5.40
  12   6  -4    7.50    3.40
 -12  -6   4    6.30    3.70
  11   6  -4  198.88    5.70
 -11  -6   4  191.08    5.20
  10   6  -4    6.00    3.40
 -10  -6   4    5.80    2.50
   9   6  -4    1.30    2.50
  -9  -6   4    0.30    3.00
   8   6  -4   13.70    5.60
  -8  -6   4    3.50    2.40
   7   6  -4   43.00    3.00
  -7  -6   4   34.50    2.50
   6   6  -4  487.45    7.00
  -6  -6   4  479.95    5.90
   5   6  -4 1624.54   21.40
  -5  -6   4 1624.64   18.50
   4   6  -4  246.48    3.70
  -4  -6   4  248.48    2.90
   3   6  -4  448.66    6.30
  -3  -6   4  442.46    5.30
   2   6  -4    1.30    0.50
  -2  -6   4    1.90    0.60
   1   6  -4 1319.37   16.00
  -1  -6   4 1308.67   14.80
   0   6  -4  843.02   11.20
   0  -6   4  827.92   10.10
  -1   6  -4 4940.91   69.09
   1  -6   4 4925.61   65.89
  -2   6  -4  328.07    5.50
   2  -6   4  325.17    4.90
  -3   6  -4  502.05    7.30
   3  -6   4  510.85    5.70
  -4   6  -4 1432.76   18.00
   4  -6   4 1421.96   16.50
  -5   6  -4  685.43    9.10
   5  -6   4  684.23    9.00
  -6   6  -4    5.60    1.50
   6  -6   4    7.80    1.50
  -7   6  -4   76.69    3.50
   7  -6   4   81.89    2.80
  -8   6  -4    5.80    2.40
   8  -6   4    6.20    2.40
  -9   6  -4  128.39    6.70
   9  -6   4  138.99    6.50
 -10   6  -4    4.40    4.30
  10  -6   4    2.20    4.20
 -11   6  -4  104.89    7.60
  11  -6   4   90.09    6.60
  13   5  -4    5.10    3.90
 -13  -5   4    7.10    5.10
  12   5  -4   59.09    4.00
 -12  -5   4   55.99    4.20
  11   5  -4    2.00    3.00
 -11  -5   4    1.00    2.80
  10   5  -4  232.28    5.40
 -10  -5   4  230.88    5.20
   9   5  -4   96.09    3.80
  -9  -5   4   89.49    3.90
   8   5  -4  529.55   11.00
  -8  -5   4  539.25    8.90
   7   5  -4   28.50    2.80
  -7  -5   4   16.80    2.10
   6   5  -4   16.10    2.70
  -6  -5   4   11.60    1.40
   5   5  -4  604.24    8.20
  -5  -5   4  592.14    7.80
   4   5  -4  181.28    2.80
  -4  -5   4  188.58    2.30
   3   5  -4  412.36    5.20
  -3  -5   4  409.76    4.20
   2   5  -4  505.55    7.00
  -2  -5   4  500.85    5.40
   1   5  -4 1172.08   14.20
  -1  -5   4 1150.78   13.10
   0   5  -4    7.00    0.70
   0  -5   4    5.40    0.40
  -1   5  -4  761.82   12.00
   1  -5   4  769.42   10.30
  -2   5  -4  277.37    4.70
   2  -5   4  262.77    4.10
  -3   5  -4  400.76    5.30
   3  -5   4  406.66    5.00
  -4   5  -4  956.60   12.20
   4  -5   4  968.60   12.10
  -5   5  -4   10.60    1.70
   5  -5   4    9.80    2.50
  -6   5  -4  197.88    3.30
   6  -5   4  190.78    3.80
  -7   5  -4   53.99    2.10
   7  -5   4   55.19    2.20
  -8   5  -4  147.79    3.20
   8  -5   4  147.19    4.20
  -9   5  -4   10.70    3.60
   9  -5   4   11.90    3.60
 -10   5  -4   37.10    4.40
  10  -5   4   37.40    4.50
 -11   5  -4   12.70    4.70
  11  -5   4    0.20    4.50
  13   4  -4    3.30    3.80
 -13  -4   4    6.70    5.10
  12   4  -4   13.60    3.50
 -12  -4   4   12.40    3.80
  11   4  -4   29.20    3.20
 -11  -4   4   28.90    3.10
  10   4  -4  211.08    5.30
 -10  -4   4  209.88    5.10
   9   4  -4  238.78    6.50
  -9  -4   4  238.38    5.40
   8   4  -4  196.38    4.80
  -8  -4   4  193.18    4.00
   7   4  -4  537.15    8.90
  -7  -4   4  509.45    7.10
   6   4  -4  898.41   12.10
  -6  -4   4  904.41   11.70
   5   4  -4 2079.39   31.70
  -5  -4   4 2074.89   26.40
   4   4  -4  383.26    5.40
  -4  -4   4  392.96    4.30
   3   4  -4  240.28    3.60
  -3  -4   4  235.68    2.40
   2   4  -4 1095.29   14.60
  -2  -4   4 1066.59    9.80
   1   4  -4 1876.91   22.90
  -1  -4   4 1835.32   18.00
   0   4  -4 2334.77   29.80
   0  -4   4 2287.27   23.90
  -1   4  -4   32.30    1.20
   1  -4   4   32.20    1.00
  -2   4  -4  308.97    5.10
   2  -4   4  295.17    4.40
  -3   4  -4  376.06    5.10
   3  -4   4  392.76    5.00
  -4   4  -4 1464.15   18.30
   4  -4   4 1457.85   18.10
  -5   4  -4  181.78    3.10
   5  -4   4  183.28    3.40
  -6   4  -4 1349.77   16.80
   6  -4   4 1323.37   18.10
  -7   4  -4   86.09    2.30
   7  -4   4   79.49    2.40
  -8   4  -4  569.64    7.80
   8  -4   4  568.74    8.20
  -9   4  -4  298.47    5.60
   9  -4   4  293.37    6.10
 -10   4  -4   32.50    3.60
  10  -4   4   32.10    4.10
 -11   4  -4    2.20    4.30
  11  -4   4    5.10    4.20
 -12   4  -4   41.10    6.00
  12  -4   4   24.80    5.10
  12   3  -4    4.60    3.40
 -12  -3   4    4.50    3.70
  11   3  -4   36.40    3.30
 -11  -3   4   32.50    3.20
  10   3  -4    1.60    2.50
 -10  -3   4    4.20    2.50
   9   3  -4   72.89    5.00
  -9  -3   4   67.59    2.80
   8   3  -4    4.00    3.70
  -8  -3   4   12.70    3.00
   7   3  -4  166.88    3.40
  -7  -3   4  153.68    3.30
   6   3  -4  917.91   14.50
  -6  -3   4  923.01   11.90
   5   3  -4  161.48    2.90
  -5  -3   4  159.38    2.80
   4   3  -4  605.84    8.20
  -4  -3   4  612.14    6.50
   3   3  -4 1000.50   12.20
  -3  -3   4  990.60    9.70
   2   3  -4  654.93    9.00
  -2  -3   4  641.64    5.90
   1   3  -4  699.93   11.10
  -1  -3   4  696.73    6.40
   0   3  -4  252.47    3.30
   0  -3   4  247.98    2.70
  -1   3  -4  275.47    4.40
   1  -3   4  268.77    3.40
  -2   3  -4    2.70    0.40
   2  -3   4    1.70    0.50
  -3   3  -4 1380.46   17.60
   3  -3   4 1373.06   15.10
  -4   3  -4  726.83    9.30
   4  -3   4  727.23    9.10
  -5   3  -4  323.97    4.50
   5  -3   4  319.97    4.80
  -6   3  -4    2.30    1.00
   6  -3   4    0.90    1.00
  -7   3  -4   91.29    2.20
   7  -3   4   88.59    2.30
  -8   3  -4    1.00    1.30
   8  -3   4    0.80    1.40
  -9   3  -4   53.99    2.70
   9  -3   4   53.69    2.90
 -10   3  -4    3.80    2.20
  10  -3   4    5.30    2.70
 -11   3  -4    2.80    2.90
  11  -3   4    3.30    4.00
 -12   3  -4   52.59    9.60
  12  -3   4    0.60    4.50
  12   2  -4   33.80    3.80
 -12  -2   4   38.50    5.30
  11   2  -4   55.79    3.50
 -11  -2   4   52.69    3.70
  10   2  -4  446.76    8.40
 -10  -2   4  451.65    7.10
   9   2  -4   86.29    3.50
  -9  -2   4   97.09    3.10
   8   2  -4  242.48    5.80
  -8  -2   4  238.08    4.30
   7   2  -4   41.20    2.40
  -7  -2   4   40.80    2.60
   6   2  -4  127.19    3.00
  -6  -2   4  124.79    3.10
   5   2  -4   12.40    0.80
  -5  -2   4   12.90    0.80
   4   2  -4  161.88    3.20
  -4  -2   4  163.28    2.30
   3   2  -4  115.99    2.00
  -3  -2   4  117.19    1.50
   2   2  -4  160.18    2.50
  -2  -2   4  158.48    1.60
   1   2  -4 2941.51   64.09
  -1  -2   4 2774.32   25.50
   0   2  -4   12.60    0.60
   0  -2   4   13.20    0.40
  -1   2  -4 5178.08   67.39
   1  -2   4 5162.48   63.89
  -2   2  -4 4267.67   53.29
   2  -2   4 4291.77   47.20
  -3   2  -4 1440.06   18.10
   3  -2   4 1450.35   16.00
  -4   2  -4  220.48    3.10
   4  -2   4  214.88    3.00
  -5   2  -4  220.88    3.20
   5  -2   4  217.68    3.40
  -6   2  -4 1390.96   17.40
   6  -2   4 1384.66   21.70
  -7   2  -4   56.19    2.10
   7  -2   4   54.99    2.30
  -8   2  -4  251.17    4.80
   8  -2   4  249.78    4.20
  -9   2  -4  294.67    5.40
   9  -2   4  289.47    4.90
 -10   2  -4    7.50    2.20
  10  -2   4   11.20    2.40
 -11   2  -4    5.40    2.50
  11  -2   4    6.40    3.90
 -12   2  -4   10.40    4.40
  12  -2   4    2.40    4.40
  12   1  -4    0.50    3.50
 -12  -1   4    0.70    5.00
  11   1  -4    7.70    3.10
 -11  -1   4    8.50    3.30
  10   1  -4   11.90    2.60
 -10  -1   4   14.00    2.20
   9   1  -4   22.60    2.50
  -9  -1   4   23.00    2.00
   8   1  -4    0.50    1.80
  -8  -1   4    2.20    1.50
   7   1  -4   26.40    1.50
  -7  -1   4   30.50    1.60
   6   1  -4 1103.59   15.10
  -6  -1   4 1140.59   14.40
   5   1  -4    5.50    0.90
  -5  -1   4    2.20    0.60
   4   1  -4  495.65    6.90
  -4  -1   4  496.25    5.80
   3   1  -4    2.10    0.60
  -3  -1   4    2.30    0.50
   2   1  -4  688.53    8.40
  -2  -1   4  681.73    6.30
   1   1  -4  426.66    7.30
  -1  -1   4  420.96    3.90
   0   1  -4    8.80    0.60
   0  -1   4    8.00    0.30
  -1   1  -4  229.18    3.40
   1  -1   4  223.88    2.40
  -2   1  -4   24.80    0.90
   2  -1   4   27.10    0.80
  -3   1  -4 1936.61   24.20
   3  -1   4 1924.81   21.40
  -4   1  -4 1764.22   19.90
   4  -1   4 1757.12   19.50
  -5   1  -4  108.59    1.90
   5  -1   4  108.09    1.90
  -6   1  -4  941.71   12.00
   6  -1   4  949.01   11.30
  -7   1  -4    1.00    2.00
   7  -1   4    0.30    2.30
  -8   1  -4   45.30    2.20
   8  -1   4   39.40    2.80
  -9   1  -4  194.48    3.60
   9  -1   4  190.08    3.70
 -10   1  -4   42.00    2.50
  10  -1   4   33.40    2.50
 -11   1  -4   15.30    2.50
  11  -1   4   12.80    2.60
 -12   1  -4   99.69    4.40
  12  -1   4   93.19    6.60
 -13   1  -4   33.40    5.10
  13  -1   4   30.30    5.10
  12   0  -4    0.90    3.50
 -12   0   4    1.70    4.90
  11   0  -4    5.10    3.10
 -11   0   4    6.40    3.40
  10   0  -4   90.39    4.50
 -10   0   4   91.69    3.60
   9   0  -4  406.76    7.70
  -9   0   4  408.16    6.30
   8   0  -4   82.39    3.30
  -8   0   4   81.79    2.80
   7   0  -4  430.66    7.70
  -7   0   4  440.76    6.30
   6   0  -4  102.09    2.30
  -6   0   4  106.39    2.00
   5   0  -4  810.62   11.00
  -5   0   4  817.02    9.40
   4   0  -4  166.28    2.80
  -4   0   4  172.98    2.40
   3   0  -4  426.96    5.80
  -3   0   4  428.06    5.00
   2   0  -4  326.87    4.70
  -2   0   4  323.67    3.80
   1   0  -4  657.23    8.40
  -1   0   4  656.23    5.80
   0   0  -4  708.63    8.90
   0   0   4  691.43    6.40
  -1   0  -4  129.29    1.70
   1   0   4  124.79    1.50
  -2   0  -4   22.80    0.60
   2   0   4   21.70    0.60
  -3   0  -4  201.58    2.70
   3   0   4  197.68    2.60
  -4   0  -4 1650.23   20.90
   4   0   4 1662.23   20.30
  -5   0  -4 1568.44   17.70
   5   0   4 1560.74   17.20
  -6   0  -4  117.29    2.00
   6   0   4  116.49    2.10
  -7   0  -4 1046.50   12.00
   7   0   4 1044.30   14.20
  -8   0  -4   98.99    2.20
   8   0   4  118.49    3.50
  -9   0  -4  916.21   11.90
   9   0   4  894.91   12.50
 -10   0  -4   78.79    2.90
  10   0   4   76.29    2.80
 -11   0  -4   77.69    3.20
  11   0   4   80.69    4.00
 -12   0  -4    9.20    2.60
  12   0   4    7.60    4.20
 -13   0  -4   15.30    4.70
  13   0   4   13.80    4.80
  12  -1  -4    1.60    4.30
 -12   1   4    6.80    5.30
  11  -1  -4   35.90    3.60
 -11   1   4   36.30    3.70
  10  -1  -4  135.89    4.40
 -10   1   4  139.09    4.50
   9  -1  -4    7.90    2.10
  -9   1   4    9.30    2.30
   8  -1  -4    5.70    2.10
  -8   1   4    8.10    1.80
   7  -1  -4  176.98    4.70
  -7   1   4  174.68    3.50
   6  -1  -4  536.55    9.40
  -6   1   4  544.25    7.20
   5  -1  -4   37.40    2.00
  -5   1   4   32.60    1.80
   4  -1  -4  165.78    3.10
  -4   1   4  170.58    2.80
   3  -1  -4   67.39    1.70
  -3   1   4   67.29    1.30
   2  -1  -4 1578.04   22.10
  -2   1   4 1568.34   17.70
   1  -1  -4 5588.54   69.29
  -1   1   4 5472.75   62.39
   0  -1  -4  140.19    2.10
   0   1   4  134.79    1.70
  -1  -1  -4    7.50    0.70
   1   1   4    8.30    0.40
  -2  -1  -4 8081.29  109.79
   2   1   4 8349.56  106.39
  -3  -1  -4  342.27    4.90
   3   1   4  341.17    4.30
  -4  -1  -4 2630.14   33.60
   4   1   4 2622.24   35.00
  -5  -1  -4  202.88    3.00
   5   1   4  203.28    3.00
  -6  -1  -4  240.38    3.60
   6   1   4  242.88    3.70
  -7  -1  -4 1878.21   21.20
   7   1   4 1882.81   22.10
  -8  -1  -4  836.42   10.80
   8   1   4  831.02   13.50
  -9  -1  -4  205.48    3.70
   9   1   4  200.78    3.90
 -10  -1  -4    7.00    1.70
  10   1   4   10.30    1.70
 -11  -1  -4   36.40    2.20
  11   1   4   33.90    2.70
 -12  -1  -4   14.70    2.60
  12   1   4   13.30    2.90
 -13  -1  -4   17.90    4.70
  13   1   4   11.70    4.70
  11  -2  -4    7.70    3.30
 -11   2   4    9.40    3.50
  10  -2  -4  180.98    4.80
 -10   2   4  190.18    5.10
   9  -2  -4  130.99    4.00
  -9   2   4  135.49    4.20
   8  -2  -4   18.00    2.20
  -8   2   4   20.30    2.50
   7  -2  -4   28.90    2.00
  -7   2   4   32.20    2.30
   6  -2  -4   64.79    3.10
  -6   2   4   61.59    2.20
   5  -2  -4   79.89    2.60
  -5   2   4   75.89    2.30
   4  -2  -4  326.67    5.10
  -4   2   4  328.07    4.60
   3  -2  -4  196.08    4.00
  -3   2   4  183.78    2.70
   2  -2  -4 2224.08   27.90
  -2   2   4 2196.18   27.70
   1  -2  -4  338.27    4.30
  -1   2   4  328.17    3.70
   0  -2  -4 1591.54   22.20
   0   2   4 1569.84   19.90
  -1  -2  -4 1427.76   17.90
   1   2   4 1396.16   17.10
  -2  -2  -4 6083.69   86.49
   2   2   4 6050.99   77.39
  -3  -2  -4 2211.88   27.80
   3   2   4 2190.38   24.60
  -4  -2  -4 2591.34   33.70
   4   2   4 2531.95   36.20
  -5  -2  -4  433.86    5.70
   5   2   4  418.66    5.80
  -6  -2  -4  301.47    4.40
   6   2   4  307.27    4.40
  -7  -2  -4  126.29    2.40
   7   2   4  123.69    2.40
  -8  -2  -4   51.19    1.60
   8   2   4   53.19    1.60
  -9  -2  -4   61.29    2.20
   9   2   4   66.59    2.30
 -10  -2  -4  450.35    6.50
  10   2   4  461.05    7.00
 -11  -2  -4   19.90    2.00
  11   2   4   17.40    2.10
 -12  -2  -4  123.49    4.50
  12   2   4  114.99    4.60
 -13  -2  -4   10.00    4.60
  13   2   4    9.50    4.40
  11  -3  -4   45.20    6.20
 -11   3   4   38.90    4.80
  10  -3  -4  120.09    4.40
 -10   3   4  125.29    4.70
   9  -3  -4   85.89    3.60
  -9   3   4   85.59    4.10
   8  -3  -4    5.70    2.00
  -8   3   4    5.60    2.20
   7  -3  -4  375.96    6.30
  -7   3   4  374.46    6.60
   6  -3  -4   12.40    2.00
  -6   3   4    8.20    1.80
   5  -3  -4   18.90    1.80
  -5   3   4   23.60    2.10
   4  -3  -4  170.08    3.10
  -4   3   4  176.28    3.00
   3  -3  -4 1173.88   16.60
  -3   3   4 1191.38   14.90
   2  -3  -4 4527.95   53.69
  -2   3   4 4675.83   54.09
   1  -3  -4  643.74    8.10
  -1   3   4  635.54    7.30
   0  -3  -4  403.76    5.70
   0   3   4  392.56    5.00
  -1  -3  -4 2445.26   30.70
   1   3   4 2436.96   27.70
  -2  -3  -4  347.87    4.50
   2   3   4  340.77    4.70
  -3  -3  -4  581.84    7.40
   3   3   4  581.04    7.80
  -4  -3  -4  108.99    1.60
   4   3   4  102.79    1.80
  -5  -3  -4  199.28    2.90
   5   3   4  193.78    3.00
  -6  -3  -4   38.80    1.50
   6   3   4   39.00    1.30
  -7  -3  -4  963.20   12.30
   7   3   4  963.50   13.00
  -8  -3  -4  127.59    2.60
   8   3   4  135.19    2.60
  -9  -3  -4    0.30    2.50
   9   3   4    0.60    3.70
 -10  -3  -4   39.70    2.00
  10   3   4   42.50    3.00
 -11  -3  -4   35.90    2.50
  11   3   4   36.90    2.10
 -12  -3  -4   60.89    3.10
  12   3   4   58.99    3.40
 -13  -3  -4    8.40    3.30
  13   3   4    5.60    3.00
 -14  -3  -4   35.00    6.30
  14   3   4   21.30    5.10
  11  -4  -4    9.70    4.50
 -11   4   4    7.10    3.70
  10  -4  -4    6.00    3.10
 -10   4   4    5.50    3.30
   9  -4  -4   73.79    3.40
  -9   4   4   77.19    3.70
   8  -4  -4  206.08    4.60
  -8   4   4  210.28    5.00
   7  -4  -4   44.20    2.30
  -7   4   4   42.80    2.60
   6  -4  -4  426.66    6.70
  -6   4   4  442.76    6.40
   5  -4  -4  358.76    5.70
  -5   4   4  368.86    5.30
   4  -4  -4  414.96    5.70
  -4   4   4  415.56    5.70
   3  -4  -4    8.10    1.30
  -3   4   4    4.70    1.10
   2  -4  -4  473.15    6.20
  -2   4   4  474.35    6.00
   1  -4  -4   17.80    0.80
  -1   4   4   17.80    0.80
   0  -4  -4    3.90    0.60
   0   4   4    3.00    0.60
  -1  -4  -4    5.60    0.50
   1   4   4    5.40    0.50
  -2  -4  -4 1227.78   15.40
   2   4   4 1222.48   15.00
  -3  -4  -4   59.49    1.20
   3   4   4   68.49    1.20
  -4  -4  -4   26.40    0.80
   4   4   4   27.10    0.80
  -5  -4  -4 2223.38   25.10
   5   4   4 2169.38   29.90
  -6  -4  -4  684.33    8.80
   6   4   4  682.63    9.30
  -7  -4  -4  773.72    9.90
   7   4   4  776.22   10.60
  -8  -4  -4   78.09    2.30
   8   4   4   74.39    2.30
  -9  -4  -4  144.39    3.40
   9   4   4  147.49    4.50
 -10  -4  -4  119.99    4.20
  10   4   4  114.19    4.60
 -11  -4  -4   63.69    3.40
  11   4   4   63.89    3.70
 -12  -4  -4   12.90    2.60
  12   4   4    9.00    2.20
 -13  -4  -4   15.20    3.50
  13   4   4   12.30    3.30
 -14  -4  -4    7.30    6.20
  14   4   4    0.00    4.90
  10  -5  -4    3.80    4.10
 -10   5   4    8.30    3.50
   9  -5  -4   59.19    3.80
  -9   5   4   63.19    3.30
   8  -5  -4   15.30    2.30
  -8   5   4   14.80    2.50
   7  -5  -4  390.16    6.50
  -7   5   4  392.86    6.90
   6  -5  -4   33.10    1.70
  -6   5   4   38.40    1.90
   5  -5  -4  567.24    7.70
  -5   5   4  568.64    7.70
   4  -5  -4  271.87    4.40
  -4   5   4  266.77    4.40
   3  -5  -4 2138.69   26.40
  -3   5   4 2099.39   23.80
   2  -5  -4  806.12   10.40
  -2   5   4  816.02   10.00
   1  -5  -4   66.99    1.40
  -1   5   4   65.79    1.60
   0  -5  -4  158.38    2.40
   0   5   4  161.38    2.40
  -1  -5  -4   66.69    1.40
   1   5   4   68.69    1.20
  -2  -5  -4 2165.88   27.50
   2   5   4 2193.38   25.60
  -3  -5  -4  100.49    1.70
   3   5   4   95.69    1.60
  -4  -5  -4   99.29    1.70
   4   5   4   97.79    1.80
  -5  -5  -4  345.57    4.10
   5   5   4  340.97    4.30
  -6  -5  -4  487.75    5.80
   6   5   4  498.05    7.00
  -7  -5  -4   17.70    1.90
   7   5   4   18.70    1.30
  -8  -5  -4   97.19    2.50
   8   5   4   98.09    2.30
  -9  -5  -4  594.54    9.50
   9   5   4  618.44   10.50
 -10  -5  -4    7.10    3.20
  10   5   4    2.30    3.30
 -11  -5  -4   80.29    3.50
  11   5   4   75.79    3.80
 -12  -5  -4   10.10    2.60
  12   5   4    9.30    2.70
 -13  -5  -4    2.50    3.30
  13   5   4    1.30    3.00
 -14  -5  -4    4.50    3.80
  14   5   4    1.90    3.50
  10  -6  -4    3.50    3.40
 -10   6   4    0.50    3.50
   9  -6  -4   88.79    4.10
  -9   6   4   91.09    4.30
   8  -6  -4  216.48    4.90
  -8   6   4  229.18    5.40
   7  -6  -4    1.50    1.80
  -7   6   4    4.00    2.30
   6  -6  -4  667.43    9.10
  -6   6   4  680.43    9.20
   5  -6  -4  132.69    2.90
  -5   6   4  132.99    3.20
   4  -6  -4  135.99    3.30
  -4   6   4  129.59    3.30
   3  -6  -4  213.78    3.60
  -3   6   4  212.98    3.50
   2  -6  -4   79.29    2.20
  -2   6   4   85.19    2.30
   1  -6  -4  144.69    2.70
  -1   6   4  143.59    2.70
   0  -6  -4   11.80    1.00
   0   6   4    8.80    0.90
  -1  -6  -4  137.99    2.20
   1   6   4  138.99    2.00
  -2  -6  -4  321.77    4.00
   2   6   4  321.77    3.90
  -3  -6  -4  202.88    2.90
   3   6   4  206.18    3.10
  -4  -6  -4   47.80    1.40
   4   6   4   47.10    1.30
  -5  -6  -4    3.00    0.70
   5   6   4    2.20    0.70
  -6  -6  -4  286.27    3.70
   6   6   4  286.77    4.40
  -7  -6  -4  221.08    3.20
   7   6   4  212.88    3.60
  -8  -6  -4  319.07    4.70
   8   6   4  328.67    5.00
  -9  -6  -4   10.10    3.00
   9   6   4   15.50    3.60
 -10  -6  -4  490.55    8.50
  10   6   4  466.25    8.80
 -11  -6  -4   21.70    2.40
  11   6   4   22.70    2.50
 -12  -6  -4   96.49    4.10
  12   6   4  103.59    4.70
 -13  -6  -4   57.29    3.80
  13   6   4   55.69    4.70
 -14  -6  -4   10.20    3.80
  14   6   4    4.40    3.40
   9  -7  -4   31.40    3.40
  -9   7   4   35.50    3.80
   8  -7  -4   60.89    3.10
  -8   7   4   62.99    3.60
   7  -7  -4   10.70    2.30
  -7   7   4   11.10    2.40
   6  -7  -4   18.00    1.90
  -6   7   4   22.70    2.00
   5  -7  -4  149.88    3.30
  -5   7   4  156.68    3.60
   4  -7  -4   30.10    2.10
  -4   7   4   29.80    2.20
   3  -7  -4  515.15    7.30
  -3   7   4  515.45    7.60
   2  -7  -4  776.82   10.20
  -2   7   4  778.72   10.90
   1  -7  -4  220.98    3.60
  -1   7   4  212.18    3.50
   0  -7  -4   27.50    1.30
   0   7   4   24.90    1.20
  -1  -7  -4  745.73    9.50
   1   7   4  744.23   10.10
  -2  -7  -4   46.70    1.30
   2   7   4   41.60    1.30
  -3  -7  -4  406.16    4.90
   3   7   4  405.06    5.70
  -4  -7  -4   92.39    1.90
   4   7   4   98.79    1.90
  -5  -7  -4  198.78    3.00
   5   7   4  199.68    3.10
  -6  -7  -4   36.60    1.60
   6   7   4   48.20    2.20
  -7  -7  -4    7.90    1.30
   7   7   4   10.40    2.20
  -8  -7  -4   49.99    2.50
   8   7   4   47.60    2.10
  -9  -7  -4    9.70    3.60
   9   7   4    9.40    5.20
 -10  -7  -4    6.70    2.70
  10   7   4    1.50    6.00
 -11  -7  -4   65.69    3.30
  11   7   4   60.69    3.10
 -12  -7  -4  148.49    4.60
  12   7   4  141.39    5.40
 -13  -7  -4   19.90    3.50
  13   7   4   15.80    3.30
 -14  -7  -4    7.80    3.80
  14   7   4    7.80    4.80
   9  -8  -4    5.20    4.30
  -9   8   4    7.60    5.10
   8  -8  -4   59.39    4.70
  -8   8   4   67.19    4.60
   7  -8  -4    6.40    2.60
  -7   8   4    5.90    2.90
   6  -8  -4  272.27    5.50
  -6   8   4  276.57    5.30
   5  -8  -4   11.90    1.80
  -5   8   4   10.20    2.20
   4  -8  -4   82.39    2.80
  -4   8   4   85.59    3.20
   3  -8  -4   36.30    1.80
  -3   8   4   38.30    3.90
   2  -8  -4   44.30    2.00
  -2   8   4   32.90    2.70
   1  -8  -4  203.58    3.40
  -1   8   4  199.38    3.40
   0  -8  -4  850.91   11.00
   0   8   4  857.31   11.70
  -1  -8  -4  595.24    7.80
   1   8   4  596.94    8.30
  -2  -8  -4 2068.59   23.80
   2   8   4 2093.99   25.00
  -3  -8  -4   21.20    1.00
   3   8   4   20.80    1.10
  -4  -8  -4  217.38    3.30
   4   8   4  221.98    3.50
  -5  -8  -4 1129.59   14.30
   5   8   4 1128.69   15.10
  -6  -8  -4 1346.87   15.40
   6   8   4 1344.77   18.00
  -7  -8  -4   18.10    2.60
   7   8   4   16.60    2.60
  -8  -8  -4  534.85    7.60
   8   8   4  516.65    7.60
  -9  -8  -4    7.90    2.40
   9   8   4    3.00    2.60
 -10  -8  -4  138.99    5.00
  10   8   4  151.58   11.40
 -11  -8  -4   24.30    3.30
  11   8   4   23.90    5.90
 -12  -8  -4   13.00    3.60
  12   8   4   27.70    6.30
 -13  -8  -4    7.90    3.50
  13   8   4    3.40    3.20
 -14  -8  -4   13.40    4.00
  14   8   4   12.50    4.90
   8  -9  -4    4.10    4.30
  -8   9   4    6.40    7.20
   7  -9  -4   83.19    6.00
  -7   9   4   93.99    6.00
   6  -9  -4  210.48    5.60
  -6   9   4  224.98    4.90
   5  -9  -4   29.30    2.60
  -5   9   4   30.30    2.60
   4  -9  -4   30.70    2.00
  -4   9   4   28.50    3.10
   3  -9  -4   73.69    2.60
  -3   9   4   67.79    3.60
   2  -9  -4  324.97    5.30
  -2   9   4  316.77    5.20
   1  -9  -4  192.18    3.80
  -1   9   4  184.08    3.50
   0  -9  -4   51.79    2.30
   0   9   4   48.00    2.50
  -1  -9  -4  462.15    6.40
   1   9   4  456.25    6.70
  -2  -9  -4  762.22    9.10
   2   9   4  769.62    9.50
  -3  -9  -4   51.99    1.60
   3   9   4   54.69    1.90
  -4  -9  -4  148.79    2.60
   4   9   4  148.89    2.80
  -5  -9  -4  810.52   10.60
   5   9   4  825.42   11.20
  -6  -9  -4  148.09    2.80
   6   9   4  145.29    2.80
  -7  -9  -4  430.66    6.10
   7   9   4  442.66    8.10
  -8  -9  -4    4.00    1.80
   8   9   4    4.10    1.90
  -9  -9  -4  382.56    6.90
   9   9   4  388.66    7.30
 -10  -9  -4   60.29    3.90
  10   9   4   86.99    6.90
 -11  -9  -4   18.50    3.80
  11   9   4   43.20    5.70
 -12  -9  -4   43.50    6.50
  12   9   4   25.30    7.90
 -13  -9  -4   51.19    4.30
  13   9   4   43.00    4.40
 -14  -9  -4    9.30    4.00
  14   9   4    1.80    3.70
   7 -10  -4    9.10    4.30
  -7  10   4   19.60    4.80
   6 -10  -4   20.50    4.20
  -6  10   4   26.90    3.10
   5 -10  -4   39.70    3.30
  -5  10   4   46.30    3.80
   4 -10  -4  352.96    7.10
  -4  10   4  380.06    7.60
   3 -10  -4    0.80    1.90
  -3  10   4    1.70    2.20
   2 -10  -4  557.74    9.00
  -2  10   4  552.64    8.10
   1 -10  -4  455.75    6.70
  -1  10   4  451.95    6.90
   0 -10  -4  418.86    6.20
   0  10   4  411.06    6.70
  -1 -10  -4  464.35    6.60
   1  10   4  449.56    6.80
  -2 -10  -4  223.68    3.40
   2  10   4  219.78    3.40
  -3 -10  -4  482.75    6.00
   3  10   4  482.95    7.00
  -4 -10  -4    4.20    1.10
   4  10   4    1.50    1.20
  -5 -10  -4 1114.49   14.30
   5  10   4 1130.09   15.20
  -6 -10  -4  137.49    2.90
   6  10   4  133.59    3.60
  -7 -10  -4   99.39    2.60
   7  10   4  107.99    4.10
  -8 -10  -4   58.89    3.20
   8  10   4   51.79    3.70
  -9 -10  -4   28.90    4.10
   9  10   4   13.80    2.20
 -10 -10  -4  261.97    5.90
  10  10   4  283.37    6.90
 -11 -10  -4   76.49    4.60
  11  10   4   80.89    6.80
 -12 -10  -4  105.79    6.50
  12  10   4   97.09    8.10
 -13 -10  -4  103.69    6.70
  13  10   4   87.19    6.30
 -14 -10  -4   49.80    4.30
  14  10   4   46.20    4.20
   7 -11  -4   44.10    5.00
  -7  11   4   65.09    5.70
   6 -11  -4   74.29    5.10
  -6  11   4   77.89    4.60
   5 -11  -4   12.10    3.90
  -5  11   4   20.50    3.10
   4 -11  -4    4.00    3.60
  -4  11   4   10.20    2.70
   3 -11  -4   73.29    3.20
  -3  11   4   82.19    4.00
   2 -11  -4  101.29    3.70
  -2  11   4   99.19    4.50
   1 -11  -4  267.07    5.60
  -1  11   4  279.17    6.40
   0 -11  -4  183.38    3.90
   0  11   4  185.38    4.40
  -1 -11  -4  344.77    5.50
   1  11   4  335.97    5.90
  -2 -11  -4   92.79    2.40
   2  11   4   95.59    2.20
  -3 -11  -4    0.70    1.20
   3  11   4    0.70    1.40
  -4 -11  -4  245.38    3.60
   4  11   4  241.08    4.20
  -5 -11  -4   21.70    1.60
   5  11   4   23.50    1.40
  -6 -11  -4    6.20    1.60
   6  11   4    7.60    1.90
  -7 -11  -4   41.30    2.20
   7  11   4   33.90    2.30
  -8 -11  -4  203.08    5.00
   8  11   4  221.18    7.30
  -9 -11  -4    1.50    3.30
   9  11   4    4.30    5.10
 -10 -11  -4  137.49    4.30
  10  11   4  123.69    5.10
 -11 -11  -4   12.90    3.80
  11  11   4    9.70    6.00
 -12 -11  -4  124.39    8.30
  12  11   4  103.49   12.00
 -13 -11  -4   87.49    9.20
  13  11   4   72.09    7.80
   6 -12  -4    9.50    4.80
  -6  12   4    6.30    4.80
   5 -12  -4  265.87    8.60
  -5  12   4  275.07    6.90
   4 -12  -4   48.10    4.40
  -4  12   4   50.39    3.40
   3 -12  -4   36.10    4.10
  -3  12   4   44.20    3.60
   2 -12  -4    5.00    4.50
  -2  12   4    0.00    4.20
   1 -12  -4  135.89    5.80
  -1  12   4  141.39    5.40
   0 -12  -4  179.68    4.50
   0  12   4  166.98    5.30
  -1 -12  -4  252.47    5.00
   1  12   4  254.07    5.80
  -2 -12  -4   14.00    1.90
   2  12   4   11.90    1.80
  -3 -12  -4   81.19    2.70
   3  12   4   76.39    2.70
  -4 -12  -4  256.47    4.30
   4  12   4  267.87    4.60
  -5 -12  -4   15.70    1.90
   5  12   4   15.60    1.60
  -6 -12  -4    4.00    2.00
   6  12   4    0.40    2.10
  -7 -12  -4  584.54    9.00
   7  12   4  577.94   10.10
  -8 -12  -4   35.40    3.70
   8  12   4   37.40    3.70
  -9 -12  -4  318.37    6.40
   9  12   4  298.37    7.00
 -10 -12  -4   19.40    3.70
  10  12   4   11.30    5.20
 -11 -12  -4   11.60    4.00
  11  12   4    9.60    9.60
 -12 -12  -4   40.20   13.30
  12  12   4   19.90   11.60
 -13 -12  -4   19.10    7.00
   5 -13  -4   49.00    5.20
  -5  13   4   46.60    4.60
   4 -13  -4   52.49    4.90
  -4  13   4   63.89    4.70
   3 -13  -4    5.00    4.20
  -3  13   4    8.80    5.20
   2 -13  -4    0.00    3.90
  -2  13   4    5.80    4.60
   1 -13  -4   55.89    4.30
  -1  13   4   59.49    7.00
   0 -13  -4   30.30    4.70
   0  13   4   22.30    5.10
  -1 -13  -4  168.48    4.80
   1  13   4  167.08    5.30
  -2 -13  -4  399.56    6.30
   2  13   4  403.96    6.50
  -3 -13  -4    2.70    1.80
   3  13   4    2.60    2.00
  -4 -13  -4   29.30    2.00
   4  13   4   28.70    2.00
  -5 -13  -4   21.00    2.00
   5  13   4   18.70    2.50
  -6 -13  -4   11.20    2.20
   6  13   4    9.20    2.40
  -7 -13  -4   22.90    2.40
   7  13   4   24.50    2.60
  -8 -13  -4   16.60    3.00
   8  13   4    7.20    3.70
  -9 -13  -4   30.30    4.20
   9  13   4   12.70    5.40
 -10 -13  -4   35.70    5.20
  10  13   4   18.70   10.50
 -11 -13  -4   29.50    9.70
  11  13   4   25.30   10.50
 -12 -13  -4   67.99   12.80
 -13 -13  -4   30.60    7.30
  13  13   4   27.30    8.90
   4 -14  -4   13.60    4.90
  -4  14   4    9.60    4.50
   3 -14  -4    0.40    4.50
  -3  14   4    5.60    5.60
   2 -14  -4    2.90    4.20
  -2  14   4    5.50    5.00
   1 -14  -4   89.59    5.50
  -1  14   4   83.79    8.20
   0 -14  -4   14.50    5.00
   0  14   4    2.90    6.60
  -1 -14  -4    0.00   10.30
   1  14   4   15.80    3.10
  -2 -14  -4   20.20    3.90
   2  14   4   31.10    3.30
  -3 -14  -4  138.89    4.60
   3  14   4  160.48    4.40
  -4 -14  -4    7.90    2.20
   4  14   4   12.80    2.50
  -5 -14  -4    0.80    2.20
   5  14   4    0.70    2.50
  -6 -14  -4  116.29    3.90
   6  14   4  108.89    4.50
  -7 -14  -4   61.99    3.10
   7  14   4   53.19    3.20
  -8 -14  -4   11.50    2.90
   8  14   4    5.50    3.30
  -9 -14  -4  198.88    6.40
   9  14   4  164.18    6.90
 -10 -14  -4   61.69    6.80
  10  14   4   24.10    7.50
  11  14   4   16.60   11.90
 -12 -14  -4   31.00   12.80
   3 -15  -4  133.29    7.70
  -3  15   4  161.98    9.00
   2 -15  -4   16.40    4.90
  -2  15   4   31.90    5.90
   1 -15  -4  192.18    7.70
  -1  15   4  205.38    8.70
   0 -15  -4    0.00   11.50
   0  15   4    4.60    5.30
  -1 -15  -4  137.09    8.50
   1  15   4  125.49    5.60
  -2 -15  -4   74.19    8.10
   2  15   4   61.09    6.00
  -3 -15  -4   72.09    7.80
   3  15   4   71.99    4.60
  -4 -15  -4    3.20    4.00
   4  15   4    3.20    3.20
  -5 -15  -4   13.80    2.30
   5  15   4   15.60    2.90
  -6 -15  -4    8.80    2.50
   6  15   4    5.20    2.90
  -7 -15  -4    1.20    2.60
   7  15   4    0.60    2.90
  -8 -15  -4   15.10    3.20
   8  15   4    6.10    3.80
  -9 -15  -4   73.19    4.20
   9  15   4   58.39    5.50
 -10 -15  -4   50.89   13.00
  10  15   4    0.00   13.10
 -11 -15  -4  115.69   13.10
 -12 -15  -4    9.90   10.00
  12  15   4    1.40   13.90
   2 -16  -4    0.00    7.20
  -2  16   4    5.20    4.60
   1 -16  -4   34.70    5.20
  -1  16   4   43.40    6.10
   0 -16  -4    6.80    9.40
   0  16   4   17.50    5.50
  -1 -16  -4   16.00    9.00
   1  16   4   16.50    4.40
  -2 -16  -4   23.50    8.00
   2  16   4   13.40    6.30
  -3 -16  -4   79.69    8.80
   3  16   4   80.79    8.40
  -4 -16  -4    0.60    8.70
   4  16   4    5.50    5.00
  -5 -16  -4   25.90    3.10
   5  16   4   26.20    3.30
  -6 -16  -4   34.40    3.00
   6  16   4   22.50    3.30
  -7 -16  -4    9.50    2.90
   7  16   4    2.80    3.30
  -8 -16  -4   37.20    3.50
   8  16   4   26.70    3.50
  -9 -16  -4   56.79    4.50
   9  16   4   34.50    5.80
 -10 -16  -4   23.10   12.70
  10  16   4    0.00   15.10
 -11 -16  -4   32.10    7.50
   0 -17  -4   33.60   15.50
   0  17   4    5.90    5.50
  -1 -17  -4    8.00   10.50
   1  17   4   28.00    8.60
  -2 -17  -4    9.90    9.80
   2  17   4   25.40    8.50
  -3 -17  -4  283.77   10.90
   3  17   4  220.28   10.40
   4  17   4    0.00    5.50
  -5 -17  -4   82.99    4.70
   5  17   4   77.69    4.20
  -6 -17  -4   18.90    3.90
   6  17   4   14.60    3.60
  -7 -17  -4  132.59    5.90
   7  17   4  123.39    6.00
  -8 -17  -4   93.89    5.20
   8  17   4   82.69    4.40
  -9 -17  -4   17.00    5.80
   9  17   4    8.50    4.20
 -10 -17  -4   24.10    9.70
  10  17   4    0.00   17.30
  -2 -18  -4   85.09   11.20
   2  18   4  107.49   13.40
  -3 -18  -4    0.00   15.20
   3  18   4    5.00   12.10
   4  18   4    3.00    6.10
  -5 -18  -4    0.00    6.10
   5  18   4    2.90    4.50
  -6 -18  -4    0.00    5.10
   6  18   4    1.10    4.40
  -7 -18  -4    5.80    5.20
   7  18   4    8.10    3.90
  -8 -18  -4    0.20    4.20
   8  18   4    0.90    3.90
  -9 -18  -4    1.40    5.00
   9  18   4    0.00    3.90
   7  18  -5    7.40    4.40
  -7 -18   5    4.90    5.50
   6  18  -5   10.40    4.30
  -6 -18   5    6.10    4.60
   5  18  -5   17.40    4.30
  -5 -18   5    9.70    4.70
   4  18  -5   29.20    4.30
  -4 -18   5   26.60    4.80
   3  18  -5   11.20    5.20
  -3 -18   5    6.10    5.10
   2  18  -5   19.80    6.90
  -2 -18   5    1.50    6.40
   1  18  -5   55.19    5.20
  -1 -18   5   49.50    4.80
   8  17  -5    7.80    7.70
  -8 -17   5   22.60   10.20
   7  17  -5   28.80    6.40
  -7 -17   5   17.00    4.50
   6  17  -5    1.00    4.30
  -6 -17   5    1.30    4.40
   5  17  -5    3.30    4.30
  -5 -17   5    2.70    4.10
   4  17  -5   66.79    4.30
  -4 -17   5   57.19    4.60
   3  17  -5    8.10    3.70
  -3 -17   5    1.50    4.10
   2  17  -5   27.30    5.70
  -2 -17   5   27.00    6.10
   1  17  -5    2.50    5.50
  -1 -17   5    0.10    5.00
   0  17  -5   39.60    9.10
   0 -17   5   14.40    8.40
  -1  17  -5    6.60    3.40
   1 -17   5    1.30    5.70
   9  16  -5   93.99   25.40
  -9 -16   5   71.79   11.90
   8  16  -5    0.00   15.20
  -8 -16   5   46.80   13.00
   7  16  -5   32.90    6.10
  -7 -16   5   28.00    4.20
   6  16  -5    1.40    5.50
  -6 -16   5    1.00    3.80
   5  16  -5   20.90    4.00
  -5 -16   5   20.60    4.00
   4  16  -5    0.00    3.30
  -4 -16   5    0.00    3.70
   3  16  -5   42.50    4.20
  -3 -16   5   54.39    4.10
   2  16  -5    5.70    4.80
  -2 -16   5    8.10    5.10
   1  16  -5    8.40    5.00
  -1 -16   5    0.00    8.90
   0  16  -5   20.00    8.30
   0 -16   5    1.10    7.20
  -1  16  -5   14.90    8.60
   1 -16   5    0.00   10.20
  -2  16  -5  125.19    7.50
   2 -16   5  135.69   11.80
  -3  16  -5   35.90    6.40
   3 -16   5   42.30    6.10
 -10 -15   5    6.40    8.40
  -9 -15   5   24.80    8.20
   8  15  -5    9.70   13.80
  -8 -15   5   28.50   12.40
   7  15  -5   75.39    5.70
  -7 -15   5   79.59    5.00
   6  15  -5   21.10    4.30
  -6 -15   5   15.00    3.60
   5  15  -5   18.60    3.30
  -5 -15   5   16.90    3.50
   4  15  -5  167.38    5.60
  -4 -15   5  166.48    5.70
   3  15  -5   28.70    3.80
  -3 -15   5   21.70    3.50
   2  15  -5   91.79    4.60
  -2 -15   5   77.29    5.30
   1  15  -5   47.90    5.00
  -1 -15   5   47.70    7.00
   0  15  -5   10.80    6.30
   0 -15   5    0.00    6.90
  -1  15  -5   41.40    6.80
   1 -15   5    4.60    7.00
  -2  15  -5   15.30    4.70
   2 -15   5    0.00    6.30
  -3  15  -5   11.70    3.90
   3 -15   5    4.00    5.00
  -4  15  -5   66.69    5.00
   4 -15   5   64.79    6.10
  11  14  -5    7.70    6.10
 -11 -14   5    1.00    4.00
 -10 -14   5   24.20   13.00
  -9 -14   5   41.20    6.60
   8  14  -5   48.80   10.30
  -8 -14   5   55.29    4.70
   7  14  -5    1.60    7.00
  -7 -14   5    8.00    6.50
   6  14  -5  249.78    6.80
  -6 -14   5  242.68    6.40
   5  14  -5   75.69    4.00
  -5 -14   5   70.39    4.20
   4  14  -5  578.64   10.50
  -4 -14   5  590.14   10.60
   3  14  -5    7.80    3.20
  -3 -14   5    6.20    3.00
   2  14  -5  153.98    4.60
  -2 -14   5  157.58    5.50
   1  14  -5   13.00    4.00
  -1 -14   5    8.90    4.70
   0  14  -5   79.59    5.10
   0 -14   5   68.19    6.60
  -1  14  -5   84.19    8.40
   1 -14   5   73.39    7.70
  -2  14  -5   99.29    6.50
   2 -14   5   80.39    6.30
  -3  14  -5   32.00    6.30
   3 -14   5   14.90    6.20
  -4  14  -5   16.80    5.60
   4 -14   5    5.60    4.80
  -5  14  -5   17.10    6.20
   5 -14   5    5.50    5.30
  11  13  -5    3.40   13.40
 -11 -13   5   23.80    9.20
 -10 -13   5   17.90    9.10
   9  13  -5   51.19   10.10
  -9 -13   5   46.80    6.50
   8  13  -5   20.10   10.20
  -8 -13   5   40.50    4.90
   7  13  -5   71.19    5.80
  -7 -13   5   75.99    4.80
   6  13  -5   25.30    3.60
  -6 -13   5   23.10    2.90
   5  13  -5  254.37    6.00
  -5 -13   5  236.08    4.50
   4  13  -5    0.00    2.60
  -4 -13   5    0.00    2.60
   3  13  -5  199.08    4.80
  -3 -13   5  212.58    5.40
   2  13  -5    2.20    2.10
  -2 -13   5    3.60    2.60
   1  13  -5   72.79    3.70
  -1 -13   5   78.89    4.10
   0  13  -5  225.38    5.60
   0 -13   5  239.48    4.90
  -1  13  -5    5.50    2.90
   1 -13   5    0.70    3.20
  -2  13  -5  396.56    8.20
   2 -13   5  387.76    8.50
  -3  13  -5   21.90    5.90
   3 -13   5   13.20    4.00
  -4  13  -5  288.77    7.40
   4 -13   5  302.47    7.50
  -5  13  -5   49.90    6.10
   5 -13   5   41.80    5.20
  -6  13  -5   60.59    4.90
   6 -13   5   66.89    5.90
  12  12  -5   22.80    5.60
 -12 -12   5   14.10    4.30
 -11 -12   5  118.59   10.00
  10  12  -5  126.79   11.40
 -10 -12   5   95.79    8.90
   9  12  -5  284.57   12.90
  -9 -12   5  319.77    8.30
  -8 -12   5  223.98    5.60
   7  12  -5  172.88    7.20
  -7 -12   5  161.58    4.60
   6  12  -5   27.30    3.60
  -6 -12   5   24.70    3.20
   5  12  -5   33.20    2.60
  -5 -12   5   32.90    1.90
   4  12  -5    1.40    2.20
  -4 -12   5    1.20    1.60
   3  12  -5  123.79    3.70
  -3 -12   5  144.69    4.20
   2  12  -5   81.39    3.20
  -2 -12   5   89.09    3.70
   1  12  -5   19.60    2.10
  -1 -12   5   21.50    2.10
   0  12  -5   35.90    2.40
   0 -12   5   36.40    2.40
  -1  12  -5    0.60    3.10
   1 -12   5    2.00    3.10
  -2  12  -5    2.90    4.90
   2 -12   5    0.00    3.20
  -3  12  -5  229.68    6.40
   3 -12   5  235.58    6.10
  -4  12  -5   89.39    4.90
   4 -12   5   85.99    5.10
  -5  12  -5  250.37    8.90
   5 -12   5  235.98    8.40
  -6  12  -5  101.79    6.20
   6 -12   5  107.49    7.10
  -7  12  -5    8.30    4.20
   7 -12   5    9.40    5.00
  12  11  -5   11.90    5.20
 -12 -11   5   12.90    4.20
  11  11  -5   40.00    5.60
 -11 -11   5   38.00    5.50
  10  11  -5   28.40   10.00
 -10 -11   5   10.30    4.50
   9  11  -5   64.89    6.20
  -9 -11   5   52.59    5.00
   8  11  -5  256.87    7.70
  -8 -11   5  249.78    5.70
   7  11  -5   35.20    5.70
  -7 -11   5   34.50    3.10
   6  11  -5   47.60    5.80
  -6 -11   5   67.89    3.50
   5  11  -5   50.99    2.70
  -5 -11   5   54.29    2.30
   4  11  -5   93.89    2.70
  -4 -11   5   91.59    2.60
   3  11  -5   54.09    2.60
  -3 -11   5   53.89    2.00
   2  11  -5    0.70    1.60
  -2 -11   5    0.90    1.40
   1  11  -5  743.83   12.00
  -1 -11   5  775.42   10.90
   0  11  -5   70.79    3.00
   0 -11   5   78.79    2.90
  -1  11  -5  186.98    5.00
   1 -11   5  206.38    4.60
  -2  11  -5   19.30    4.40
   2 -11   5   23.80    4.00
  -3  11  -5    0.00    4.50
   3 -11   5    0.00    5.10
  -4  11  -5   23.80    2.80
   4 -11   5   25.90    5.90
  -5  11  -5   16.20    2.90
   5 -11   5   15.70    2.80
  -6  11  -5    6.10    3.10
   6 -11   5    0.80    4.30
  -7  11  -5   81.79    4.60
   7 -11   5   74.09    5.90
  -8  11  -5   66.29    7.80
   8 -11   5   53.99    5.60
  12  10  -5    5.00    4.90
 -12 -10   5    5.90    4.80
  11  10  -5   48.90    3.70
 -11 -10   5   51.39    4.60
  10  10  -5   49.40    7.50
 -10 -10   5   36.70    4.40
   9  10  -5   45.30    5.50
  -9 -10   5   33.30    4.60
   8  10  -5  134.19    6.50
  -8 -10   5  109.49    4.80
  -7 -10   5   44.20    4.50
   6  10  -5    3.50    4.20
  -6 -10   5   10.00    2.20
   5  10  -5    5.40    2.30
  -5 -10   5    8.20    1.60
   4  10  -5  177.78    3.40
  -4 -10   5  182.18    3.20
   3  10  -5  164.78    3.50
  -3 -10   5  163.88    2.90
   2  10  -5   46.10    1.90
  -2 -10   5   53.49    1.70
   1  10  -5  323.77    5.20
  -1 -10   5  337.67    4.30
   0  10  -5  226.08    4.60
   0 -10   5  235.68    4.30
  -1  10  -5  359.56    5.80
   1 -10   5  380.86    6.30
  -2  10  -5    3.00    4.80
   2 -10   5    2.70    3.50
  -3  10  -5  275.17    5.40
   3 -10   5  287.37    5.80
  -4  10  -5   21.90    2.60
   4 -10   5   20.30    2.90
  -5  10  -5  302.67    5.40
   5 -10   5  313.77    5.70
  -6  10  -5  126.39    4.50
   6 -10   5  128.79    6.40
  -7  10  -5   32.90    3.10
   7 -10   5   37.90    4.60
  -8  10  -5   90.59    6.10
   8 -10   5   74.99    5.40
  12   9  -5   11.50    4.70
 -12  -9   5   10.30    4.10
  11   9  -5   58.39    4.90
 -11  -9   5   56.79    3.80
  10   9  -5   68.09    7.20
 -10  -9   5   61.49    4.50
   9   9  -5   62.79    5.50
  -9  -9   5   55.09    3.80
  -8  -9   5   34.10    3.80
   7   9  -5   43.70    7.70
  -7  -9   5   47.10    3.60
   6   9  -5   57.69    3.90
  -6  -9   5   67.79    2.70
   5   9  -5   23.10    2.80
  -5  -9   5   30.70    1.80
   4   9  -5  147.29    2.40
  -4  -9   5  147.59    2.40
   3   9  -5   68.39    2.00
  -3  -9   5   74.59    1.90
   2   9  -5   87.99    2.10
  -2  -9   5   91.49    1.90
   1   9  -5  145.39    2.40
  -1  -9   5  147.99    2.30
   0   9  -5   84.99    2.00
   0  -9   5   89.49    2.50
  -1   9  -5   20.40    1.40
   1  -9   5   20.30    1.60
  -2   9  -5   34.50    2.00
   2  -9   5   28.60    2.40
  -3   9  -5  206.08    3.80
   3  -9   5  202.18    4.70
  -4   9  -5    4.00    1.60
   4  -9   5    0.60    2.00
  -5   9  -5   21.70    2.50
   5  -9   5   19.60    2.30
  -6   9  -5    3.10    2.40
   6  -9   5    1.30    2.40
  -7   9  -5  117.49    5.70
   7  -9   5   98.89    6.30
  -8   9  -5   60.89    4.80
   8  -9   5   45.10    4.60
  -9   9  -5   27.70    4.80
   9  -9   5   15.90    4.80
  12   8  -5   19.00    4.80
 -12  -8   5   21.20    3.90
  11   8  -5   21.90    4.40
 -11  -8   5   22.30    3.50
  10   8  -5   35.20    3.20
 -10  -8   5   34.90    2.80
   9   8  -5   33.20    5.40
  -9  -8   5   23.70    3.60
   8   8  -5  232.28   12.00
  -8  -8   5  143.49    5.00
   7   8  -5  150.08    4.90
  -7  -8   5  149.19    3.60
   6   8  -5   29.20    4.40
  -6  -8   5   42.20    2.80
   5   8  -5  864.81   11.90
  -5  -8   5  879.11   10.50
   4   8  -5  520.55    7.30
  -4  -8   5  520.95    6.40
   3   8  -5  623.64    7.90
  -3  -8   5  628.54    6.80
   2   8  -5    0.20    0.60
  -2  -8   5    1.00    0.80
   1   8  -5  237.78    3.30
  -1  -8   5  235.08    3.10
   0   8  -5  163.68    2.80
   0  -8   5  156.98    3.00
  -1   8  -5  208.88    3.40
   1  -8   5  211.58    3.60
  -2   8  -5   79.39    2.30
   2  -8   5   77.29    2.30
  -3   8  -5  479.25    6.90
   3  -8   5  465.55    7.80
  -4   8  -5   20.80    1.90
   4  -8   5   18.90    2.10
  -5   8  -5  550.64    9.70
   5  -8   5  550.74    8.50
  -6   8  -5   87.99    4.50
   6  -8   5   95.39    3.60
  -7   8  -5   81.99    4.90
   7  -8   5   82.59    5.40
  -8   8  -5   67.49    3.80
   8  -8   5   64.69    5.00
  -9   8  -5   18.90    4.50
   9  -8   5    9.10    4.50
 -10   8  -5   63.69    5.50
  10  -8   5   62.69    5.60
 -13  -7   5   30.30   13.90
  12   7  -5   31.40    3.80
 -12  -7   5   25.90    3.90
  11   7  -5   15.10    4.20
 -11  -7   5   17.30    3.40
  10   7  -5   26.80    3.70
 -10  -7   5   23.50    2.70
   9   7  -5   68.39    3.70
  -9  -7   5   70.49    3.00
   8   7  -5   71.19    5.70
  -8  -7   5   57.19    3.10
   7   7  -5  376.76    8.10
  -7  -7   5  355.56    6.10
   6   7  -5   40.50    1.70
  -6  -7   5   36.80    1.80
   5   7  -5  146.59    2.90
  -5  -7   5  155.88    2.70
   4   7  -5  220.18    3.50
  -4  -7   5  225.08    3.30
   3   7  -5   44.80    1.40
  -3  -7   5   49.10    1.20
   2   7  -5   22.40    0.90
  -2  -7   5   22.10    1.00
   1   7  -5  901.71   11.20
  -1  -7   5  901.11   10.30
   0   7  -5  833.92   11.30
   0  -7   5  840.12   11.40
  -1   7  -5  125.49    2.40
   1  -7   5  124.89    2.50
  -2   7  -5  312.47    5.50
   2  -7   5  313.97    4.80
  -3   7  -5   74.39    2.50
   3  -7   5   78.29    2.30
  -4   7  -5   61.99    2.80
   4  -7   5   58.79    2.00
  -5   7  -5   58.29    3.90
   5  -7   5   64.19    2.90
  -6   7  -5   52.39    4.40
   6  -7   5   39.10    2.90
  -7   7  -5    2.60    3.50
   7  -7   5    0.40    2.40
  -8   7  -5   56.19    3.30
   8  -7   5   54.39    4.30
  -9   7  -5    7.20    4.00
   9  -7   5    2.90    4.00
 -10   7  -5   19.50    4.70
  10  -7   5   10.10    4.80
 -13  -6   5   19.30   14.90
  12   6  -5   16.80    3.60
 -12  -6   5   15.20    3.90
  11   6  -5   17.30    3.20
 -11  -6   5   17.10    3.50
  10   6  -5    4.10    3.30
 -10  -6   5    4.20    2.60
   9   6  -5  159.38    4.30
  -9  -6   5  155.18    4.40
   8   6  -5    5.70    2.90
  -8  -6   5    4.10    2.50
   7   6  -5  848.22   13.50
  -7  -6   5  801.82   11.00
   6   6  -5   39.20    2.00
  -6  -6   5   40.90    1.70
   5   6  -5 1960.30   25.50
  -5  -6   5 1887.71   21.70
   4   6  -5  212.58    3.30
  -4  -6   5  219.78    3.00
   3   6  -5  923.81   11.40
  -3  -6   5  925.41    9.80
   2   6  -5  612.64    7.60
  -2  -6   5  609.74    6.60
   1   6  -5 1966.70   24.00
  -1  -6   5 1944.61   22.00
   0   6  -5  458.05    5.30
   0  -6   5  444.06    5.70
  -1   6  -5  182.08    3.40
   1  -6   5  183.28    3.00
  -2   6  -5  619.54    9.90
   2  -6   5  623.44    8.60
  -3   6  -5  181.28    3.60
   3  -6   5  183.38    3.20
  -4   6  -5   96.09    1.90
   4  -6   5   96.99    2.00
  -5   6  -5  494.95    7.70
   5  -6   5  506.65    6.80
  -6   6  -5  207.48    5.00
   6  -6   5  214.18    4.50
  -7   6  -5 1369.86   21.70
   7  -6   5 1379.36   22.20
  -8   6  -5   53.39    3.20
   8  -6   5   54.89    4.10
  -9   6  -5  403.76   10.50
   9  -6   5  401.06   10.20
 -10   6  -5    7.10    4.40
  10  -6   5    4.70    4.30
 -11   6  -5  124.29    7.70
  11  -6   5  109.29    7.70
  12   5  -5   14.00    4.20
 -12  -5   5   12.80    4.70
  11   5  -5   93.19    4.90
 -11  -5   5   98.49    5.20
  10   5  -5   33.40    2.90
 -10  -5   5   32.30    2.80
   9   5  -5   55.49    3.10
  -9  -5   5   57.59    3.40
   8   5  -5  126.19    4.10
  -8  -5   5  108.09    3.50
   7   5  -5   68.09    3.50
  -7  -5   5   58.29    2.70
   6   5  -5  775.12   10.50
  -6  -5   5  773.52    9.10
   5   5  -5  676.43    9.40
  -5  -5   5  702.33    9.00
   4   5  -5   98.09    2.30
  -4  -5   5  102.59    2.20
   3   5  -5  936.51   11.60
  -3  -5   5  939.81    9.20
   2   5  -5  341.37    4.90
  -2  -5   5  338.57    3.30
   1   5  -5   14.10    0.70
  -1  -5   5   14.50    0.60
   0   5  -5  839.82   10.70
   0  -5   5  833.22    8.70
  -1   5  -5  160.28    3.00
   1  -5   5  167.18    2.70
  -2   5  -5   30.70    1.50
   2  -5   5   26.30    1.10
  -3   5  -5  420.86    5.60
   3  -5   5  436.26    5.70
  -4   5  -5  890.31   11.40
   4  -5   5  912.01   11.40
  -5   5  -5    5.00    1.40
   5  -5   5    2.00    2.30
  -6   5  -5    0.00    1.40
   6  -5   5    1.50    2.70
  -7   5  -5  296.67    4.50
   7  -5   5  299.57    5.20
  -8   5  -5    3.50    2.20
   8  -5   5    4.40    1.70
  -9   5  -5   10.10    3.70
   9  -5   5   11.10    3.60
 -10   5  -5   97.49    6.20
  10  -5   5   88.39    5.70
 -11   5  -5   14.50    4.60
  11  -5   5    4.30    4.50
  12   4  -5   39.20    4.50
 -12  -4   5   44.50    6.30
  11   4  -5  176.28    5.60
 -11  -4   5  180.18    6.00
  10   4  -5  173.08    5.00
 -10  -4   5  164.28    4.70
   9   4  -5  514.45    9.00
  -9  -4   5  514.45    8.60
   8   4  -5  119.89    3.30
  -8  -4   5  109.69    2.80
   7   4  -5  455.85    7.90
  -7  -4   5  425.96    7.50
   6   4  -5  325.67    5.00
  -6  -4   5  330.27    4.80
   5   4  -5   11.70    1.00
  -5  -4   5    9.60    1.30
   4   4  -5    2.30    1.60
  -4  -4   5    4.60    1.10
   3   4  -5 2524.35   35.10
  -3  -4   5 2550.24   23.30
   2   4  -5  285.67    4.10
  -2  -4   5  282.97    2.80
   1   4  -5 1492.85   18.30
  -1  -4   5 1474.65   13.60
   0   4  -5   47.80    1.00
   0  -4   5   48.90    0.90
  -1   4  -5  462.05    7.30
   1  -4   5  452.55    5.60
  -2   4  -5 2704.63   41.50
   2  -4   5 2644.54   31.60
  -3   4  -5 1992.20   25.00
   3  -4   5 1996.40   22.00
  -4   4  -5  335.47    4.70
   4  -4   5  345.47    4.60
  -5   4  -5  381.06    5.20
   5  -4   5  360.06    5.50
  -6   4  -5 1068.49   13.40
   6  -4   5 1027.10   14.30
  -7   4  -5  474.45    6.50
   7  -4   5  469.25    6.90
  -8   4  -5   11.40    1.50
   8  -4   5   11.30    1.60
  -9   4  -5  110.19    3.70
   9  -4   5  117.69    5.50
 -10   4  -5    6.00    3.90
  10  -4   5    5.80    3.80
 -11   4  -5   18.40    4.50
  11  -4   5   13.80    4.40
 -12   4  -5   20.00    5.60
  12  -4   5    8.20    4.80
  12   3  -5   23.60    5.40
 -12  -3   5   25.60    5.90
  11   3  -5    4.00    3.00
 -11  -3   5    8.10    3.50
  10   3  -5   33.10    2.90
 -10  -3   5   38.20    3.00
   9   3  -5   12.00    2.30
  -9  -3   5   13.70    1.90
   8   3  -5    4.30    1.90
  -8  -3   5    5.80    1.60
   7   3  -5  123.59    3.00
  -7  -3   5  111.39    2.70
   6   3  -5  844.12   11.40
  -6  -3   5  835.22   11.00
   5   3  -5  281.67    4.70
  -5  -3   5  283.07    3.70
   4   3  -5   37.00    1.60
  -4  -3   5   32.40    1.40
   3   3  -5   28.60    1.00
  -3  -3   5   27.20    0.90
   2   3  -5    6.70    0.60
  -2  -3   5    6.60    0.50
   1   3  -5  159.28    2.30
  -1  -3   5  160.28    1.60
   0   3  -5   16.10    0.60
   0  -3   5   14.90    0.50
  -1   3  -5 1429.46   16.70
   1  -3   5 1422.96   15.90
  -2   3  -5   94.09    1.50
   2  -3   5   98.19    1.40
  -3   3  -5  210.38    2.90
   3  -3   5  213.18    2.60
  -4   3  -5   59.49    1.40
   4  -3   5   57.69    1.20
  -5   3  -5   23.90    1.20
   5  -3   5   22.90    1.20
  -6   3  -5   48.60    1.60
   6  -3   5   48.90    1.80
  -7   3  -5    8.80    1.40
   7  -3   5    8.10    1.80
  -8   3  -5    1.00    1.70
   8  -3   5    0.00    2.00
  -9   3  -5    1.90    2.00
   9  -3   5    0.60    1.70
 -10   3  -5    5.60    2.20
  10  -3   5    6.10    3.60
 -11   3  -5   10.50    4.10
  11  -3   5    5.00    4.00
 -12   3  -5   12.30    4.40
  12  -3   5    6.50    4.60
  12   2  -5   90.19   10.40
 -12  -2   5   90.19    7.80
  11   2  -5    6.50    3.20
 -11  -2   5    3.70    3.40
  10   2  -5   16.70    2.80
 -10  -2   5   14.50    2.70
   9   2  -5   80.69    3.70
  -9  -2   5   82.49    3.00
   8   2  -5  509.45    8.80
  -8  -2   5  503.45    7.10
   7   2  -5    3.70    1.60
  -7  -2   5    3.20    1.40
   6   2  -5  337.87    4.40
  -6  -2   5  340.97    4.20
   5   2  -5   27.30    1.50
  -5  -2   5   23.00    1.10
   4   2  -5 3718.13   58.19
  -4  -2   5 3739.13   42.20
   3   2  -5  813.32   12.60
  -3  -2   5  804.92    7.80
   2   2  -5 2128.39   29.70
  -2  -2   5 2093.79   19.30
   1   2  -5   63.49    2.10
  -1  -2   5   63.29    0.80
   0   2  -5   87.79    1.40
   0  -2   5   88.79    1.00
  -1   2  -5  877.21   12.60
   1  -2   5  874.11    9.00
  -2   2  -5 3644.34   45.50
   2  -2   5 3633.34   46.00
  -3   2  -5  165.68    2.30
   3  -2   5  166.28    2.10
  -4   2  -5   54.99    1.30
   4  -2   5   54.79    1.10
  -5   2  -5   82.59    1.70
   5  -2   5   83.39    1.60
  -6   2  -5   18.40    1.10
   6  -2   5   21.10    1.30
  -7   2  -5  144.89    2.80
   7  -2   5  146.09    3.30
  -8   2  -5  656.43    8.80
   8  -2   5  634.14    9.40
  -9   2  -5    7.90    2.00
   9  -2   5   12.50    3.60
 -10   2  -5  411.66    7.20
  10  -2   5  420.86   10.20
 -11   2  -5    8.60    2.50
  11  -2   5    8.40    3.80
 -12   2  -5   14.30    3.30
  12  -2   5    7.50    4.60
  12   1  -5    1.10   10.10
 -12  -1   5    9.90    7.00
  11   1  -5    1.50    3.20
 -11  -1   5    4.60    3.50
  10   1  -5   63.59    3.30
 -10  -1   5   64.79    2.70
   9   1  -5    0.20    2.30
  -9  -1   5    0.90    1.90
   8   1  -5    4.30    2.00
  -8  -1   5    6.60    1.70
   7   1  -5   79.89    2.80
  -7  -1   5   74.69    2.40
   6   1  -5  448.86    6.40
  -6  -1   5  448.16    5.50
   5   1  -5  364.06    5.40
  -5  -1   5  367.96    4.60
   4   1  -5   59.89    1.60
  -4  -1   5   56.79    1.40
   3   1  -5  470.65    6.50
  -3  -1   5  475.75    5.60
   2   1  -5  812.92   10.40
  -2  -1   5  807.62    7.40
   1   1  -5  222.78    3.30
  -1  -1   5  216.48    2.10
   0   1  -5  118.19    1.70
   0  -1   5  111.59    1.20
  -1   1  -5 2863.71   35.70
   1  -1   5 2823.02   29.00
  -2   1  -5 3416.46   57.69
   2  -1   5 3322.27   41.50
  -3   1  -5 3617.84   52.89
   3  -1   5 3668.73   40.40
  -4   1  -5  123.89    1.70
   4  -1   5  125.59    1.70
  -5   1  -5   53.09    1.40
   5  -1   5   55.29    1.30
  -6   1  -5  224.98    3.30
   6  -1   5  223.58    3.30
  -7   1  -5    1.80    1.20
   7  -1   5    3.00    1.30
  -8   1  -5  195.38    3.60
   8  -1   5  185.58    4.00
  -9   1  -5   41.90    2.60
   9  -1   5   33.00    3.50
 -10   1  -5   69.19    3.20
  10  -1   5   58.89    2.70
 -11   1  -5    7.90    2.40
  11  -1   5   10.70    3.70
 -12   1  -5   34.00    2.90
  12  -1   5   24.10    4.40
 -13   1  -5    9.00    4.60
  13  -1   5    1.40    4.80
  12   0  -5    0.00    4.30
 -12   0   5    5.70    5.20
  11   0  -5   17.00    4.10
 -11   0   5   18.40    4.90
  10   0  -5    0.00    2.40
 -10   0   5    1.00    2.20
   9   0  -5  119.39    3.60
  -9   0   5  121.79    3.50
   8   0  -5  368.26    6.90
  -8   0   5  369.96    5.70
   7   0  -5   97.39    3.10
  -7   0   5  104.49    2.70
   6   0  -5  127.89    3.30
  -6   0   5  125.09    2.70
   5   0  -5    3.80    2.40
  -5   0   5    9.10    1.10
   4   0  -5 2321.47   29.20
  -4   0   5 2419.56   26.90
   3   0  -5 1227.78   15.00
  -3   0   5 1222.18   13.90
   2   0  -5   13.30    0.90
  -2   0   5   11.90    0.60
   1   0  -5  695.83    9.00
  -1   0   5  685.43    6.30
   0   0  -5  495.05    5.80
   0   0   5  489.15    4.80
  -1   0  -5 3657.73   62.29
   1   0   5 3650.63   37.80
  -2   0  -5 1863.81   28.50
   2   0   5 1881.31   20.80
  -3   0  -5   34.60    0.80
   3   0   5   34.30    0.90
  -4   0  -5  184.28    2.60
   4   0   5  183.38    2.60
  -5   0  -5  946.41   11.90
   5   0   5  934.81   10.50
  -6   0  -5   10.00    1.00
   6   0   5    8.30    1.10
  -7   0  -5   69.39    1.80
   7   0   5   68.29    1.90
  -8   0  -5   44.90    2.00
   8   0   5   45.00    2.50
  -9   0  -5  264.27    4.20
   9   0   5  269.37    4.80
 -10   0  -5  510.45    7.20
  10   0   5  501.25    7.60
 -11   0  -5  167.38    3.90
  11   0   5  169.18    5.20
 -12   0  -5   15.90    2.70
  12   0   5   11.00    4.20
 -13   0  -5   37.30    4.70
  13   0   5   24.20    4.90
  11  -1  -5    2.30    3.80
 -11   1   5    2.20    3.90
  10  -1  -5   51.59    2.90
 -10   1   5   52.49    3.10
   9  -1  -5    8.60    2.30
  -9   1   5   12.70    2.40
   8  -1  -5   51.39    2.30
  -8   1   5   52.99    2.70
   7  -1  -5  243.38    4.50
  -7   1   5  246.28    4.30
   6  -1  -5  469.65    7.30
  -6   1   5  476.45    6.60
   5  -1  -5    7.90    1.70
  -5   1   5    9.00    1.10
   4  -1  -5  669.13    9.80
  -4   1   5  679.33    8.80
   3  -1  -5  505.25    7.50
  -3   1   5  510.55    6.70
   2  -1  -5 6164.28   86.59
  -2   1   5 6207.48   64.79
   1  -1  -5  318.97    4.10
  -1   1   5  313.77    3.70
   0  -1  -5 1467.25   20.10
   0   1   5 1389.46   16.10
  -1  -1  -5   10.80    0.60
   1   1   5    9.90    0.50
  -2  -1  -5 1932.61   27.90
   2   1   5 1943.21   21.60
  -3  -1  -5  397.86    5.20
   3   1   5  407.56    4.60
  -4  -1  -5    9.10    0.60
   4   1   5    8.80    0.70
  -5  -1  -5 1739.03   21.80
   5   1   5 1726.53   22.80
  -6  -1  -5  138.19    2.70
   6   1   5  142.29    2.40
  -7  -1  -5  454.55    5.60
   7   1   5  449.26    6.30
  -8  -1  -5    6.30    1.10
   8   1   5    5.70    1.10
  -9  -1  -5   56.39    2.60
   9   1   5   52.59    2.30
 -10  -1  -5   34.20    2.10
  10   1   5   35.70    2.00
 -11  -1  -5   64.89    2.90
  11   1   5   57.09    2.70
 -12  -1  -5   46.20    3.60
  12   1   5   43.90    4.50
 -13  -1  -5   13.50    4.60
  13   1   5    6.60    4.60
  11  -2  -5    0.00    5.60
 -11   2   5    0.00    7.90
  10  -2  -5   20.90    2.70
 -10   2   5   19.80    3.40
   9  -2  -5   17.30    2.40
  -9   2   5   14.20    2.60
   8  -2  -5  263.17    5.00
  -8   2   5  268.87    5.40
   7  -2  -5  313.77    5.40
  -7   2   5  322.47    5.90
   6  -2  -5    4.70    1.50
  -6   2   5    2.90    1.80
   5  -2  -5  559.74    8.40
  -5   2   5  576.54    7.70
   4  -2  -5   11.40    1.20
  -4   2   5   12.50    1.70
   3  -2  -5 1852.51   27.10
  -3   2   5 1907.91   23.60
   2  -2  -5  861.81   10.80
  -2   2   5  860.11   11.90
   1  -2  -5 3871.61   52.39
  -1   2   5 3857.41   47.40
   0  -2  -5   21.60    0.90
   0   2   5   20.80    0.80
  -1  -2  -5 1323.57   16.40
   1   2   5 1286.67   15.90
  -2  -2  -5 2578.34   32.10
   2   2   5 2540.05   28.40
  -3  -2  -5   56.09    1.10
   3   2   5   53.79    1.00
  -4  -2  -5  407.56    5.30
   4   2   5  401.96    6.40
  -5  -2  -5   27.90    1.20
   5   2   5   25.40    1.10
  -6  -2  -5  799.52   10.30
   6   2   5  797.92   10.70
  -7  -2  -5   90.29    2.10
   7   2   5   91.39    1.90
  -8  -2  -5  541.45    7.20
   8   2   5  545.65    7.70
  -9  -2  -5  102.99    2.90
   9   2   5  109.29    3.20
 -10  -2  -5  593.34    8.60
  10   2   5  615.54    9.20
 -11  -2  -5   92.79    3.20
  11   2   5   93.69    4.10
 -12  -2  -5   10.50    2.60
  12   2   5    8.20    2.80
 -13  -2  -5   17.40    4.60
  13   2   5   10.50    4.50
  11  -3  -5    7.10    8.70
 -11   3   5    9.40    6.00
  10  -3  -5   51.89    5.90
 -10   3   5   48.90    4.50
   9  -3  -5   20.50    2.50
  -9   3   5   23.20    2.80
   8  -3  -5  325.47    5.90
  -8   3   5  329.17    6.20
   7  -3  -5    5.10    1.80
  -7   3   5    4.50    2.10
   6  -3  -5  637.74    9.60
  -6   3   5  659.13    8.70
   5  -3  -5  796.82   11.70
  -5   3   5  821.72   10.70
   4  -3  -5  937.51   13.40
  -4   3   5  961.10   12.20
   3  -3  -5 1526.45   19.10
  -3   3   5 1524.45   19.20
   2  -3  -5  951.90   12.10
  -2   3   5  958.00   12.10
   1  -3  -5    9.30    0.60
  -1   3   5    8.80    0.60
   0  -3  -5  330.57    4.90
   0   3   5  326.37    4.30
  -1  -3  -5  173.38    2.40
   1   3   5  169.08    2.20
  -2  -3  -5   43.00    1.00
   2   3   5   42.90    1.00
  -3  -3  -5  734.73    9.30
   3   3   5  736.33    8.70
  -4  -3  -5 2063.09   23.40
   4   3   5 2058.69   23.00
  -5  -3  -5  502.75    6.40
   5   3   5  483.45    6.70
  -6  -3  -5  789.02   10.00
   6   3   5  778.62   10.50
  -7  -3  -5   55.49    1.70
   7   3   5   51.89    1.50
  -8  -3  -5  349.87    5.00
   8   3   5  351.26    5.40
  -9  -3  -5  266.47    4.60
   9   3   5  264.47    5.80
 -10  -3  -5  371.36    5.90
  10   3   5  368.36    7.70
 -11  -3  -5  216.98    5.20
  11   3   5  214.38    5.50
 -12  -3  -5   56.09    3.10
  12   3   5   55.19    2.90
 -13  -3  -5   38.30    4.80
  13   3   5   32.00    4.60
 -14  -3  -5   23.60    5.30
  14   3   5   16.90    4.90
  10  -4  -5   11.00   12.00
 -10   4   5    9.20    4.10
   9  -4  -5   52.09    3.50
  -9   4   5   52.69    3.20
   8  -4  -5  631.64    9.80
  -8   4   5  629.94   10.30
   7  -4  -5  112.69    3.30
  -7   4   5  113.19    3.70
   6  -4  -5   40.00    2.10
  -6   4   5   42.00    1.90
   5  -4  -5   12.20    1.40
  -5   4   5   12.30    1.30
   4  -4  -5   19.20    1.30
  -4   4   5   24.50    1.40
   3  -4  -5   18.30    1.60
  -3   4   5   13.60    1.20
   2  -4  -5  210.88    3.20
  -2   4   5  218.68    3.10
   1  -4  -5  453.95    6.00
  -1   4   5  454.75    6.40
   0  -4  -5 1903.81   26.50
   0   4   5 1911.91   23.60
  -1  -4  -5  418.46    5.50
   1   4   5  416.66    4.90
  -2  -4  -5   63.39    1.30
   2   4   5   69.29    1.10
  -3  -4  -5  765.72    9.80
   3   4   5  788.92   10.40
  -4  -4  -5  340.07    4.00
   4   4   5  329.67    4.20
  -5  -4  -5  141.39    2.00
   5   4   5  143.09    2.10
  -6  -4  -5 2367.06   29.80
   6   4   5 2339.97   31.20
  -7  -4  -5   44.20    1.60
   7   4   5   46.90    1.70
  -8  -4  -5   10.80    1.80
   8   4   5    9.60    1.30
  -9  -4  -5   74.69    2.80
   9   4   5   73.19    3.60
 -10  -4  -5   13.50    3.00
  10   4   5   21.10    4.20
 -11  -4  -5  102.59    4.60
  11   4   5  102.29    5.10
 -12  -4  -5  131.39    4.30
  12   4   5  125.19    3.80
 -13  -4  -5   16.70    3.40
  13   4   5   10.50    3.20
 -14  -4  -5   29.60    5.20
  14   4   5   26.90    5.10
  10  -5  -5    3.10    5.30
 -10   5   5    9.00    4.50
   9  -5  -5  194.48    5.10
  -9   5   5  209.48    5.50
   8  -5  -5    5.10    2.40
  -8   5   5    7.90    2.60
   7  -5  -5  202.88    4.00
  -7   5   5  205.58    4.80
   6  -5  -5   13.30    1.60
  -6   5   5   14.80    1.60
   5  -5  -5  292.97    4.40
  -5   5   5  294.17    4.90
   4  -5  -5  101.79    2.50
  -4   5   5  106.99    2.60
   3  -5  -5   44.90    2.10
  -3   5   5   45.00    2.10
   2  -5  -5    0.00    1.50
  -2   5   5    0.10    1.40
   1  -5  -5 1374.36   17.40
  -1   5   5 1402.86   18.60
   0  -5  -5 1913.51   23.90
   0   5   5 1870.11   25.00
  -1  -5  -5   49.20    1.20
   1   5   5   51.09    1.10
  -2  -5  -5 1588.94   20.10
   2   5   5 1622.84   18.50
  -3  -5  -5 4193.88   52.99
   3   5   5 4240.18   55.99
  -4  -5  -5   90.09    1.70
   4   5   5   88.79    1.70
  -5  -5  -5  380.56    4.60
   5   5   5  398.76    4.80
  -6  -5  -5   96.09    1.70
   6   5   5   92.89    1.90
  -7  -5  -5   58.89    1.80
   7   5   5   56.99    1.90
  -8  -5  -5   41.50    2.10
   8   5   5   44.20    2.00
  -9  -5  -5  389.66    5.60
   9   5   5  390.36    7.30
 -10  -5  -5  301.27    5.90
  10   5   5  278.67    6.20
 -11  -5  -5   10.30    3.60
  11   5   5    3.30    3.80
 -12  -5  -5    2.80    2.50
  12   5   5    0.50    2.60
 -13  -5  -5    8.00    3.20
  13   5   5    3.60    3.00
 -14  -5  -5   17.70    5.20
  14   5   5    3.80    4.90
   9  -6  -5    2.50    2.60
  -9   6   5    1.40    2.90
   8  -6  -5   22.10    2.60
  -8   6   5   22.70    2.80
   7  -6  -5  304.37    5.90
  -7   6   5  331.87    6.40
   6  -6  -5   41.50    2.10
  -6   6   5   48.00    2.20
   5  -6  -5  545.05    7.60
  -5   6   5  559.44    8.30
   4  -6  -5  204.68    3.40
  -4   6   5  217.28    4.00
   3  -6  -5   15.20    1.40
  -3   6   5   16.50    1.20
   2  -6  -5   35.70    2.20
  -2   6   5   38.40    2.00
   1  -6  -5   21.50    1.40
  -1   6   5   18.10    1.90
   0  -6  -5   33.60    1.50
   0   6   5   35.30    1.40
  -1  -6  -5  702.63    9.00
   1   6   5  705.33    8.60
  -2  -6  -5    6.00    0.80
   2   6   5    5.80    0.70
  -3  -6  -5  151.98    2.40
   3   6   5  154.78    2.50
  -4  -6  -5   70.99    1.60
   4   6   5   67.39    1.60
  -5  -6  -5    3.00    0.70
   5   6   5    4.50    0.80
  -6  -6  -5  727.43    8.50
   6   6   5  735.53    9.90
  -7  -6  -5  191.08    3.00
   7   6   5  191.58    3.50
  -8  -6  -5   18.00    1.80
   8   6   5   24.80    1.90
  -9  -6  -5  454.75    7.70
   9   6   5  467.35    8.50
 -10  -6  -5    7.90    3.60
  10   6   5    0.00    5.70
 -11  -6  -5  116.09    4.90
  11   6   5  138.69    7.50
 -12  -6  -5    7.00    2.80
  12   6   5    3.30    2.90
 -13  -6  -5   16.40    3.30
  13   6   5   17.00    3.30
 -14  -6  -5    8.00    3.70
  14   6   5    1.50    3.30
   9  -7  -5   16.60    5.60
  -9   7   5   19.50    7.70
   8  -7  -5    2.20    2.60
  -8   7   5    7.00    3.10
   7  -7  -5    0.90    2.30
  -7   7   5    2.00    2.50
   6  -7  -5   10.90    2.20
  -6   7   5   14.70    2.10
   5  -7  -5   28.00    1.90
  -5   7   5   31.60    2.10
   4  -7  -5   24.40    1.70
  -4   7   5   23.00    2.10
   3  -7  -5  776.52   10.30
  -3   7   5  805.62   11.40
   2  -7  -5  286.57    4.30
  -2   7   5  278.27    4.70
   1  -7  -5 2222.48   27.70
  -1   7   5 2230.38   29.70
   0  -7  -5  206.58    3.80
   0   7   5  208.68    3.50
  -1  -7  -5    5.70    1.10
   1   7   5    5.30    0.90
  -2  -7  -5    6.20    0.90
   2   7   5    4.10    1.00
  -3  -7  -5  131.99    2.20
   3   7   5  126.19    2.30
  -4  -7  -5  430.36    5.70
   4   7   5  431.86    6.10
  -5  -7  -5    7.10    1.00
   5   7   5    7.00    0.90
  -6  -7  -5  268.77    3.50
   6   7   5  263.47    4.00
  -7  -7  -5    0.50    2.10
   7   7   5    1.60    1.40
  -8  -7  -5    9.40    2.20
   8   7   5    7.30    1.60
  -9  -7  -5   52.09    3.60
   9   7   5   48.70    2.30
 -10  -7  -5   12.20    2.60
  10   7   5    0.80    6.20
 -11  -7  -5   19.60    3.50
  11   7   5   20.70    6.90
 -12  -7  -5   34.00    4.20
  12   7   5   36.00    6.30
 -13  -7  -5   64.49    5.80
  13   7   5   57.79    7.30
 -14  -7  -5   15.30    3.90
  14   7   5    9.90    4.70
   8  -8  -5   49.30    4.20
  -8   8   5   58.19    4.50
   7  -8  -5   18.90    2.60
  -7   8   5   18.50    3.60
   6  -8  -5   21.20    2.40
  -6   8   5   23.10    2.30
   5  -8  -5    1.30    2.30
  -5   8   5    4.20    1.90
   4  -8  -5  832.22   11.20
  -4   8   5  850.51   12.20
   3  -8  -5  376.56    5.50
  -3   8   5  386.06    7.30
   2  -8  -5  385.66    5.60
  -2   8   5  386.96    6.00
   1  -8  -5   39.30    2.20
  -1   8   5   37.50    1.70
   0  -8  -5  851.71   11.10
   0   8   5  828.72   11.40
  -1  -8  -5  103.89    2.50
   1   8   5  100.69    2.30
  -2  -8  -5   22.90    1.20
   2   8   5   19.00    1.70
  -3  -8  -5   12.00    1.10
   3   8   5   13.00    1.10
  -4  -8  -5   35.20    1.50
   4   8   5   33.80    1.50
  -5  -8  -5  371.66    5.20
   5   8   5  387.36    5.50
  -6  -8  -5 1013.90   11.70
   6   8   5 1035.50   13.80
  -7  -8  -5   16.80    1.00
   7   8   5   18.20    1.30
  -8  -8  -5   10.70    1.80
   8   8   5    9.70    1.60
  -9  -8  -5   52.99    3.00
   9   8   5   48.60    3.00
 -10  -8  -5  123.99    4.70
  10   8   5  111.89   10.30
 -11  -8  -5   35.40    3.90
  11   8   5   29.80    5.40
 -12  -8  -5  205.78    6.00
  12   8   5  194.78    7.20
 -13  -8  -5   88.29    7.50
  13   8   5   64.29    8.70
 -14  -8  -5   73.39    4.60
  14   8   5   65.49    4.10
   8  -9  -5   57.59    5.00
  -8   9   5   59.79    5.60
   7  -9  -5    0.30    4.00
  -7   9   5    2.20    3.60
   6  -9  -5  140.09    4.40
  -6   9   5  145.09    4.30
   5  -9  -5   11.20    2.20
  -5   9   5   15.00    2.20
   4  -9  -5    3.10    2.20
  -4   9   5    1.50    2.90
   3  -9  -5    0.10    2.00
  -3   9   5    0.00    2.60
   2  -9  -5    4.40    1.50
  -2   9   5    3.00    1.50
   1  -9  -5 1190.48   15.30
  -1   9   5 1176.98   16.00
   0  -9  -5 1018.90   13.10
   0   9   5  996.60   13.70
  -1  -9  -5  196.28    3.50
   1   9   5  190.18    3.80
  -2  -9  -5   59.79    2.00
   2   9   5   60.89    2.10
  -3  -9  -5   13.60    1.30
   3   9   5    9.60    1.20
  -4  -9  -5   36.10    1.60
   4   9   5   34.00    1.60
  -5  -9  -5    2.80    1.20
   5   9   5    0.20    1.00
  -6  -9  -5    4.60    1.30
   6   9   5    1.60    1.00
  -7  -9  -5  304.67    4.50
   7   9   5  298.87    5.60
  -8  -9  -5   51.59    2.20
   8   9   5   50.39    2.30
  -9  -9  -5   25.80    2.80
   9   9   5   11.60    2.10
 -10  -9  -5   65.79    3.50
  10   9   5   59.59    7.90
 -11  -9  -5   87.99    4.50
  11   9   5   77.39    4.90
 -12  -9  -5   41.20    5.60
  12   9   5   32.60    6.80
 -13  -9  -5  156.48    7.50
  13   9   5  134.39    8.80
 -14  -9  -5   26.00    4.00
  14   9   5   20.70    3.80
   7 -10  -5    9.70    4.40
  -7  10   5   16.40    5.00
   6 -10  -5   66.79    4.70
  -6  10   5   68.69    5.20
   5 -10  -5  111.49    4.60
  -5  10   5  120.89    4.80
   4 -10  -5  258.37    5.30
  -4  10   5  272.27    6.00
   3 -10  -5   96.59    3.30
  -3  10   5   95.99    3.80
   2 -10  -5  165.58    4.10
  -2  10   5  165.68    4.40
   1 -10  -5   16.10    2.30
  -1  10   5   11.00    2.00
   0 -10  -5  243.58    4.40
   0  10   5  242.88    4.70
  -1 -10  -5  378.76    5.70
   1  10   5  379.66    6.10
  -2 -10  -5   60.29    2.40
   2  10   5   54.59    2.40
  -3 -10  -5  255.17    3.90
   3  10   5  251.17    4.10
  -4 -10  -5  299.67    4.50
   4  10   5  311.07    4.80
  -5 -10  -5   92.99    2.40
   5  10   5   93.89    2.40
  -6 -10  -5  282.97    4.40
   6  10   5  281.07    4.50
  -7 -10  -5  207.88    3.60
   7  10   5  203.88    4.60
  -8 -10  -5  400.46    6.00
   8  10   5  424.66    6.40
  -9 -10  -5  184.18    4.70
   9  10   5  183.98    4.10
 -10 -10  -5  248.58    5.60
  10  10   5  254.47    7.40
 -11 -10  -5   67.69    3.40
  11  10   5   68.29    5.60
 -12 -10  -5   31.40    5.60
  12  10   5   17.60    6.70
 -13 -10  -5   47.00    6.90
  13  10   5   32.80   12.00
 -14 -10  -5    6.90    3.90
  14  10   5    6.20    3.80
   6 -11  -5   25.80    4.60
  -6  11   5   30.30    4.80
   5 -11  -5  234.78    7.70
  -5  11   5  245.88    6.40
   4 -11  -5   15.30    3.20
  -4  11   5   16.20    2.90
   3 -11  -5   61.49    3.20
  -3  11   5   66.49    3.40
   2 -11  -5   35.10    2.70
  -2  11   5   43.00    3.20
   1 -11  -5  227.28    5.10
  -1  11   5  234.78    4.60
   0 -11  -5  114.59    3.80
   0  11   5  116.29    3.70
  -1 -11  -5  284.27    5.00
   1  11   5  265.47    5.00
  -2 -11  -5  361.06    5.20
   2  11   5  359.06    5.30
  -3 -11  -5  233.98    3.90
   3  11   5  233.88    4.10
  -4 -11  -5   16.90    1.30
   4  11   5   17.00    1.50
  -5 -11  -5   32.60    1.70
   5  11   5   33.90    1.80
  -6 -11  -5   21.40    1.70
   6  11   5   22.10    2.10
  -7 -11  -5  891.01   11.70
   7  11   5  886.21   14.40
  -8 -11  -5    5.60    2.00
   8  11   5    2.60    2.00
  -9 -11  -5  121.19    4.50
   9  11   5  119.29    3.90
 -10 -11  -5   59.29    3.90
  10  11   5   68.39    5.20
 -11 -11  -5   70.49    5.20
  11  11   5   67.59    6.00
 -12 -11  -5   58.29   11.50
  12  11   5   40.70   10.40
  13  11   5   63.49   12.60
   6 -12  -5    2.90    4.80
  -6  12   5    3.30    4.80
   5 -12  -5   90.89    5.80
  -5  12   5   94.19    5.30
   4 -12  -5    8.70    4.10
  -4  12   5   13.00    3.10
   3 -12  -5   14.90    4.00
  -3  12   5   16.60    3.00
   2 -12  -5  308.17    6.60
  -2  12   5  320.47    8.30
   1 -12  -5   55.09    2.90
  -1  12   5   48.80    4.60
   0 -12  -5  397.76    6.90
   0  12   5  401.56    7.50
  -1 -12  -5   80.19    3.50
   1  12   5   77.69    4.60
  -2 -12  -5  128.59    4.00
   2  12   5  146.59    4.60
  -3 -12  -5  220.18    4.10
   3  12   5  226.88    4.30
  -4 -12  -5    0.50    1.90
   4  12   5    2.10    2.20
  -5 -12  -5    5.10    1.90
   5  12   5    5.70    1.50
  -6 -12  -5   21.10    2.10
   6  12   5   16.70    2.20
  -7 -12  -5  339.97    5.90
   7  12   5  329.87    6.60
  -8 -12  -5   35.80    2.40
   8  12   5   30.70    2.60
  -9 -12  -5    8.80    3.90
   9  12   5    3.80    2.60
 -10 -12  -5   45.90    4.30
  10  12   5   38.40    5.80
 -11 -12  -5   18.10    4.30
  11  12   5   10.50    9.10
  12  12   5    0.70   11.20
   5 -13  -5   24.40    5.00
  -5  13   5   28.70    5.70
   4 -13  -5   52.99    5.00
  -4  13   5   65.79    5.00
   3 -13  -5    1.60    4.10
  -3  13   5    6.00    3.90
   2 -13  -5  132.69    6.20
  -2  13   5  138.69    7.30
   1 -13  -5    6.00    3.80
  -1  13   5    8.40    4.40
   0 -13  -5  468.95    8.80
   0  13   5  481.85   11.90
  -1 -13  -5  116.69    4.30
   1  13   5  119.09    4.90
  -2 -13  -5   83.39    4.90
   2  13   5   71.29    3.90
  -3 -13  -5   81.99    3.90
   3  13   5   88.19    3.80
  -4 -13  -5    0.50    3.40
   4  13   5    0.00    2.30
  -5 -13  -5   37.80    2.40
   5  13   5   35.70    2.60
  -6 -13  -5    7.60    2.20
   6  13   5   13.30    2.40
  -7 -13  -5   57.39    2.90
   7  13   5   60.19    3.40
  -8 -13  -5    2.40    2.30
   8  13   5    1.50    2.40
  -9 -13  -5    4.10    2.50
   9  13   5    1.70    2.50
 -10 -13  -5   99.29    5.80
  10  13   5   68.29    6.40
 -11 -13  -5    6.60   10.20
  11  13   5    8.80    7.10
 -12 -13  -5   58.39   13.10
 -13 -13  -5   59.19   13.40
   4 -14  -5   21.40    5.10
  -4  14   5   25.90    5.80
   3 -14  -5  135.09    7.30
  -3  14   5  148.19    8.60
   2 -14  -5    3.00    4.30
  -2  14   5   10.40    5.40
   1 -14  -5   17.90    4.30
  -1  14   5   23.00    5.10
   0 -14  -5    0.50    3.80
   0  14   5    3.30    4.60
   1  14   5    0.00    3.60
  -2 -14  -5    0.00    4.80
   2  14   5    0.10    2.80
  -3 -14  -5    0.00    4.20
   3  14   5    0.00    5.90
  -4 -14  -5    0.00    4.00
   4  14   5    0.00    5.30
  -5 -14  -5   81.99    4.70
   5  14   5   84.29    4.70
  -6 -14  -5    0.20    2.40
   6  14   5    0.00    2.50
  -7 -14  -5   55.99    2.80
   7  14   5   46.10    3.10
  -8 -14  -5    5.70    2.60
   8  14   5    2.70    2.60
  -9 -14  -5    7.40    2.70
   9  14   5    0.10    3.70
 -10 -14  -5    2.90    3.80
  10  14   5    1.70    5.00
 -11 -14  -5   57.19   12.90
  11  14   5   30.60    8.10
   3 -15  -5    4.30    5.10
  -3  15   5    5.30    4.50
   2 -15  -5   25.20    5.10
  -2  15   5   23.00    6.10
   1 -15  -5    1.70    4.40
  -1  15   5    1.80    5.30
   0 -15  -5    8.70    4.30
   0  15   5   13.30    4.90
  -1 -15  -5    3.50    8.60
   1  15   5    9.10    4.30
  -2 -15  -5    0.00    8.20
   2  15   5    0.00    6.70
  -3 -15  -5  209.78    5.90
   3  15   5  212.88    6.90
  -4 -15  -5  218.28    5.90
   4  15   5  228.98    9.00
  -5 -15  -5    0.00    5.10
   5  15   5    1.40    3.20
  -6 -15  -5   71.29    3.50
   6  15   5   69.19    3.60
  -7 -15  -5  129.99    4.50
   7  15   5  113.09    5.00
  -8 -15  -5   44.80    3.20
   8  15   5   40.50    3.40
  -9 -15  -5  126.39    4.60
   9  15   5  115.59    5.30
 -10 -15  -5    8.50    5.00
  10  15   5    3.20    6.00
 -11 -15  -5   23.20    9.10
  11  15   5    0.00    8.50
 -12 -15  -5   18.30    6.80
   1 -16  -5   74.09    5.60
  -1  16   5   81.19    5.40
   0 -16  -5    0.60    4.70
   0  16   5    0.90    5.10
  -1 -16  -5    0.00    5.90
   1  16   5    2.10    3.60
  -2 -16  -5   38.30    9.50
   2  16   5   36.60    6.40
  -3 -16  -5    0.00    8.30
   3  16   5    0.00    7.60
  -4 -16  -5    0.00    8.40
   4  16   5    0.00    8.00
  -5 -16  -5    0.00    3.50
   5  16   5    0.00    5.30
  -6 -16  -5   27.70    3.40
   6  16   5   27.40    3.40
  -7 -16  -5    4.90    2.80
   7  16   5    2.00    3.20
  -8 -16  -5   14.40    3.10
   8  16   5    7.80    3.30
  -9 -16  -5    9.30    3.20
   9  16   5    2.70    3.40
 -10 -16  -5    3.20    5.20
  10  16   5    0.00    6.10
 -11 -16  -5   46.60    7.60
  11  16   5   13.80   17.10
   0 -17  -5    0.40    5.10
   0  17   5    4.40    5.60
  -1 -17  -5  163.88    7.90
   1  17   5  172.08    8.20
  -2 -17  -5   11.80   10.10
   2  17   5   10.20    4.30
  -3 -17  -5  329.87   12.10
   3  17   5  302.07   10.30
   4  17   5    8.50    8.80
   5  17   5    0.30    5.40
  -6 -17  -5    0.00    3.90
   6  17   5    0.40    4.20
  -7 -17  -5    5.30    3.20
   7  17   5    0.00    3.40
  -8 -17  -5    5.30    3.20
   8  17   5    1.40    3.50
  -9 -17  -5    6.20    3.90
   9  17   5    0.00    3.50
 -10 -17  -5   23.80    5.00
  10  17   5   12.00    5.20
  -2 -18  -5    1.30    5.30
   2  18   5   11.60    6.90
  -3 -18  -5    7.70   15.10
   3  18   5   14.50   11.50
   4  18   5    0.00   12.60
  -5 -18  -5   61.19   14.80
   5  18   5   40.80   14.20
  -6 -18  -5    0.00   14.80
   6  18   5    0.70    6.00
  -7 -18  -5    0.00   15.50
   7  18   5    1.40    6.10
  -8 -18  -5    6.00    4.10
   8  18   5    4.00    3.80
  -9 -18  -5   22.20    5.30
   9  18   5    8.60    7.50
   6  18  -6   41.40    6.20
  -6 -18   6   41.70    5.00
   5  18  -6   10.90    5.20
  -5 -18   6    7.30    4.80
   4  18  -6   35.80    4.30
  -4 -18   6   29.60    4.90
   3  18  -6    0.20    4.00
  -3 -18   6    0.00    4.50
   2  18  -6    6.80    4.70
  -2 -18   6    0.30    4.50
  -8 -17   6   54.99   10.00
   7  17  -6    0.00   16.60
  -7 -17   6    2.00   13.30
   6  17  -6   19.90    6.20
  -6 -17   6   17.90    5.10
   5  17  -6    4.90    5.70
  -5 -17   6    5.90    4.30
   4  17  -6   39.30    4.10
  -4 -17   6   35.90    4.40
   3  17  -6   13.90    3.90
  -3 -17   6    8.60    4.10
   2  17  -6    5.30    4.20
  -2 -17   6    6.80    4.10
   1  17  -6    0.00    5.70
  -1 -17   6    0.00    4.30
   0  17  -6   14.50    5.80
   0 -17   6    0.00   11.90
  -1  17  -6    9.00    3.50
   1 -17   6    0.00    5.90
  -9 -16   6   71.49   13.70
   8  16  -6   73.19   17.90
  -8 -16   6   93.49   13.70
   7  16  -6    0.00   14.50
  -7 -16   6   37.50   11.10
   6  16  -6    4.70    5.50
  -6 -16   6    3.90    4.60
   5  16  -6   13.60    5.40
  -5 -16   6   11.30    4.00
   4  16  -6   14.00    3.60
  -4 -16   6   17.20    3.90
   3  16  -6  164.58    7.00
  -3 -16   6  155.48    6.00
   2  16  -6    7.00    4.00
  -2 -16   6    0.70    3.70
   1  16  -6   32.30    3.70
  -1 -16   6   18.90    4.20
   0  16  -6   10.50    4.60
   0 -16   6    0.00    7.50
  -1  16  -6    8.40    8.70
   1 -16   6    0.00   10.80
  -2  16  -6   47.60   14.60
   2 -16   6   14.60   11.20
  10  15  -6    0.00    6.40
 -10 -15   6    7.90    4.60
  -9 -15   6   17.00   12.80
   8  15  -6   23.60   15.90
  -8 -15   6   12.80   12.30
   7  15  -6   19.60    7.10
  -7 -15   6    2.80    5.70
   6  15  -6    3.40    6.70
  -6 -15   6    8.60    5.70
   5  15  -6   39.20    5.40
  -5 -15   6   32.50    4.60
   4  15  -6   32.50    3.50
  -4 -15   6   31.60    3.70
   3  15  -6    2.90    3.70
  -3 -15   6    1.70    3.30
   2  15  -6    4.30    2.70
  -2 -15   6    0.00    3.20
   1  15  -6   54.09    3.60
  -1 -15   6   50.39    3.70
   0  15  -6   90.89    7.00
   0 -15   6   84.39    6.60
  -1  15  -6   42.80    3.80
   1 -15   6   32.00   10.10
  -2  15  -6   53.99    5.00
   2 -15   6   48.80    7.20
  -3  15  -6   43.40    5.70
   3 -15   6   39.70    6.90
  -4  15  -6  137.09    7.30
   4 -15   6  118.19    7.70
 -11 -14   6    3.80    4.90
 -10 -14   6   44.80    9.80
  -9 -14   6   25.60    6.90
   8  14  -6  495.85   18.30
  -8 -14   6  577.74   13.60
   7  14  -6   28.30    5.60
  -7 -14   6   28.40    7.30
   6  14  -6    0.00    8.40
  -6 -14   6   14.80    6.10
   5  14  -6   11.10    3.90
  -5 -14   6   12.00    4.70
   4  14  -6    4.10    2.80
  -4 -14   6    4.70    2.90
   3  14  -6   48.30    3.70
  -3 -14   6   46.60    3.40
   2  14  -6    5.00    2.40
  -2 -14   6    4.40    2.90
   1  14  -6    6.00    2.60
  -1 -14   6    3.40    3.00
   0  14  -6   82.79    4.30
   0 -14   6   84.39    4.00
  -1  14  -6   11.20    2.70
   1 -14   6   11.80    3.10
  -2  14  -6   49.99    3.80
   2 -14   6   47.70    5.20
  -3  14  -6    7.60    7.80
   3 -14   6   10.80    9.60
  -4  14  -6  266.97   10.70
   4 -14   6  259.17   12.40
  -5  14  -6    7.50    4.40
   5 -14   6    9.50    5.30
  11  13  -6    3.90    5.30
 -11 -13   6    7.80    4.10
  10  13  -6    0.00    5.90
 -10 -13   6    3.80    4.30
   9  13  -6   49.60   11.00
  -9 -13   6   34.90    4.80
   8  13  -6    3.10    8.00
  -8 -13   6   14.10    5.00
   7  13  -6  161.08    7.10
  -7 -13   6  156.78    5.10
   6  13  -6  144.69    7.20
  -6 -13   6  128.29    5.30
   5  13  -6  227.78    8.20
  -5 -13   6  223.58    7.10
   4  13  -6  377.06    7.40
  -4 -13   6  364.56    7.40
   3  13  -6    4.60    2.00
  -3 -13   6    1.00    2.60
   2  13  -6  540.85    9.20
  -2 -13   6  536.55    9.70
   1  13  -6  192.88    4.90
  -1 -13   6  190.88    4.50
   0  13  -6  547.15    9.60
   0 -13   6  567.34    8.70
  -1  13  -6   42.00    2.80
   1 -13   6   47.70    3.50
  -2  13  -6   45.90    4.10
   2 -13   6   54.29    4.20
  -3  13  -6  273.67    7.80
   3 -13   6  289.77   11.10
  -4  13  -6   26.90    6.30
   4 -13   6   29.60    7.10
  -5  13  -6   41.10    5.80
   5 -13   6   37.60   10.40
  -6  13  -6   51.49    4.90
   6 -13   6   53.79    5.70
  11  12  -6   18.70    3.90
 -11 -12   6   19.00    4.00
  10  12  -6   12.10    5.20
 -10 -12   6    7.70    4.90
   9  12  -6   19.80   11.20
  -9 -12   6    5.90    6.50
  -8 -12   6  197.68    5.70
   7  12  -6  147.29    6.00
  -7 -12   6  142.09    4.70
  -6 -12   6    4.30    2.90
   5  12  -6    8.80    3.70
  -5 -12   6   13.20    2.60
   4  12  -6  317.47    6.80
  -4 -12   6  317.47    5.50
   3  12  -6    4.60    1.80
  -3 -12   6    4.90    2.30
   2  12  -6  435.46    7.70
  -2 -12   6  453.35    7.10
   1  12  -6   55.69    2.70
  -1 -12   6   52.49    2.60
   0  12  -6  416.66    7.50
   0 -12   6  421.76    6.80
  -1  12  -6   52.29    2.70
   1 -12   6   55.59    2.80
  -2  12  -6   32.70    3.70
   2 -12   6   39.50    3.40
  -3  12  -6  178.48    6.30
   3 -12   6  184.38    6.70
  -4  12  -6   53.19    5.70
   4 -12   6   61.59    6.70
  -5  12  -6    9.00    3.20
   5 -12   6   15.30    4.00
  -6  12  -6    9.00    5.50
   6 -12   6    2.60    4.70
  -7  12  -6   17.00    4.20
   7 -12   6   14.10    5.10
  12  11  -6   22.20    5.60
 -12 -11   6   27.70    4.50
  11  11  -6    9.40    3.60
 -11 -11   6    8.10    3.80
  10  11  -6  193.58    6.50
 -10 -11   6  192.68    7.00
   9  11  -6   41.50    7.70
  -9 -11   6   32.30    5.40
   8  11  -6   78.89    7.20
  -8 -11   6   73.29    4.90
   7  11  -6  105.09    5.20
  -7 -11   6  101.49    4.20
   6  11  -6   88.89   15.10
  -6 -11   6   69.49    3.90
   5  11  -6  163.98    6.60
  -5 -11   6  163.28    4.00
   4  11  -6  121.79    3.50
  -4 -11   6  121.09    2.90
   3  11  -6  324.97    5.80
  -3 -11   6  318.07    4.80
   2  11  -6   36.60    2.00
  -2 -11   6   34.70    2.10
   1  11  -6  372.36    6.80
  -1 -11   6  398.66    6.20
   0  11  -6   25.00    2.00
   0 -11   6   29.00    2.00
  -1  11  -6   17.60    2.10
   1 -11   6   20.80    2.20
  -2  11  -6  109.39    4.50
   2 -11   6  122.09    4.40
  -3  11  -6    1.90    3.10
   3 -11   6    3.00    5.40
  -4  11  -6  213.08    6.60
   4 -11   6  233.68    7.10
  -5  11  -6   51.79    2.90
   5 -11   6   61.79    4.30
  -6  11  -6  167.38    6.80
   6 -11   6  156.58    7.30
  -7  11  -6    5.10    3.80
   7 -11   6    4.60    4.70
  -8  11  -6  126.19   11.60
   8 -11   6   96.09    6.70
  12  10  -6   14.90    5.00
 -12 -10   6   36.30   10.30
  11  10  -6   14.30    4.60
 -11 -10   6   12.90    3.80
  10  10  -6    2.70    3.00
 -10 -10   6    4.10    2.70
   9  10  -6   14.70    6.20
  -9 -10   6    0.00    5.70
   8  10  -6   38.00    6.60
  -8 -10   6   16.50    3.40
  -7 -10   6  863.51   15.30
   6  10  -6  268.17   11.60
  -6 -10   6  382.66    8.10
   5  10  -6  437.06    8.50
  -5 -10   6  433.26    7.30
   4  10  -6  392.76    6.20
  -4 -10   6  391.86    5.70
   3  10  -6   79.79    2.70
  -3 -10   6   84.49    2.00
   2  10  -6    0.00    1.20
  -2 -10   6    0.20    1.00
   1  10  -6   93.29    3.00
  -1 -10   6   96.59    2.30
   0  10  -6  298.47    5.60
   0 -10   6  304.87    5.00
  -1  10  -6    6.40    1.40
   1 -10   6    7.00    1.70
  -2  10  -6    1.50    1.60
   2 -10   6    3.10    1.70
  -3  10  -6   22.90    2.20
   3 -10   6   22.10    2.80
  -4  10  -6   33.60    2.30
   4 -10   6   30.50    3.90
  -5  10  -6   29.60    2.20
   5 -10   6   31.70    4.60
  -6  10  -6    3.40    2.50
   6 -10   6    5.30    5.10
  -7  10  -6  105.19    6.00
   7 -10   6  107.49    7.80
  -8  10  -6   56.59    6.00
   8 -10   6   42.40    5.10
  12   9  -6    2.10    5.00
 -12  -9   6    6.80    9.30
  11   9  -6   48.70    4.80
 -11  -9   6   49.20    3.50
  10   9  -6   17.10    3.00
 -10  -9   6   13.80    2.50
   9   9  -6   14.60    3.90
  -9  -9   6    7.90    2.30
   8   9  -6  139.19    7.60
  -8  -9   6  108.09    4.10
   7   9  -6   21.30   10.60
  -7  -9   6   24.20    4.10
   6   9  -6   43.60    4.30
  -6  -9   6   46.90    2.90
   5   9  -6   13.60    3.30
  -5  -9   6   14.00    2.10
   4   9  -6  229.08    3.60
  -4  -9   6  228.78    3.50
   3   9  -6    3.10    1.30
  -3  -9   6    6.20    1.20
   2   9  -6   84.09    1.70
  -2  -9   6   86.29    1.80
   1   9  -6   78.69    1.70
  -1  -9   6   78.39    1.70
   0   9  -6   74.29    2.00
   0  -9   6   73.89    2.40
  -1   9  -6  504.35    7.30
   1  -9   6  513.65    7.40
  -2   9  -6   25.00    1.60
   2  -9   6   26.50    1.70
  -3   9  -6  216.18    3.90
   3  -9   6  218.88    4.10
  -4   9  -6   13.90    1.70
   4  -9   6   10.80    2.30
  -5   9  -6   38.30    2.70
   5  -9   6   44.40    3.50
  -6   9  -6   22.70    5.30
   6  -9   6   17.30    4.00
  -7   9  -6   14.70    4.20
   7  -9   6   14.40    8.90
  -8   9  -6    9.30    3.30
   8  -9   6    6.80    4.30
  -9   9  -6   11.20    4.60
   9  -9   6    5.20    4.70
  12   8  -6   31.50    4.00
 -12  -8   6   33.40    5.20
  11   8  -6  108.39    6.60
 -11  -8   6   96.59    5.00
  10   8  -6    8.30    2.90
 -10  -8   6    6.90    2.40
   9   8  -6   29.90    2.70
  -9  -8   6   26.20    2.30
   8   8  -6   11.50    2.20
  -8  -8   6   11.80    1.90
   7   8  -6  302.47    7.00
  -7  -8   6  265.87    5.10
   6   8  -6  450.85    9.30
  -6  -8   6  449.66    6.40
   5   8  -6  216.68    3.80
  -5  -8   6  220.18    3.40
   4   8  -6  709.93   10.00
  -4  -8   6  723.53    8.70
   3   8  -6  349.77    5.10
  -3  -8   6  348.77    4.20
   2   8  -6  110.69    1.90
  -2  -8   6  108.09    1.90
   1   8  -6  114.29    2.00
  -1  -8   6  117.49    1.90
   0   8  -6    2.90    1.00
   0  -8   6    1.30    1.20
  -1   8  -6   16.70    1.20
   1  -8   6   15.00    1.30
  -2   8  -6  100.19    2.40
   2  -8   6   99.79    2.50
  -3   8  -6   15.90    1.70
   3  -8   6   15.30    1.50
  -4   8  -6   15.50    1.90
   4  -8   6   10.40    2.40
  -5   8  -6  100.79    3.70
   5  -8   6   95.69    3.50
  -6   8  -6   16.70    4.70
   6  -8   6   24.90    4.80
  -7   8  -6  107.29    5.10
   7  -8   6  103.39    7.90
  -8   8  -6  188.68    7.80
   8  -8   6  181.38    7.30
  -9   8  -6  102.69    6.60
   9  -8   6   92.89    6.10
 -10   8  -6  106.69    7.60
  10  -8   6   87.09    6.70
  12   7  -6    0.50    4.20
 -12  -7   6    4.80    5.00
  11   7  -6    0.80    3.10
 -11  -7   6    6.10    4.00
  10   7  -6   43.50    4.20
 -10  -7   6   46.30    3.10
   9   7  -6   69.99    3.50
  -9  -7   6   63.89    2.90
   8   7  -6   95.69    3.60
  -8  -7   6   79.49    3.00
   7   7  -6   26.60    3.00
  -7  -7   6   19.40    1.90
   6   7  -6   29.20    2.50
  -6  -7   6   32.50    2.60
   5   7  -6   30.20    1.60
  -5  -7   6   35.50    1.60
   4   7  -6    6.20    1.80
  -4  -7   6   10.00    1.50
   3   7  -6   13.60    1.00
  -3  -7   6   13.70    1.00
   2   7  -6  200.78    2.90
  -2  -7   6  202.28    2.50
   1   7  -6  668.83    8.30
  -1  -7   6  660.33    7.70
   0   7  -6 1003.00   13.60
   0  -7   6 1019.10   13.70
  -1   7  -6   41.40    1.80
   1  -7   6   43.50    1.80
  -2   7  -6   60.69    2.20
   2  -7   6   54.19    1.90
  -3   7  -6   19.80    1.60
   3  -7   6   21.20    1.40
  -4   7  -6  518.55    8.70
   4  -7   6  515.75    7.60
  -5   7  -6  113.19    3.60
   5  -7   6  112.89    3.70
  -6   7  -6   68.99    4.50
   6  -7   6   61.79    4.50
  -7   7  -6    2.10    3.50
   7  -7   6    0.00    4.90
  -8   7  -6    2.30    2.70
   8  -7   6    0.00    4.60
  -9   7  -6    7.90    4.00
   9  -7   6    1.30    4.10
 -10   7  -6   60.49    5.10
  10  -7   6   59.29    5.30
  12   6  -6    1.70    5.30
 -12  -6   6    9.70    5.80
  11   6  -6  242.28    6.80
 -11  -6   6  237.98    8.00
  10   6  -6   42.20    3.10
 -10  -6   6   39.40    3.00
   9   6  -6  253.07    5.50
  -9  -6   6  242.38    5.30
   8   6  -6   41.00    2.50
  -8  -6   6   42.30    2.20
   7   6  -6  903.91   14.30
  -7  -6   6  842.32   11.30
   6   6  -6    8.50    2.30
  -6  -6   6    8.10    2.10
   5   6  -6  253.27    3.70
  -5  -6   6  252.67    3.50
   4   6  -6   20.80    1.50
  -4  -6   6   22.40    1.50
   3   6  -6 1950.70   26.50
  -3  -6   6 1992.60   22.00
   2   6  -6 1264.57   15.50
  -2  -6   6 1254.57   13.20
   1   6  -6  622.34    7.80
  -1  -6   6  620.74    7.20
   0   6  -6  802.52   10.30
   0  -6   6  797.62    9.10
  -1   6  -6 1646.14   25.40
   1  -6   6 1648.73   21.90
  -2   6  -6   83.89    2.30
   2  -6   6   80.29    2.00
  -3   6  -6 1547.95   24.00
   3  -6   6 1546.55   20.60
  -4   6  -6   70.59    1.50
   4  -6   6   65.49    1.60
  -5   6  -6 1519.45   19.30
   5  -6   6 1548.45   19.10
  -6   6  -6   34.30    4.10
   6  -6   6   30.50    3.10
  -7   6  -6  617.74   10.60
   7  -6   6  629.44   11.40
  -8   6  -6  100.19    4.10
   8  -6   6  100.39    4.00
  -9   6  -6   25.00    4.10
   9  -6   6   14.20    4.00
 -10   6  -6   15.90    4.40
  10  -6   6   13.80    4.40
 -11   6  -6   16.40    4.90
  11  -6   6    3.70    4.90
  12   5  -6   14.20    7.50
 -12  -5   6    5.70    6.00
  11   5  -6   59.79    4.30
 -11  -5   6   62.09    5.90
  10   5  -6    5.00    2.80
 -10  -5   6    6.40    2.70
   9   5  -6   20.80    2.50
  -9  -5   6   20.10    2.50
   8   5  -6   51.59    2.80
  -8  -5   6   49.80    2.80
   7   5  -6  217.68    5.10
  -7  -5   6  204.48    3.50
   6   5  -6  215.38    3.90
  -6  -5   6  219.68    3.60
   5   5  -6  532.55    7.60
  -5  -5   6  531.65    7.20
   4   5  -6    0.70    1.30
  -4  -5   6    0.40    1.00
   3   5  -6   46.60    1.60
  -3  -5   6   51.29    1.40
   2   5  -6  447.46    6.30
  -2  -5   6  444.36    4.90
   1   5  -6  204.98    2.60
  -1  -5   6  205.18    2.30
   0   5  -6  403.96    4.80
   0  -5   6  397.86    4.30
  -1   5  -6 1495.25   23.30
   1  -5   6 1523.85   17.80
  -2   5  -6   70.79    2.00
   2  -5   6   67.19    1.50
  -3   5  -6  886.01   14.10
   3  -5   6  905.11   12.10
  -4   5  -6   64.39    1.50
   4  -5   6   62.19    1.70
  -5   5  -6   38.00    1.50
   5  -5   6   34.70    1.60
  -6   5  -6  375.86    6.00
   6  -5   6  372.66    5.90
  -7   5  -6   34.20    1.70
   7  -5   6   32.60    1.70
  -8   5  -6    5.50    2.50
   8  -5   6    3.00    2.90
  -9   5  -6   11.50    4.30
   9  -5   6   14.70    3.70
 -10   5  -6   27.80    5.10
  10  -5   6   21.10    4.20
 -11   5  -6   15.00    4.60
  11  -5   6    1.70    4.50
  12   4  -6   48.40    7.40
 -12  -4   6   35.90    7.00
  11   4  -6   44.80    5.10
 -11  -4   6   41.00    5.80
  10   4  -6   63.59    3.50
 -10  -4   6   64.49    3.30
   9   4  -6    4.50    2.40
  -9  -4   6    5.10    2.40
   8   4  -6    9.20    1.60
  -8  -4   6    9.50    1.60
   7   4  -6  399.46    6.90
  -7  -4   6  396.76    5.80
   6   4  -6  235.28    3.90
  -6  -4   6  232.58    3.80
   5   4  -6 1076.09   16.70
  -5  -4   6 1063.19   13.70
   4   4  -6  627.54   10.00
  -4  -4   6  624.84    8.00
   3   4  -6 1388.16   21.50
  -3  -4   6 1397.26   13.40
   2   4  -6    6.50    0.80
  -2  -4   6    5.90    0.60
   1   4  -6 3573.44   45.30
  -1  -4   6 3496.75   32.60
   0   4  -6  891.31   10.20
   0  -4   6  867.81    9.10
  -1   4  -6 1900.71   22.20
   1  -4   6 1888.31   22.30
  -2   4  -6 1775.72   24.10
   2  -4   6 1769.72   19.50
  -3   4  -6  508.85    6.60
   3  -4   6  510.65    5.90
  -4   4  -6   11.40    0.80
   4  -4   6   11.50    0.80
  -5   4  -6    5.50    0.90
   5  -4   6    5.40    1.00
  -6   4  -6  230.28    3.50
   6  -4   6  227.78    3.50
  -7   4  -6    3.20    1.20
   7  -4   6    5.70    1.70
  -8   4  -6   15.90    1.80
   8  -4   6   11.80    3.20
  -9   4  -6  371.06   11.10
   9  -4   6  365.76    9.70
 -10   4  -6   52.29    5.20
  10  -4   6   52.89    4.40
 -11   4  -6  255.77    8.50
  11  -4   6  246.78    8.60
 -12   4  -6   18.40    4.80
  12  -4   6    7.10    4.80
  12   3  -6   27.60    9.40
 -12  -3   6   25.00    9.60
  11   3  -6    8.60    9.10
 -11  -3   6    1.10    6.20
  10   3  -6    2.80    2.70
 -10  -3   6    1.80    2.70
   9   3  -6  160.88    4.60
  -9  -3   6  153.68    3.70
   8   3  -6  176.58    4.40
  -8  -3   6  172.18    3.50
   7   3  -6    5.00    1.20
  -7  -3   6    5.20    1.40
   6   3  -6   33.50    1.20
  -6  -3   6   30.60    1.20
   5   3  -6  104.29    2.20
  -5  -3   6  103.49    1.80
   4   3  -6  703.83    9.70
  -4  -3   6  719.53    8.20
   3   3  -6   37.80    1.80
  -3  -3   6   36.30    1.10
   2   3  -6  485.05    6.40
  -2  -3   6  481.85    4.50
   1   3  -6  337.97    4.50
  -1  -3   6  342.17    3.30
   0   3  -6  774.52    8.90
   0  -3   6  759.52    7.00
  -1   3  -6    7.10    0.50
   1  -3   6    6.30    0.50
  -2   3  -6  130.19    1.90
   2  -3   6  126.99    1.70
  -3   3  -6 1315.97   16.50
   3  -3   6 1332.77   14.60
  -4   3  -6  259.67    3.60
   4  -3   6  259.77    3.20
  -5   3  -6   41.00    1.30
   5  -3   6   41.50    1.30
  -6   3  -6  178.48    2.90
   6  -3   6  173.78    3.10
  -7   3  -6    2.40    1.20
   7  -3   6    3.40    1.60
  -8   3  -6    0.00    1.70
   8  -3   6    0.00    4.90
  -9   3  -6    7.80    2.90
   9  -3   6    2.30    4.70
 -10   3  -6    0.90    2.70
  10  -3   6    4.60    7.80
 -11   3  -6   35.60    4.40
  11  -3   6   33.80    4.40
 -12   3  -6   18.20    4.50
  12  -3   6    9.90    4.60
  12   2  -6    0.50    9.10
 -12  -2   6    6.10   10.60
  11   2  -6   12.90    9.10
 -11  -2   6    5.90    6.40
  10   2  -6  197.98    5.40
 -10  -2   6  192.28    5.20
   9   2  -6   50.59    3.00
  -9  -2   6   52.49    2.40
   8   2  -6  223.58    4.90
  -8  -2   6  210.78    4.00
   7   2  -6  643.74   10.80
  -7  -2   6  667.53    8.90
   6   2  -6  490.65    6.90
  -6  -2   6  484.25    5.90
   5   2  -6  404.46    5.80
  -5  -2   6  402.26    4.90
   4   2  -6 1202.48   16.20
  -4  -2   6 1223.38   12.70
   3   2  -6  440.16    7.00
  -3  -2   6  436.86    4.40
   2   2  -6  430.36    6.60
  -2  -2   6  423.76    4.10
   1   2  -6   99.79    3.00
  -1  -2   6  109.79    1.30
   0   2  -6    6.10    0.60
   0  -2   6    6.30    0.40
  -1   2  -6 1872.81   26.90
   1  -2   6 1853.51   19.20
  -2   2  -6   27.70    0.90
   2  -2   6   24.50    0.90
  -3   2  -6   70.89    1.30
   3  -2   6   68.49    1.40
  -4   2  -6  738.23    9.40
   4  -2   6  739.23    8.30
  -5   2  -6  619.54    7.90
   5  -2   6  607.44    7.40
  -6   2  -6  991.70   12.50
   6  -2   6  982.10   11.90
  -7   2  -6    7.30    1.20
   7  -2   6    3.80    2.40
  -8   2  -6  339.57    5.10
   8  -2   6  325.07    5.60
  -9   2  -6  251.37    5.40
   9  -2   6  239.48    6.30
 -10   2  -6  114.39    3.90
  10  -2   6  109.89    6.80
 -11   2  -6  147.29    4.70
  11  -2   6  143.69    6.80
 -12   2  -6    9.60    4.30
  12  -2   6    4.40    4.40
  12   1  -6   11.70    4.80
 -12  -1   6   12.90    5.50
  11   1  -6    3.10    5.70
 -11  -1   6    1.80    4.70
  10   1  -6   51.69    2.90
 -10  -1   6   52.89    3.00
   9   1  -6    2.40    2.40
  -9  -1   6    6.30    2.00
   8   1  -6   24.50    2.20
  -8  -1   6   23.60    1.90
   7   1  -6    0.20    1.60
  -7  -1   6    0.80    1.50
   6   1  -6  127.39    2.50
  -6  -1   6  128.99    2.20
   5   1  -6  152.88    2.70
  -5  -1   6  152.78    2.40
   4   1  -6  228.68    3.30
  -4  -1   6  230.58    3.10
   3   1  -6 1424.86   17.50
  -3  -1   6 1418.76   14.70
   2   1  -6    6.50    0.90
  -2  -1   6    5.80    0.90
   1   1  -6  227.18    3.10
  -1  -1   6  218.08    2.30
   0   1  -6  415.96    5.50
   0  -1   6  405.86    3.80
  -1   1  -6  340.07    5.00
   1  -1   6  338.07    3.90
  -2   1  -6   69.69    1.40
   2  -1   6   69.19    1.20
  -3   1  -6 1456.75   21.00
   3  -1   6 1446.56   17.70
  -4   1  -6  412.66    6.30
   4  -1   6  420.76    4.80
  -5   1  -6  805.42    9.10
   5  -1   6  798.32    9.60
  -6   1  -6  371.76    4.50
   6  -1   6  363.26    4.70
  -7   1  -6    0.40    1.30
   7  -1   6    1.10    1.30
  -8   1  -6  173.48    3.40
   8  -1   6  161.68    3.60
  -9   1  -6   30.00    2.50
   9  -1   6   16.70    3.30
 -10   1  -6    4.30    2.00
  10  -1   6    0.80    2.10
 -11   1  -6    3.00    2.30
  11  -1   6    2.20    3.60
 -12   1  -6   24.70    2.90
  12  -1   6   16.60    4.40
 -13   1  -6   25.80    5.10
  13  -1   6   13.60    4.90
  11   0  -6    1.70    5.30
 -11   0   6    1.80    6.60
  10   0  -6   73.89    4.20
 -10   0   6   78.59    4.10
   9   0  -6   11.90    2.30
  -9   0   6   12.20    2.20
   8   0  -6  391.46    6.60
  -8   0   6  393.26    6.00
   7   0  -6   90.99    2.70
  -7   0   6   92.09    2.70
   6   0  -6    8.30    1.40
  -6   0   6    6.60    0.90
   5   0  -6   90.39    2.50
  -5   0   6   89.79    1.90
   4   0  -6   64.99    1.60
  -4   0   6   68.99    1.60
   3   0  -6 1090.39   13.40
  -3   0   6 1081.89   11.30
   2   0  -6 2108.89   29.60
  -2   0   6 2100.49   21.90
   1   0  -6   55.09    1.10
  -1   0   6   54.69    1.00
   0   0  -6 1508.45   17.50
   0   0   6 1446.36   14.30
  -1   0  -6  306.67    4.50
   1   0   6  305.17    3.60
  -2   0  -6   22.20    0.70
   2   0   6   18.60    0.70
  -3   0  -6    4.30    0.40
   3   0   6    5.20    0.50
  -4   0  -6   43.20    1.00
   4   0   6   42.30    1.20
  -5   0  -6  909.41   11.40
   5   0   6  897.61   11.20
  -6   0  -6  571.44    6.60
   6   0   6  559.04    6.90
  -7   0  -6  300.97    3.90
   7   0   6  295.07    3.90
  -8   0  -6  381.76    4.90
   8   0   6  374.46    5.00
  -9   0  -6  762.32   10.00
   9   0   6  749.23   10.70
 -10   0  -6   47.70    2.30
  10   0   6   49.99    3.20
 -11   0  -6  165.98    4.70
  11   0   6  161.78    5.40
 -12   0  -6    9.90    2.60
  12   0   6    4.60    4.10
 -13   0  -6   10.60    4.50
  13   0   6    1.60    4.50
  11  -1  -6    0.00    8.50
 -11   1   6    1.60    4.00
  10  -1  -6   30.60    5.10
 -10   1   6   39.20    5.50
   9  -1  -6   45.10    2.70
  -9   1   6   48.90    3.40
   8  -1  -6  156.08    3.90
  -8   1   6  158.88    4.20
   7  -1  -6   27.40    1.80
  -7   1   6   29.20    1.80
   6  -1  -6   31.40    1.60
  -6   1   6   30.40    1.30
   5  -1  -6  832.02   12.10
  -5   1   6  847.62    9.80
   4  -1  -6 1807.12   25.40
  -4   1   6 1830.82   20.60
   3  -1  -6 1898.41   26.80
  -3   1   6 1940.41   21.90
   2  -1  -6 1831.32   23.10
  -2   1   6 1848.72   21.00
   1  -1  -6 2235.58   28.00
  -1   1   6 2203.98   25.90
   0  -1  -6  550.84    7.00
   0   1   6  531.65    6.10
  -1  -1  -6  260.57    3.40
   1   1   6  254.47    3.10
  -2  -1  -6 1035.90   15.00
   2   1   6 1051.59   12.80
  -3  -1  -6    9.00    0.60
   3   1   6   12.20    0.60
  -4  -1  -6  738.43    9.20
   4   1   6  712.43    9.70
  -5  -1  -6 1783.52   22.20
   5   1   6 1768.62   23.50
  -6  -1  -6  113.39    2.10
   6   1   6  114.89    2.10
  -7  -1  -6  188.18    3.00
   7   1   6  186.88    3.10
  -8  -1  -6   65.49    1.60
   8   1   6   65.39    1.80
  -9  -1  -6   31.00    1.90
   9   1   6   26.90    2.40
 -10  -1  -6  415.56    6.30
  10   1   6  399.16    6.70
 -11  -1  -6   44.50    3.90
  11   1   6   36.60    5.60
 -12  -1  -6  233.88    6.20
  12   1   6  233.88   10.40
 -13  -1  -6   11.40    4.50
  13   1   6    2.90    4.40
  11  -2  -6    0.00    8.00
 -11   2   6    9.80    9.80
  10  -2  -6    0.40    7.70
 -10   2   6    3.50    5.40
   9  -2  -6   22.00    2.80
  -9   2   6   25.10    3.20
   8  -2  -6   43.30    2.40
  -8   2   6   44.10    2.70
   7  -2  -6  165.48    3.70
  -7   2   6  166.38    4.20
   6  -2  -6   48.50    2.30
  -6   2   6   50.09    1.90
   5  -2  -6  143.19    2.90
  -5   2   6  138.09    2.70
   4  -2  -6  148.69    2.90
  -4   2   6  152.98    2.60
   3  -2  -6   95.49    2.00
  -3   2   6  104.29    2.00
   2  -2  -6  137.19    2.30
  -2   2   6  135.99    2.10
   1  -2  -6 1522.05   19.10
  -1   2   6 1510.55   17.20
   0  -2  -6 3196.28   44.40
   0   2   6 3121.79   38.00
  -1  -2  -6   23.90    0.80
   1   2   6   19.20    0.80
  -2  -2  -6   56.29    1.40
   2   2   6   54.59    1.10
  -3  -2  -6  742.63    9.40
   3   2   6  741.93    8.80
  -4  -2  -6 1534.75   19.70
   4   2   6 1491.75   16.90
  -5  -2  -6  724.63    9.10
   5   2   6  693.13    9.50
  -6  -2  -6   27.80    1.10
   6   2   6   24.90    1.10
  -7  -2  -6   72.19    1.80
   7   2   6   75.49    1.80
  -8  -2  -6   18.90    1.30
   8   2   6   18.20    1.30
  -9  -2  -6    1.80    1.90
   9   2   6    0.10    3.60
 -10  -2  -6  120.09    3.60
  10   2   6  115.29    3.90
 -11  -2  -6   92.99    4.00
  11   2   6   93.79    5.70
 -12  -2  -6  146.99    6.50
  12   2   6  130.29    8.70
 -13  -2  -6  147.89    7.80
  13   2   6  132.79    7.40
  10  -3  -6   46.50   12.60
 -10   3   6   32.70    7.00
   9  -3  -6    9.90    4.70
  -9   3   6   10.00    3.20
   8  -3  -6  193.68    4.40
  -8   3   6  188.08    4.80
   7  -3  -6   12.40    1.80
  -7   3   6    9.80    2.20
   6  -3  -6   42.00    2.00
  -6   3   6   39.80    1.80
   5  -3  -6  577.74    8.60
  -5   3   6  586.84    7.80
   4  -3  -6  531.35    7.20
  -4   3   6  548.95    7.20
   3  -3  -6  420.36    5.70
  -3   3   6  425.16    6.20
   2  -3  -6    6.40    1.20
  -2   3   6    6.70    0.80
   1  -3  -6   19.90    1.40
  -1   3   6   21.00    1.00
   0  -3  -6 4213.28   58.79
   0   3   6 4200.38   51.79
  -1  -3  -6  916.11   11.50
   1   3   6  920.11   11.20
  -2  -3  -6 1810.52   22.90
   2   3   6 1802.62   22.00
  -3  -3  -6   94.69    1.50
   3   3   6   89.09    1.40
  -4  -3  -6 4402.06   56.79
   4   3   6 4326.87   51.69
  -5  -3  -6    8.20    0.80
   5   3   6    9.40    0.80
  -6  -3  -6 1295.97   16.20
   6   3   6 1267.97   17.00
  -7  -3  -6  373.06    5.10
   7   3   6  373.26    5.40
  -8  -3  -6   83.59    2.10
   8   3   6   82.09    2.20
  -9  -3  -6  327.27    5.00
   9   3   6  337.97    6.80
 -10  -3  -6   85.69    3.20
  10   3   6   88.69    4.40
 -11  -3  -6   14.80    3.40
  11   3   6    2.30    3.90
 -12  -3  -6   10.10    4.50
  12   3   6    2.20    4.60
 -13  -3  -6   28.30    4.70
  13   3   6   18.80    4.30
 -14  -3  -6   41.10    5.30
  14   3   6   29.10    5.10
  10  -4  -6    0.00   13.40
 -10   4   6    5.40    5.80
   9  -4  -6   19.50    4.80
  -9   4   6   17.60    3.30
   8  -4  -6    4.20    2.70
  -8   4   6    3.30    2.50
   7  -4  -6   48.00    2.50
  -7   4   6   49.40    2.80
   6  -4  -6  971.80   12.90
  -6   4   6 1008.10   12.90
   5  -4  -6   17.90    1.40
  -5   4   6   17.80    1.40
   4  -4  -6  719.23    9.40
  -4   4   6  728.83    9.50
   3  -4  -6  143.89    2.50
  -3   4   6  143.39    2.80
   2  -4  -6 1861.51   23.60
  -2   4   6 1916.91   22.70
   1  -4  -6  290.67    4.70
  -1   4   6  292.87    4.40
   0  -4  -6  300.07    4.70
   0   4   6  302.47    4.50
  -1  -4  -6   73.49    1.90
   1   4   6   83.79    1.40
  -2  -4  -6   31.40    1.00
   2   4   6   31.90    0.90
  -3  -4  -6  753.02    9.50
   3   4   6  747.43   10.10
  -4  -4  -6  138.99    2.20
   4   4   6  145.49    2.00
  -5  -4  -6  716.03    8.20
   5   4   6  713.33    8.60
  -6  -4  -6  123.49    2.20
   6   4   6  134.29    2.30
  -7  -4  -6   36.70    1.50
   7   4   6   34.80    1.50
  -8  -4  -6  162.48    3.20
   8   4   6  174.98    3.30
  -9  -4  -6   10.50    2.30
   9   4   6   11.00    1.70
 -10  -4  -6  254.57    5.10
  10   4   6  248.28    5.80
 -11  -4  -6   28.80    3.60
  11   4   6   23.30    6.20
 -12  -4  -6  285.07    8.20
  12   4   6  286.67    8.00
 -13  -4  -6   16.40    4.40
  13   4   6    3.20    4.30
 -14  -4  -6   28.90    5.30
  14   4   6   26.40    4.90
  10  -5  -6   21.20    4.60
 -10   5   6   17.30    3.80
   9  -5  -6   45.80    3.40
  -9   5   6   51.29    3.90
   8  -5  -6    2.10    2.40
  -8   5   6    1.30    2.50
   7  -5  -6   11.70    2.20
  -7   5   6    9.90    2.40
   6  -5  -6  424.36    6.20
  -6   5   6  432.46    6.30
   5  -5  -6   12.30    1.50
  -5   5   6   13.80    1.50
   4  -5  -6  210.48    3.50
  -4   5   6  220.18    3.60
   3  -5  -6 1476.95   18.80
  -3   5   6 1520.75   20.50
   2  -5  -6  712.43    9.40
  -2   5   6  747.83    9.10
   1  -5  -6 4110.69   52.49
  -1   5   6 4290.67   56.09
   0  -5  -6 1837.42   23.10
   0   5   6 1851.61   24.50
  -1  -5  -6  815.62   10.30
   1   5   6  808.12    9.90
  -2  -5  -6   17.80    0.90
   2   5   6   18.10    0.80
  -3  -5  -6  816.62   10.40
   3   5   6  831.12   11.00
  -4  -5  -6  125.09    2.10
   4   5   6  128.89    2.20
  -5  -5  -6   75.99    1.40
   5   5   6   76.49    1.40
  -6  -5  -6  176.78    2.50
   6   5   6  178.38    2.90
  -7  -5  -6   22.70    1.20
   7   5   6   29.50    1.50
  -8  -5  -6   61.09    2.30
   8   5   6   63.49    2.30
  -9  -5  -6   40.30    2.60
   9   5   6   37.80    2.20
 -10  -5  -6   73.79    3.60
  10   5   6   78.99    4.10
 -11  -5  -6   71.69    4.20
  11   5   6   56.39    6.70
 -12  -5  -6   36.40    3.40
  12   5   6   20.90    6.20
 -13  -5  -6   20.10    6.10
  13   5   6   10.40    2.70
 -14  -5  -6   25.40    5.10
  14   5   6   14.80    4.80
   9  -6  -6   14.80    5.00
  -9   6   6   15.80    4.90
   8  -6  -6    0.40    3.30
  -8   6   6    2.30    4.00
   7  -6  -6   69.19    3.60
  -7   6   6   72.79    4.00
   6  -6  -6  211.08    4.60
  -6   6   6  219.88    4.10
   5  -6  -6   41.90    2.00
  -5   6   6   45.20    2.40
   4  -6  -6   92.09    2.40
  -4   6   6   96.29    2.80
   3  -6  -6   98.29    2.30
  -3   6   6   96.89    2.90
   2  -6  -6    0.60    1.00
  -2   6   6    1.10    1.20
   1  -6  -6   20.20    1.10
  -1   6   6   21.20    2.10
   0  -6  -6    8.00    1.10
   0   6   6    9.20    1.20
  -1  -6  -6  348.57    4.70
   1   6   6  341.87    4.50
  -2  -6  -6 1172.38   14.90
   2   6   6 1195.28   14.40
  -3  -6  -6    4.80    0.80
   3   6   6    7.10    1.10
  -4  -6  -6    7.30    0.90
   4   6   6    5.90    0.80
  -5  -6  -6  901.11   11.40
   5   6   6  894.71   12.10
  -6  -6  -6   11.50    0.80
   6   6   6   11.00    0.80
  -7  -6  -6  573.34    6.80
   7   6   6  569.04    8.00
  -8  -6  -6  426.76    6.20
   8   6   6  421.26    6.30
  -9  -6  -6   45.30    3.40
   9   6   6   44.70    2.30
 -10  -6  -6    6.70    3.00
  10   6   6    0.00    7.50
 -11  -6  -6    9.10    2.80
  11   6   6   20.00    6.60
 -12  -6  -6   51.19    4.30
  12   6   6   38.30    6.20
 -13  -6  -6  144.09    7.20
  13   6   6  114.59    7.40
 -14  -6  -6   57.89   10.40
  14   6   6    0.00    9.90
   9  -7  -6   15.10    4.20
  -9   7   6   22.00    4.70
   8  -7  -6    7.20    4.20
  -8   7   6    9.40    5.40
   7  -7  -6  218.98    5.40
  -7   7   6  235.18    6.70
   6  -7  -6    0.40    2.20
  -6   7   6    0.70    2.20
   5  -7  -6   45.30    2.40
  -5   7   6   47.50    2.30
   4  -7  -6   23.20    2.20
  -4   7   6   27.00    1.90
   3  -7  -6  368.56    5.80
  -3   7   6  278.87    4.90
   2  -7  -6   42.90    1.80
  -2   7   6   46.30    1.90
   1  -7  -6 1022.80   13.00
  -1   7   6 1019.80   13.90
   0  -7  -6 1389.86   17.70
   0   7   6 1381.76   18.40
  -1  -7  -6   95.09    2.20
   1   7   6   97.29    1.90
  -2  -7  -6    4.50    1.40
   2   7   6    5.50    1.10
  -3  -7  -6   31.20    1.70
   3   7   6   26.90    1.90
  -4  -7  -6   11.80    1.00
   4   7   6    9.80    1.00
  -5  -7  -6   24.70    1.30
   5   7   6   25.20    1.20
  -6  -7  -6  665.13    7.80
   6   7   6  669.83    9.20
  -7  -7  -6  109.49    2.00
   7   7   6  111.59    2.40
  -8  -7  -6  127.49    2.30
   8   7   6  123.19    2.80
  -9  -7  -6   49.50    2.90
   9   7   6   45.10    2.40
 -10  -7  -6   37.40    2.60
  10   7   6   17.60    6.30
 -11  -7  -6  113.69    5.00
  11   7   6  118.89    8.30
 -12  -7  -6   51.39    4.30
  12   7   6   40.50    5.80
 -13  -7  -6   55.99    6.70
  13   7   6   33.50    6.70
 -14  -7  -6   70.79   11.10
  14   7   6    6.80   12.70
   8  -8  -6    1.10    8.40
  -8   8   6    7.10    7.20
   7  -8  -6   15.40    3.50
  -7   8   6   19.50    3.90
   6  -8  -6  149.29    4.30
  -6   8   6  163.88    5.30
   5  -8  -6  220.28    4.80
  -5   8   6  230.98    4.70
   4  -8  -6   61.29    3.00
  -4   8   6   63.29    3.00
   3  -8  -6  565.24    8.80
  -3   8   6  582.54   10.00
   2  -8  -6    2.40    1.30
  -2   8   6    1.60    1.40
   1  -8  -6  267.67    4.40
  -1   8   6  269.07    4.40
   0  -8  -6  412.86    6.00
   0   8   6  421.96    6.20
  -1  -8  -6  145.59    2.80
   1   8   6  148.09    2.60
  -2  -8  -6   30.30    1.90
   2   8   6   31.70    1.80
  -3  -8  -6  755.02    9.90
   3   8   6  773.42   10.60
  -4  -8  -6  394.56    5.60
   4   8   6  393.16    5.70
  -5  -8  -6  108.79    2.30
   5   8   6  111.59    2.30
  -6  -8  -6  163.38    2.90
   6   8   6  162.58    2.90
  -7  -8  -6    5.20    0.90
   7   8   6    4.60    0.90
  -8  -8  -6  381.76    5.50
   8   8   6  387.86    5.80
  -9  -8  -6  148.49    3.20
   9   8   6  149.39    3.40
 -10  -8  -6  112.19    4.80
  10   8   6   95.39    7.10
 -11  -8  -6   21.80    3.80
  11   8   6    9.90    4.80
 -12  -8  -6  107.39    4.80
  12   8   6  104.49    6.00
 -13  -8  -6  107.09    6.60
  13   8   6   93.39    8.00
 -14  -8  -6   74.79   10.20
  14   8   6   18.20    8.70
   7  -9  -6   37.90    5.10
  -7   9   6   45.70    4.30
   6  -9  -6   22.70    2.70
  -6   9   6   23.00    3.20
   5  -9  -6  150.08    4.20
  -5   9   6  163.38    4.20
   4  -9  -6    1.00    2.00
  -4   9   6    0.00    2.30
   3  -9  -6    5.00    2.00
  -3   9   6    8.80    2.30
   2  -9  -6    1.00    2.10
  -2   9   6    0.00    2.00
   1  -9  -6   60.99    2.20
  -1   9   6   50.29    2.20
   0  -9  -6  308.47    4.90
   0   9   6  299.27    5.00
  -1  -9  -6  799.72   10.50
   1   9   6  791.32   10.10
  -2  -9  -6   75.49    2.20
   2   9   6   71.59    2.20
  -3  -9  -6 1131.09   14.50
   3   9   6 1117.59   15.20
  -4  -9  -6   89.49    2.40
   4   9   6   95.69    2.30
  -5  -9  -6  245.38    3.80
   5   9   6  242.78    3.90
  -6  -9  -6   83.29    2.20
   6   9   6   73.19    2.10
  -7  -9  -6   70.49    2.20
   7   9   6   72.19    2.80
  -8  -9  -6  125.39    2.90
   8   9   6  127.99    2.90
  -9  -9  -6   30.20    1.80
   9   9   6   26.90    1.70
 -10  -9  -6   14.60    2.90
  10   9   6   17.20    4.10
 -11  -9  -6  240.18    5.80
  11   9   6  231.38    6.40
 -12  -9  -6   79.99    4.90
  12   9   6   74.49    5.60
 -13  -9  -6   52.59    6.10
  13   9   6   39.60   10.90
 -14  -9  -6   84.19   11.00
  14   9   6   10.20   12.60
   7 -10  -6    2.00    4.40
  -7  10   6    8.50    4.80
   6 -10  -6   82.49    5.30
  -6  10   6   82.49    5.80
   5 -10  -6   10.20    2.70
  -5  10   6    9.40    2.90
   4 -10  -6   12.30    2.30
  -4  10   6    9.20    2.70
   3 -10  -6    0.50    2.10
  -3  10   6    0.90    2.40
   2 -10  -6  481.55    7.90
  -2  10   6  504.65    8.90
   1 -10  -6  174.08    4.10
  -1  10   6  173.28    3.60
   0 -10  -6  434.16    6.20
   0  10   6  438.86    6.90
  -1 -10  -6   39.20    2.90
   1  10   6   38.10    2.50
  -2 -10  -6  934.41   11.10
   2  10   6  918.51   11.60
  -3 -10  -6   64.59    2.70
   3  10   6   67.39    2.80
  -4 -10  -6  132.99    3.20
   4  10   6  137.79    3.00
  -5 -10  -6  103.09    2.50
   5  10   6  104.19    2.50
  -6 -10  -6    2.80    1.40
   6  10   6    1.50    1.20
  -7 -10  -6  438.46    6.30
   7  10   6  447.26    7.70
  -8 -10  -6  275.27    4.50
   8  10   6  274.87    4.70
  -9 -10  -6    5.90    2.10
   9  10   6    5.40    1.60
 -10 -10  -6    8.70    3.30
  10  10   6    0.00    5.10
 -11 -10  -6   10.10    3.50
  11  10   6    7.00    5.40
 -12 -10  -6   36.20    5.30
  12  10   6   26.30    6.20
 -13 -10  -6   62.79    9.10
  13  10   6   15.40   10.60
 -14 -10  -6   37.60    4.00
  14  10   6   34.90    4.50
   6 -11  -6    2.10    5.70
  -6  11   6    0.30    5.90
   5 -11  -6    0.30    4.00
  -5  11   6    0.70    3.10
   4 -11  -6   24.90    3.00
  -4  11   6   30.70    3.20
   3 -11  -6  138.99    4.10
  -3  11   6  145.19    4.80
   2 -11  -6   18.90    2.50
  -2  11   6   20.30    2.70
   1 -11  -6    8.20    2.30
  -1  11   6   10.70    2.30
   0 -11  -6   77.79    3.20
   0  11   6   69.09    3.50
  -1 -11  -6 1135.69   14.60
   1  11   6 1157.68   16.10
  -2 -11  -6   91.99    2.60
   2  11   6   94.79    3.10
  -3 -11  -6 1039.90   15.40
   3  11   6 1051.79   16.30
  -4 -11  -6    1.90    1.60
   4  11   6    2.90    2.30
  -5 -11  -6  287.47    4.70
   5  11   6  293.17    5.00
  -6 -11  -6   35.80    1.80
   6  11   6   38.20    2.30
  -7 -11  -6    1.30    1.60
   7  11   6    1.00    2.00
  -8 -11  -6   15.00    1.80
   8  11   6   16.50    2.20
  -9 -11  -6   39.80    2.50
   9  11   6   40.50    2.10
 -10 -11  -6  105.29    4.40
  10  11   6  107.69    6.10
 -11 -11  -6   38.40    4.50
  11  11   6   33.10    5.80
 -12 -11  -6   74.09   11.80
  12  11   6   30.50   10.50
  13  11   6  101.39   12.50
   5 -12  -6   21.10    5.80
  -5  12   6   24.50    4.00
   4 -12  -6   60.19    4.80
  -4  12   6   63.59    3.80
   3 -12  -6  231.78    7.50
  -3  12   6  248.38    6.30
   2 -12  -6  355.76    7.40
  -2  12   6  374.06    7.60
   1 -12  -6   18.90    2.60
  -1  12   6   24.00    3.10
   0 -12  -6    4.40    2.30
   0  12   6    2.20    2.30
  -1 -12  -6   35.00    2.30
   1  12   6   37.70    2.60
  -2 -12  -6   13.50    5.10
   2  12   6   21.50    3.00
  -3 -12  -6    0.00    4.50
   3  12   6    6.70    2.20
  -4 -12  -6    3.10    3.10
   4  12   6    3.40    2.50
  -5 -12  -6    0.50    3.50
   5  12   6    1.80    3.80
  -6 -12  -6   64.09    3.60
   6  12   6   64.19    3.50
  -7 -12  -6   44.30    2.40
   7  12   6   42.70    2.60
  -8 -12  -6  155.98    4.10
   8  12   6  157.68    4.50
  -9 -12  -6   35.70    2.60
   9  12   6   29.30    2.30
 -10 -12  -6   31.30    3.10
  10  12   6   25.80    4.60
 -11 -12  -6   49.60    6.10
  11  12   6   35.90    6.20
  12  12   6   19.80   12.00
   4 -13  -6   88.29    6.00
  -4  13   6   96.29    6.60
   3 -13  -6  170.38    7.00
  -3  13   6  171.88    7.10
   2 -13  -6  103.09    6.00
  -2  13   6  111.09    6.70
   1 -13  -6  303.47    6.90
  -1  13   6  231.38    7.50
   0 -13  -6  332.37    6.40
   0  13   6  335.67    9.10
  -1 -13  -6  167.18    4.50
   1  13   6  165.78    5.40
  -2 -13  -6    9.50    4.30
   2  13   6   12.60    2.70
   3  13   6    0.00    3.60
  -4 -13  -6    0.00    3.70
   4  13   6    2.60    3.50
  -5 -13  -6  311.17    6.20
   5  13   6  307.07    7.40
  -6 -13  -6   37.10    4.00
   6  13   6   50.39    3.20
  -7 -13  -6   80.29    3.30
   7  13   6   82.59    4.00
  -8 -13  -6  133.29    4.10
   8  13   6  131.29    4.60
  -9 -13  -6   54.19    3.10
   9  13   6   48.20    3.10
 -10 -13  -6   48.30    3.10
  10  13   6   50.99    3.40
 -11 -13  -6   21.20   10.90
  11  13   6   12.50    4.10
 -12 -13  -6   62.89   12.70
  12  13   6   36.30   13.30
 -13 -13  -6   35.40   12.60
   4 -14  -6    0.00    7.10
   3 -14  -6   80.49    5.50
  -3  14   6   86.49    5.50
   2 -14  -6   65.59    5.00
  -2  14   6   73.69    5.10
   1 -14  -6   44.30    4.60
  -1  14   6   45.60    4.30
   0 -14  -6   73.69    4.70
   0  14   6   73.39    5.00
  -1 -14  -6   24.70    3.70
   1  14   6   28.90    3.10
  -2 -14  -6   16.50    5.90
   2  14   6   23.30    3.70
  -3 -14  -6   22.10    4.50
   3  14   6   31.80    5.20
  -4 -14  -6   28.90    3.90
   4  14   6   22.80    4.90
  -5 -14  -6   95.19    4.70
   5  14   6   91.49    5.50
  -6 -14  -6   10.20    4.10
   6  14   6   18.90    3.10
  -7 -14  -6   57.39    3.00
   7  14   6   57.19    3.20
  -8 -14  -6   63.29    3.30
   8  14   6   58.69    3.30
  -9 -14  -6   52.99    3.10
   9  14   6   50.29    3.30
 -10 -14  -6    7.70    3.00
  10  14   6    0.20    3.10
 -11 -14  -6   27.60    4.80
  11  14   6   17.10    3.90
 -12 -14  -6   34.80    7.20
   2 -15  -6   80.19    5.60
  -2  15   6   81.59    5.40
   1 -15  -6    2.50    4.40
  -1  15   6    3.30    4.40
   0 -15  -6   58.49    5.00
   0  15   6   57.29    4.60
  -1 -15  -6   22.50    4.30
   1  15   6   24.70    3.30
  -2 -15  -6  237.68    7.50
   2  15   6  223.98    6.00
  -3 -15  -6   19.10    6.30
   3  15   6   32.10    5.40
  -4 -15  -6  198.78    6.30
   4  15   6  180.68    8.20
  -5 -15  -6    0.00   11.80
   5  15   6    0.00    7.60
  -6 -15  -6    5.40    5.60
   6  15   6    8.60    4.50
  -7 -15  -6    5.50    2.70
   7  15   6    1.10    3.40
  -8 -15  -6   32.80    3.00
   8  15   6   26.80    3.20
  -9 -15  -6   23.60    3.10
   9  15   6   16.90    3.20
 -10 -15  -6    6.20    3.50
  10  15   6    0.00    4.50
 -11 -15  -6    4.50    4.90
  11  15   6    2.70    4.00
 -12 -15  -6   41.30    9.70
  12  15   6    0.00   16.90
   1 -16  -6   10.90    5.00
  -1  16   6   14.30    4.80
   0 -16  -6    0.00    4.70
   0  16   6    3.30    4.50
  -1 -16  -6   14.90    4.60
   1  16   6   23.10    5.30
  -2 -16  -6   16.00    4.60
   2  16   6   13.90    3.50
  -3 -16  -6    0.00    8.50
   3  16   6    2.20    5.80
  -4 -16  -6    0.00   12.40
   4  16   6    0.00    7.30
  -5 -16  -6    0.00   12.10
   5  16   6    0.00   11.10
  -6 -16  -6   22.90    8.40
   6  16   6   33.20    5.90
  -7 -16  -6    3.40    4.60
   7  16   6    0.50    4.00
  -8 -16  -6   11.20    3.00
   8  16   6    6.50    3.30
  -9 -16  -6  118.99    5.50
   9  16   6  104.29    5.20
 -10 -16  -6    0.30    3.70
  10  16   6    0.00    4.20
 -11 -16  -6   36.20    5.60
  11  16   6   20.50    4.60
   0 -17  -6    0.00    7.10
   0  17   6   22.40   15.60
  -1 -17  -6   14.70    5.20
   1  17   6   11.90    5.40
  -2 -17  -6   44.90    5.30
   2  17   6   38.40    5.30
  -3 -17  -6    0.00    4.90
   3  17   6    0.00    8.10
   4  17   6   44.80    7.20
   5  17   6  118.29   13.00
  -6 -17  -6    0.00    8.90
   6  17   6    7.50   13.90
  -7 -17  -6   11.00    5.00
   7  17   6   10.60    5.40
  -8 -17  -6    0.00   10.00
   8  17   6    0.00    5.20
  -9 -17  -6   53.19    4.30
   9  17   6   44.20    4.10
 -10 -17  -6    7.10    4.10
  10  17   6    3.00    5.10
  -3 -18  -6   14.20    5.50
   3  18   6    9.90    9.40
  -4 -18  -6   28.60   14.70
   4  18   6   34.50   12.90
  -5 -18  -6   60.09   14.20
   5  18   6   52.39   14.90
  -6 -18  -6   47.80    9.70
   6  18   6   58.09   13.40
  -7 -18  -6    0.00   13.60
   7  18   6    0.00   10.30
  -8 -18  -6   42.70    4.40
   8  18   6   41.40    5.10
   5  18  -7    2.60    5.20
  -5 -18   7    3.20    5.20
   4  18  -7   28.30    5.40
  -4 -18   7   17.80    4.70
   3  18  -7    2.30    4.20
  -3 -18   7    0.00    5.40
  -2 -18   7  128.09    8.30
  -7 -17   7   24.00   13.80
   6  17  -7    4.30   15.40
  -6 -17   7   12.30   12.30
   5  17  -7   95.99    6.70
  -5 -17   7   94.19    6.30
   4  17  -7    2.80    5.70
  -4 -17   7    2.80    4.20
   3  17  -7    5.00    5.80
  -3 -17   7    1.20    4.00
   2  17  -7   17.70    4.50
  -2 -17   7   14.20    4.20
   1  17  -7    5.10    4.30
  -1 -17   7    5.40    4.10
   0  17  -7   38.60    3.80
   0 -17   7   29.10    6.30
   1 -17   7   14.30    8.70
  -9 -16   7   20.60    7.10
  -8 -16   7   30.50   13.90
   7  16  -7   81.99   17.10
  -7 -16   7   96.89   11.50
   6  16  -7   54.29    8.00
  -6 -16   7   28.30    6.10
   5  16  -7  119.39    8.80
  -5 -16   7   96.29    7.20
   4  16  -7   94.29    5.50
  -4 -16   7   93.89    5.00
   3  16  -7   60.89    4.70
  -3 -16   7   55.49    4.20
   2  16  -7   45.80    4.50
  -2 -16   7   47.20    4.10
   1  16  -7    4.90    3.10
  -1 -16   7    0.00    3.60
   0  16  -7    3.90    3.20
   0 -16   7    0.00    4.00
  -1  16  -7    9.70    3.90
   1 -16   7    0.00    6.80
  -2  16  -7    3.40    3.40
   2 -16   7    0.00    7.90
 -10 -15   7    2.10    7.00
  -9 -15   7   11.20   14.00
  -8 -15   7   21.40   12.00
   7  15  -7   21.30    6.90
  -7 -15   7   19.90   10.80
   6  15  -7   19.60    6.50
  -6 -15   7    4.20    8.30
   5  15  -7   73.69    9.20
  -5 -15   7   61.29    7.10
   4  15  -7   12.40    4.40
  -4 -15   7   10.90    5.10
   3  15  -7    3.50    3.70
  -3 -15   7    1.10    3.30
   2  15  -7   72.29    4.50
  -2 -15   7   74.29    4.30
   1  15  -7   35.60    3.10
  -1 -15   7   32.50    3.60
   0  15  -7  124.89    5.10
   0 -15   7  117.89    5.50
  -1  15  -7   28.40    3.20
   1 -15   7   29.70    4.00
  -2  15  -7   54.29    3.60
   2 -15   7   45.70    7.20
  -3  15  -7   11.90    4.80
   3 -15   7    5.00   11.60
  -4  15  -7   15.20    3.70
   4 -15   7   10.30    4.20
  10  14  -7   53.09    5.90
 -10 -14   7   47.10    4.40
   9  14  -7   51.69    7.10
  -9 -14   7   52.09    4.60
   8  14  -7   84.69   12.30
  -8 -14   7   30.20    4.70
   7  14  -7   99.89    7.50
  -7 -14   7  115.39    8.00
   6  14  -7   88.09    8.00
  -6 -14   7   90.79    6.20
   5  14  -7   36.70   12.70
  -5 -14   7   37.50    7.10
   4  14  -7   19.20    5.10
  -4 -14   7   24.70    7.50
   3  14  -7    8.70    4.20
  -3 -14   7    3.60    3.00
   2  14  -7  161.18    4.80
  -2 -14   7  148.39    5.10
   1  14  -7   75.39    3.80
  -1 -14   7   73.59    3.60
   0  14  -7  112.59    4.60
   0 -14   7  112.09    4.30
  -1  14  -7   13.00    2.80
   1 -14   7   10.20    2.70
  -2  14  -7   54.99    3.40
   2 -14   7   31.20    9.80
  -3  14  -7   12.20    4.60
   3 -14   7    5.80    9.90
  -4  14  -7   88.49    5.40
   4 -14   7   95.89   11.20
  -5  14  -7   18.20    4.60
   5 -14   7   10.80    5.50
  11  13  -7   32.40    4.30
 -11 -13   7   38.20    5.10
  10  13  -7   32.40    5.00
 -10 -13   7   27.60    4.00
   9  13  -7   79.59    5.10
  -9 -13   7   68.69    4.30
   8  13  -7  102.59   12.50
  -8 -13   7   92.59    5.10
   7  13  -7   34.50    7.20
  -7 -13   7   20.80    4.80
   6  13  -7  113.19    5.90
  -6 -13   7  111.09    6.50
  -5 -13   7   22.90    6.10
   4  13  -7   30.20    5.20
  -4 -13   7   28.60    6.60
   3  13  -7   28.70    2.70
  -3 -13   7   25.20    2.90
   2  13  -7  162.08    4.60
  -2 -13   7  169.28    4.30
   1  13  -7  276.17    5.90
  -1 -13   7  277.27    5.50
   0  13  -7   39.20    2.70
   0 -13   7   47.80    2.80
  -1  13  -7   32.20    2.70
   1 -13   7   34.40    2.60
  -2  13  -7   44.10    3.00
   2 -13   7   54.39    3.50
  -3  13  -7  246.08    6.90
   3 -13   7  260.37    8.50
  -4  13  -7   30.60    4.40
   4 -13   7   38.00    7.30
  -5  13  -7   36.20    5.20
   5 -13   7   40.90   10.30
  -6  13  -7  174.08    7.80
   6 -13   7  179.48    8.90
  11  12  -7    9.60    3.80
 -11 -12   7   14.10    4.80
  10  12  -7    9.60    3.60
 -10 -12   7    7.40    3.80
   9  12  -7   12.20    3.40
  -9 -12   7    8.10    4.30
   8  12  -7  212.18    9.30
  -8 -12   7  188.98    5.80
   7  12  -7  160.88   12.40
  -7 -12   7  115.39    5.00
   6  12  -7  340.07   11.60
  -6 -12   7  289.57    6.00
  -5 -12   7   63.59    3.90
   4  12  -7  164.68    7.10
  -4 -12   7  167.28    7.20
   3  12  -7   24.90    3.20
  -3 -12   7   33.40    2.60
   2  12  -7   13.30    2.30
  -2 -12   7   16.80    2.20
   1  12  -7   10.70    2.10
  -1 -12   7   14.70    2.20
   0  12  -7    2.10    2.20
   0 -12   7    3.50    2.10
  -1  12  -7   27.90    2.40
   1 -12   7   30.30    2.30
  -2  12  -7  147.69    4.50
   2 -12   7  156.78    4.20
  -3  12  -7    1.90    3.60
   3 -12   7   15.20    6.40
  -4  12  -7    2.30    3.80
   4 -12   7    8.70    6.70
  -5  12  -7  146.29    5.50
   5 -12   7  171.48   10.70
  -6  12  -7   19.60    4.10
   6 -12   7   22.30    6.20
  -7  12  -7   76.99    5.50
   7 -12   7   75.89    5.90
  11  11  -7   60.29    5.70
 -11 -11   7   67.09    6.30
  10  11  -7   33.80    3.60
 -10 -11   7   33.30    3.50
   9  11  -7   15.00    3.30
  -9 -11   7    9.40    2.80
   8  11  -7   24.00    6.50
  -8 -11   7    8.40    3.80
   7  11  -7  136.29   11.60
  -7 -11   7  119.39    5.00
   6  11  -7   30.10    6.20
  -6 -11   7   16.70    3.90
  -5 -11   7   84.59    4.40
   4  11  -7  335.37    8.40
  -4 -11   7  309.47    5.80
   3  11  -7  684.03   11.10
  -3 -11   7  668.03    9.80
   2  11  -7  413.26    7.40
  -2 -11   7  415.66    6.60
   1  11  -7   60.09    2.90
  -1 -11   7   60.49    2.90
   0  11  -7  115.89    3.60
   0 -11   7  116.79    3.30
  -1  11  -7  260.97    5.50
   1 -11   7  278.47    4.90
  -2  11  -7  420.86    7.70
   2 -11   7  439.96    6.90
  -3  11  -7   78.29    4.00
   3 -11   7   79.29    3.30
  -4  11  -7  103.49    4.40
   4 -11   7  126.39    5.40
  -5  11  -7   46.90    3.20
   5 -11   7   48.50    5.00
  -6  11  -7   56.79    4.80
   6 -11   7   59.29    6.00
  -7  11  -7   30.30    5.30
   7 -11   7   32.80    6.30
  -8  11  -7   14.60    4.40
   8 -11   7    6.40    5.10
  12  10  -7   29.00   10.40
 -12 -10   7   20.00   10.00
  11  10  -7  103.19    7.10
 -11 -10   7   98.79    6.40
  10  10  -7   10.20    3.20
 -10 -10   7    7.80    3.00
   9  10  -7  163.38    5.40
  -9 -10   7  143.29    4.70
   8  10  -7   94.99    4.40
  -8 -10   7   84.59    3.70
   7  10  -7  171.98    5.20
  -7 -10   7  163.38    4.20
   6  10  -7  544.75   10.90
  -6 -10   7  468.05    9.50
   5  10  -7  369.76    8.60
  -5 -10   7  350.86    6.80
   4  10  -7   24.50    3.00
  -4 -10   7   36.50    2.70
   3  10  -7  182.28    4.20
  -3 -10   7  185.68    3.60
   2  10  -7    4.40    1.60
  -2 -10   7    5.30    1.10
   1  10  -7  138.59    3.50
  -1 -10   7  146.99    3.30
   0  10  -7   59.49    2.90
   0 -10   7   62.89    2.60
  -1  10  -7  104.19    3.20
   1 -10   7  111.39    3.00
  -2  10  -7  225.88    4.10
   2 -10   7  242.78    4.40
  -3  10  -7   38.50    2.00
   3 -10   7   38.80    2.10
  -4  10  -7    3.20    1.80
   4 -10   7    0.60    2.40
  -5  10  -7   81.49    3.20
   5 -10   7   94.49    6.90
  -6  10  -7   27.10    3.10
   6 -10   7   28.60    6.00
  -7  10  -7   19.30    3.90
   7 -10   7   23.50    9.60
  -8  10  -7  192.58   10.10
   8 -10   7  155.58   10.80
  12   9  -7   10.60   10.80
 -12  -9   7   15.70    9.70
  11   9  -7   27.70    4.80
 -11  -9   7   33.80    4.90
  10   9  -7   13.40    3.00
 -10  -9   7   13.80    2.60
   9   9  -7    5.10    2.70
  -9  -9   7    2.60    2.30
   8   9  -7  555.64    9.40
  -8  -9   7  486.95    7.40
   7   9  -7   13.30    2.30
  -7  -9   7   14.20    1.80
   6   9  -7  311.97    7.30
  -6  -9   7  300.07    5.40
   5   9  -7    9.90    3.30
  -5  -9   7    7.70    2.30
   4   9  -7   97.69    2.30
  -4  -9   7  100.69    2.40
   3   9  -7  196.08    3.50
  -3  -9   7  202.08    3.30
   2   9  -7   31.10    1.30
  -2  -9   7   33.90    1.50
   1   9  -7  541.75    7.00
  -1  -9   7  549.45    6.50
   0   9  -7  380.66    5.70
   0  -9   7  392.76    5.90
  -1   9  -7  933.71   13.00
   1  -9   7  976.60   13.20
  -2   9  -7   40.60    1.80
   2  -9   7   41.10    2.00
  -3   9  -7   38.30    2.00
   3  -9   7   39.50    2.10
  -4   9  -7   25.80    2.20
   4  -9   7   29.50    2.00
  -5   9  -7    0.70    2.40
   5  -9   7    3.70    5.20
  -6   9  -7   16.60    2.90
   6  -9   7   15.30    5.40
  -7   9  -7   37.80    3.80
   7  -9   7   13.70    8.30
  -8   9  -7   49.70    6.90
   8  -9   7   41.90    9.70
  -9   9  -7   24.70    5.60
   9  -9   7    7.60    6.10
  12   8  -7    0.00   20.80
 -12  -8   7    7.70    6.00
  11   8  -7    9.00    4.40
 -11  -8   7    3.40    4.10
  10   8  -7   70.79    4.90
 -10  -8   7   58.99    3.00
   9   8  -7   27.70    2.70
  -9  -8   7   21.70    2.30
   8   8  -7    1.10    2.30
  -8  -8   7    1.10    1.90
   7   8  -7   12.70    2.10
  -7  -8   7   10.50    2.00
   6   8  -7  620.74   10.10
  -6  -8   7  605.34    8.30
   5   8  -7  530.65    7.70
  -5  -8   7  524.15    6.80
   4   8  -7   11.40    1.90
  -4  -8   7   17.10    1.80
   3   8  -7  444.16    6.50
  -3  -8   7  441.26    5.60
   2   8  -7 1017.70   12.70
  -2  -8   7 1030.60   11.80
   1   8  -7   18.90    0.90
  -1  -8   7   18.70    1.00
   0   8  -7   50.89    1.80
   0  -8   7   51.59    2.00
  -1   8  -7  838.72   11.50
   1  -8   7  843.22   11.60
  -2   8  -7  363.06    6.30
   2  -8   7  358.96    5.50
  -3   8  -7   69.59    2.70
   3  -8   7   66.39    2.30
  -4   8  -7   45.80    2.70
   4  -8   7   43.80    2.20
  -5   8  -7  113.29    3.90
   5  -8   7  108.89    4.10
  -6   8  -7  169.78    5.10
   6  -8   7  180.38    5.90
  -7   8  -7   61.09    5.50
   7  -8   7   50.59    5.50
  -8   8  -7  168.08    6.90
   8  -8   7  158.88    9.70
  -9   8  -7   16.40    4.30
   9  -8   7    3.80    5.50
 -10   8  -7   68.19    5.50
  10  -8   7   49.20    5.50
  12   7  -7    2.10    9.50
 -12  -7   7   10.60    6.60
  11   7  -7    0.30    8.00
 -11  -7   7    2.10    8.10
  10   7  -7    8.10    3.90
 -10  -7   7   10.60    3.10
   9   7  -7   66.39    3.90
  -9  -7   7   58.79    2.70
   8   7  -7   91.69    3.70
  -8  -7   7   81.29    3.10
   7   7  -7   21.70    2.10
  -7  -7   7   18.60    1.90
   6   7  -7   33.70    1.50
  -6  -7   7   32.60    1.50
   5   7  -7  168.28    3.40
  -5  -7   7  178.88    2.90
   4   7  -7   92.79    2.50
  -4  -7   7   98.09    2.40
   3   7  -7    4.50    1.60
  -3  -7   7    9.80    1.40
   2   7  -7  165.38    2.70
  -2  -7   7  170.88    2.70
   1   7  -7    1.50    0.70
  -1  -7   7    1.40    0.70
   0   7  -7  340.97    4.10
   0  -7   7  336.17    4.50
  -1   7  -7  676.43   10.80
   1  -7   7  679.33    9.40
  -2   7  -7  694.73   11.20
   2  -7   7  703.33    9.70
  -3   7  -7   11.30    1.60
   3  -7   7   12.60    1.30
  -4   7  -7    8.00    1.70
   4  -7   7   10.70    1.40
  -5   7  -7   24.70    2.30
   5  -7   7   21.80    1.80
  -6   7  -7   76.29    4.00
   6  -7   7   70.59    4.80
  -7   7  -7    7.40    3.00
   7  -7   7    2.90    4.90
  -8   7  -7   16.40    2.90
   8  -7   7   13.20    3.30
  -9   7  -7   27.80    4.40
   9  -7   7   16.00    4.30
 -10   7  -7  121.79    7.00
  10  -7   7  105.39    7.40
  12   6  -7    7.70    9.00
 -12  -6   7   12.60    7.60
  11   6  -7   34.50    6.70
 -11  -6   7   22.10    6.60
  10   6  -7   16.80    3.40
 -10  -6   7   15.50    3.70
   9   6  -7    1.20    3.20
  -9  -6   7    6.50    2.50
   8   6  -7  108.19    3.70
  -8  -6   7   97.69    3.00
   7   6  -7   84.09    3.10
  -7  -6   7   76.99    2.60
   6   6  -7    1.90    1.20
  -6  -6   7    1.80    1.20
   5   6  -7 1355.96   16.20
  -5  -6   7 1340.77   15.50
   4   6  -7  641.54    8.80
  -4  -6   7  622.54    7.00
   3   6  -7  937.51   14.40
  -3  -6   7  937.31    9.70
   2   6  -7 2071.59   25.30
  -2  -6   7 2035.70   22.10
   1   6  -7  121.59    2.00
  -1  -6   7  120.99    1.90
   0   6  -7  168.08    2.30
   0  -6   7  167.38    2.30
  -1   6  -7 1311.87   20.30
   1  -6   7 1304.37   15.50
  -2   6  -7   53.89    2.00
   2  -6   7   54.09    1.70
  -3   6  -7  538.25    8.90
   3  -6   7  544.85    7.60
  -4   6  -7  181.98    3.90
   4  -6   7  182.58    3.20
  -5   6  -7  349.57    5.70
   5  -6   7  353.36    5.50
  -6   6  -7  136.39    4.00
   6  -6   7  131.79    3.80
  -7   6  -7   39.20    2.70
   7  -6   7   44.60    2.60
  -8   6  -7    7.50    2.40
   8  -6   7   10.20    3.50
  -9   6  -7  242.18    7.70
   9  -6   7  232.98    8.40
 -10   6  -7  141.19    7.70
  10  -6   7  118.99    7.90
 -11   6  -7   42.90    5.10
  11  -6   7   33.00    5.20
  12   5  -7    3.40    6.80
 -12  -5   7   19.30    7.00
  11   5  -7   21.20    6.70
 -11  -5   7   11.60    5.90
  10   5  -7    6.90    6.20
 -10  -5   7    3.10    3.50
   9   5  -7    6.30    2.40
  -9  -5   7    9.20    2.50
   8   5  -7  160.98    4.00
  -8  -5   7  152.88    4.00
   7   5  -7    3.10    1.70
  -7  -5   7    2.80    1.30
   6   5  -7    4.70    1.10
  -6  -5   7    2.40    1.20
   5   5  -7   73.49    2.10
  -5  -5   7   73.09    1.60
   4   5  -7  271.97    5.20
  -4  -5   7  281.97    3.90
   3   5  -7  290.97    4.90
  -3  -5   7  304.57    3.70
   2   5  -7  141.79    2.40
  -2  -5   7  141.99    1.90
   1   5  -7    3.20    0.90
  -1  -5   7    3.60    0.70
   0   5  -7  438.06    5.30
   0  -5   7  439.16    5.00
  -1   5  -7  200.68    2.60
   1  -5   7  195.68    2.80
  -2   5  -7   68.79    2.00
   2  -5   7   63.79    1.50
  -3   5  -7  438.56    7.30
   3  -5   7  440.36    5.50
  -4   5  -7   37.50    1.10
   4  -5   7   33.90    1.30
  -5   5  -7  204.48    3.10
   5  -5   7  199.08    3.10
  -6   5  -7  197.28    3.20
   6  -5   7  193.88    3.60
  -7   5  -7   70.39    3.10
   7  -5   7   70.09    3.20
  -8   5  -7   14.20    2.60
   8  -5   7    5.20    4.90
  -9   5  -7   23.50    7.80
   9  -5   7   13.30    7.50
 -10   5  -7   40.30    8.90
  10  -5   7    9.50    9.10
 -11   5  -7   23.60    5.50
  11  -5   7    1.40    6.20
  12   4  -7   17.70    6.40
 -12  -4   7   17.90    6.30
  11   4  -7   24.30    8.20
 -11  -4   7   27.50    6.90
  10   4  -7   44.90    8.20
 -10  -4   7   28.00    4.10
   9   4  -7  414.86    7.90
  -9  -4   7  410.36    7.40
   8   4  -7   13.70    2.20
  -8  -4   7   11.00    1.70
   7   4  -7  567.94    8.00
  -7  -4   7  540.65    7.60
   6   4  -7    3.20    1.00
  -6  -4   7    2.40    0.90
   5   4  -7 3324.17   44.10
  -5  -4   7 3355.46   34.50
   4   4  -7   21.10    1.30
  -4  -4   7   19.50    0.80
   3   4  -7 3622.84   55.59
  -3  -4   7 3625.24   35.00
   2   4  -7    0.00    1.20
  -2  -4   7    0.00    1.00
   1   4  -7  740.53    9.60
  -1  -4   7  737.03    7.20
   0   4  -7 2226.08   26.00
   0  -4   7 2177.08   23.80
  -1   4  -7  561.54    6.60
   1  -4   7  546.35    6.70
  -2   4  -7   35.20    0.90
   2  -4   7   34.90    0.90
  -3   4  -7 3153.38   39.90
   3  -4   7 3220.58   35.50
  -4   4  -7    4.80    0.70
   4  -4   7    5.30    0.70
  -5   4  -7 1486.45   18.60
   5  -4   7 1482.45   16.50
  -6   4  -7    1.50    1.00
   6  -4   7    1.50    1.00
  -7   4  -7  408.86    5.70
   7  -4   7  404.06    7.70
  -8   4  -7   65.39    2.90
   8  -4   7   68.59    4.60
  -9   4  -7  569.74   13.90
   9  -4   7  570.04   10.70
 -10   4  -7   40.10    8.40
  10  -4   7    6.50    8.00
 -11   4  -7  121.89    7.90
  11  -4   7  110.39    9.90
 -12   4  -7   14.80    4.70
  12  -4   7    2.80    4.90
  12   3  -7   20.90    8.80
 -12  -3   7   30.10   10.60
  11   3  -7   23.60    8.40
 -11  -3   7   17.20    9.60
  10   3  -7  109.29    6.80
 -10  -3   7  119.39    5.50
   9   3  -7   69.29    3.90
  -9  -3   7   63.99    3.50
   8   3  -7   25.40    2.30
  -8  -3   7   23.40    1.80
   7   3  -7   43.30    1.90
  -7  -3   7   43.80    1.90
   6   3  -7  588.44    7.20
  -6  -3   7  581.84    7.00
   5   3  -7  188.68    2.70
  -5  -3   7  184.98    2.50
   4   3  -7  468.95    7.90
  -4  -3   7  478.75    4.60
   3   3  -7  150.68    3.00
  -3  -3   7  151.58    1.90
   2   3  -7   13.70    2.30
  -2  -3   7   15.60    0.90
   1   3  -7   11.20    1.00
  -1  -3   7   12.20    0.80
   0   3  -7  195.18    2.80
   0  -3   7  173.18    2.20
  -1   3  -7   56.69    1.10
   1  -3   7   56.99    1.00
  -2   3  -7 1438.96   17.80
   2  -3   7 1416.76   15.70
  -3   3  -7  869.81   10.90
   3  -3   7  857.11   10.70
  -4   3  -7 1193.58   15.00
   4  -3   7 1190.98   13.20
  -5   3  -7  447.26    5.90
   5  -3   7  445.76    5.60
  -6   3  -7  197.28    3.10
   6  -3   7  192.68    2.90
  -7   3  -7   40.50    1.90
   7  -3   7   44.20    2.10
  -8   3  -7  326.27    5.10
   8  -3   7  327.27    6.90
  -9   3  -7   74.39    3.70
   9  -3   7   73.39    5.00
 -10   3  -7   19.80    8.00
  10  -3   7    3.10    7.80
 -11   3  -7   98.89    7.10
  11  -3   7   89.09    6.30
 -12   3  -7   31.20    4.80
  12  -3   7   17.70    4.80
  12   2  -7    0.00    4.70
 -12  -2   7    3.10    4.20
 -11  -2   7   31.30    6.80
  10   2  -7  209.78   12.80
 -10  -2   7  270.57    7.70
   9   2  -7  130.99    4.80
  -9  -2   7  126.49    4.00
   8   2  -7  242.58    5.20
  -8  -2   7  236.88    4.30
   7   2  -7   69.29    2.90
  -7  -2   7   68.49    2.50
   6   2  -7   33.80    1.60
  -6  -2   7   31.30    1.30
   5   2  -7    4.90    1.00
  -5  -2   7    4.10    0.80
   4   2  -7  193.08    3.00
  -4  -2   7  194.88    2.50
   3   2  -7   94.29    1.90
  -3  -2   7   97.59    1.50
   2   2  -7 2821.62   41.60
  -2  -2   7 2833.12   27.80
   1   2  -7 7294.57  104.89
  -1  -2   7 7180.58   65.69
   0   2  -7   58.89    1.40
   0  -2   7   57.59    1.00
  -1   2  -7  561.54    6.60
   1  -2   7  551.84    5.80
  -2   2  -7 1410.26   20.20
   2  -2   7 1400.96   17.20
  -3   2  -7  121.09    2.20
   3  -2   7  115.89    1.90
  -4   2  -7  367.56    4.90
   4  -2   7  365.46    4.80
  -5   2  -7  538.85    7.00
   5  -2   7  533.05    6.60
  -6   2  -7   84.99    1.90
   6  -2   7   81.99    1.70
  -7   2  -7   27.50    1.50
   7  -2   7   27.60    1.40
  -8   2  -7  130.39    2.90
   8  -2   7  128.99    4.20
  -9   2  -7   97.59    3.90
   9  -2   7   93.19    4.60
 -10   2  -7   51.19    3.10
  10  -2   7   43.30    4.30
 -11   2  -7   15.00    3.10
  11  -2   7    9.80    3.90
 -12   2  -7   36.10    4.60
  12  -2   7   24.00    4.70
 -11  -1   7   14.10    8.10
  10   1  -7    9.80    4.30
 -10  -1   7   11.50    3.60
   9   1  -7    0.80    2.50
  -9  -1   7    2.70    2.60
   8   1  -7    1.80    1.90
  -8  -1   7    1.90    2.10
   7   1  -7    2.40    1.60
  -7  -1   7    3.30    1.50
   6   1  -7  225.38    4.10
  -6  -1   7  231.88    3.30
   5   1  -7   14.20    0.90
  -5  -1   7   11.50    0.90
   4   1  -7 1051.49   12.90
  -4  -1   7 1039.10   11.90
   3   1  -7  350.46    4.70
  -3  -1   7  348.77    3.90
   2   1  -7   82.39    2.00
  -2  -1   7   81.79    1.40
   1   1  -7  607.74    7.80
  -1  -1   7  587.44    6.30
   0   1  -7    7.90    0.60
   0  -1   7    7.50    0.50
  -1   1  -7 1033.00   13.00
   1  -1   7 1035.30    9.90
  -2   1  -7 1465.05   18.20
   2  -1   7 1441.16   16.10
  -3   1  -7    3.90    0.80
   3  -1   7    3.00    0.60
  -4   1  -7   35.60    1.40
   4  -1   7   35.30    1.30
  -5   1  -7   88.79    2.00
   5  -1   7   89.59    1.50
  -6   1  -7  271.17    3.80
   6  -1   7  265.57    3.60
  -7   1  -7   18.70    1.20
   7  -1   7   19.20    1.00
  -8   1  -7  110.39    2.70
   8  -1   7  111.99    2.20
  -9   1  -7  204.78    4.80
   9  -1   7  187.68    4.80
 -10   1  -7    5.20    2.00
  10  -1   7    0.00    3.90
 -11   1  -7   46.90    3.10
  11  -1   7   37.20    4.90
 -12   1  -7   20.00    6.20
  12  -1   7    0.00    5.00
 -13   1  -7   76.09    6.30
  13  -1   7   54.19    5.40
  11   0  -7   24.10   14.20
 -11   0   7   47.90   10.40
  10   0  -7    0.00    6.00
 -10   0   7    3.20    4.00
   9   0  -7   26.60    3.00
  -9   0   7   24.00    4.00
   8   0  -7   82.89    3.30
  -8   0   7   87.29    3.30
   7   0  -7   18.90    1.80
  -7   0   7   18.50    1.80
   6   0  -7  602.24    9.10
  -6   0   7  627.94    7.40
   5   0  -7  410.46    6.40
  -5   0   7  429.16    5.20
   4   0  -7  259.87    3.60
  -4   0   7  260.37    3.40
   3   0  -7   63.89    1.40
  -3   0   7   64.99    1.30
   2   0  -7 3506.95   44.30
  -2   0   7 3498.45   37.30
   1   0  -7 7086.89   82.89
  -1   0   7 7080.39   79.29
   0   0  -7   41.60    1.00
   0   0   7   42.40    1.00
  -1   0  -7 2000.90   28.90
   1   0   7 2009.70   21.40
  -2   0  -7    6.00    0.60
   2   0   7    4.80    0.50
  -3   0  -7   10.30    0.60
   3   0   7   11.40    0.60
  -4   0  -7  586.14    7.50
   4   0   7  582.34    7.90
  -5   0  -7    7.60    0.70
   5   0   7    7.40    0.90
  -6   0  -7    3.70    0.80
   6   0   7    2.70    0.70
  -7   0  -7   97.79    1.80
   7   0   7   97.59    1.90
  -8   0  -7    1.90    1.00
   8   0   7    3.00    1.00
  -9   0  -7   23.80    1.40
   9   0   7   21.00    1.30
 -10   0  -7   95.59    3.60
  10   0   7   87.79    5.30
 -11   0  -7   77.69    4.20
  11   0   7   78.69    7.40
 -12   0  -7   52.09    4.40
  12   0   7   31.10    9.20
 -13   0  -7   56.39    5.70
  13   0   7   55.09    9.80
  11  -1  -7   25.50    8.10
 -11   1   7   29.70    5.90
  10  -1  -7    0.00    7.00
 -10   1   7    0.00    6.70
   9  -1  -7   45.90    4.50
  -9   1   7   42.30    4.30
   8  -1  -7   15.40    2.20
  -8   1   7   18.60    2.80
   7  -1  -7    4.80    1.70
  -7   1   7    4.40    2.00
   6  -1  -7    3.00    1.50
  -6   1   7    1.70    1.20
   5  -1  -7   40.30    1.90
  -5   1   7   42.50    1.50
   4  -1  -7  259.87    4.20
  -4   1   7  259.77    3.50
   3  -1  -7  585.64    7.40
  -3   1   7  603.34    7.00
   2  -1  -7  126.99    2.30
  -2   1   7  128.79    2.00
   1  -1  -7    9.10    0.80
  -1   1   7   11.80    0.60
   0  -1  -7    9.60    0.90
   0   1   7   10.20    0.80
  -1  -1  -7   62.09    1.10
   1   1   7   62.49    1.20
  -2  -1  -7 2288.47   33.00
   2   1   7 2291.87   30.70
  -3  -1  -7 2427.36   30.70
   3   1   7 2426.06   29.00
  -4  -1  -7  339.17    4.50
   4   1   7  342.97    4.00
  -5  -1  -7 2254.77   28.80
   5   1   7 2257.97   29.90
  -6  -1  -7  216.58    3.20
   6   1   7  216.08    3.40
  -7  -1  -7    8.90    1.00
   7   1   7    6.50    1.10
  -8  -1  -7  303.97    3.90
   8   1   7  299.67    4.10
  -9  -1  -7    2.30    1.30
   9   1   7    1.80    1.40
 -10  -1  -7    8.10    2.20
  10   1   7    0.00    5.70
 -11  -1  -7   15.00    3.40
  11   1   7    4.30    5.10
 -12  -1  -7   19.30    4.60
  12   1   7    1.00    8.30
 -13  -1  -7   11.60    5.30
  13   1   7    3.10    9.50
  11  -2  -7    0.60    4.40
 -11   2   7    3.90    3.70
  10  -2  -7    1.90    7.40
 -10   2   7    0.00    7.00
   9  -2  -7   40.90    4.50
  -9   2   7   40.30    4.50
   8  -2  -7    1.60    4.10
  -8   2   7    3.00    2.80
   7  -2  -7   74.89    3.00
  -7   2   7   77.69    3.30
   6  -2  -7  357.46    5.90
  -6   2   7  378.46    5.50
   5  -2  -7  474.95    7.30
  -5   2   7  492.65    6.70
   4  -2  -7 1090.39   15.60
  -4   2   7 1111.19   14.00
   3  -2  -7  566.04    7.40
  -3   2   7  572.04    7.50
   2  -2  -7 1319.57   16.60
  -2   2   7 1326.17   15.00
   1  -2  -7 1191.78   15.10
  -1   2   7 1191.28   14.40
   0  -2  -7  360.46    4.50
   0   2   7  359.36    4.60
  -1  -2  -7   66.69    1.50
   1   2   7   56.99    1.50
  -2  -2  -7 1236.08   17.50
   2   2   7 1202.58   16.20
  -3  -2  -7   52.89    1.20
   3   2   7   49.30    1.00
  -4  -2  -7  762.92    9.70
   4   2   7  756.62    9.10
  -5  -2  -7   13.90    0.90
   5   2   7   27.10    2.90
  -6  -2  -7  185.18    2.80
   6   2   7  181.18    3.00
  -7  -2  -7  221.58    3.40
   7   2   7  221.18    3.50
  -8  -2  -7   44.40    1.80
   8   2   7   45.10    1.80
  -9  -2  -7   76.69    2.10
   9   2   7   76.39    2.70
 -10  -2  -7  198.78    4.00
  10   2   7  190.58    4.60
 -11  -2  -7  111.69    4.40
  11   2   7  113.69    5.50
 -12  -2  -7  111.89    6.10
  12   2   7   91.89    8.50
 -13  -2  -7  127.89    9.50
  13   2   7   98.99    8.30
  10  -3  -7    2.30   12.60
 -10   3   7    3.30    7.50
   9  -3  -7    3.80    4.60
  -9   3   7    3.10    4.40
   8  -3  -7    0.00    4.40
  -8   3   7    2.10    2.90
   7  -3  -7  105.39    3.30
  -7   3   7  108.49    3.70
   6  -3  -7    3.00    1.60
  -6   3   7    2.10    1.60
   5  -3  -7   82.49    2.20
  -5   3   7   85.09    2.30
   4  -3  -7   76.29    2.00
  -4   3   7   80.39    2.10
   3  -3  -7  141.59    2.40
  -3   3   7  144.99    2.60
   2  -3  -7 5268.57   66.29
  -2   3   7 5291.67   63.99
   1  -3  -7  102.89    2.20
  -1   3   7  101.39    1.80
   0  -3  -7 4226.18   59.09
   0   3   7 4223.88   56.39
  -1  -3  -7   22.50    1.30
   1   3   7   19.00    0.90
  -2  -3  -7 1924.61   24.30
   2   3   7 1895.61   25.60
  -3  -3  -7   34.20    0.90
   3   3   7   32.30    0.80
  -4  -3  -7  161.38    2.50
   4   3   7  164.38    2.30
  -5  -3  -7  109.69    1.90
   5   3   7  107.89    1.70
  -6  -3  -7  554.04    7.20
   6   3   7  538.35    7.50
  -7  -3  -7   53.49    1.70
   7   3   7   54.69    1.70
  -8  -3  -7    1.90    1.10
   8   3   7    1.50    1.10
  -9  -3  -7  330.87    5.10
   9   3   7  334.97    5.50
 -10  -3  -7   98.99    3.20
  10   3   7   95.29    4.70
 -11  -3  -7   20.00    3.80
  11   3   7    7.20    4.70
 -12  -3  -7   86.29    6.00
  12   3   7   60.69    6.80
 -13  -3  -7   39.30    9.00
  13   3   7    5.40    4.60
 -14  -3  -7   41.80    5.30
  14   3   7   35.20    5.20
  10  -4  -7   14.80    4.60
 -10   4   7   13.00    4.80
   9  -4  -7    2.30    8.60
  -9   4   7    6.60    5.50
   8  -4  -7   71.69    3.90
  -8   4   7   73.39    4.70
   7  -4  -7   17.40    2.30
  -7   4   7   11.70    2.40
   6  -4  -7  280.07    4.60
  -6   4   7  291.17    5.60
   5  -4  -7  252.77    4.10
  -5   4   7  256.17    4.10
   4  -4  -7    2.50    1.10
  -4   4   7    2.00    1.30
   3  -4  -7   21.90    1.20
  -3   4   7   21.30    1.40
   2  -4  -7   22.50    1.10
  -2   4   7   24.90    1.10
   1  -4  -7   18.60    1.30
  -1   4   7   20.00    1.20
   0  -4  -7 1400.76   19.60
   0   4   7 1414.76   18.80
  -1  -4  -7  200.98    3.10
   1   4   7  200.48    3.30
  -2  -4  -7 1815.52   22.90
   2   4   7 1827.62   22.70
  -3  -4  -7 2552.84   32.40
   3   4   7 2590.54   34.40
  -4  -4  -7 1501.15   18.70
   4   4   7 1478.85   17.60
  -5  -4  -7    2.20    0.80
   5   4   7    1.80    0.70
  -6  -4  -7 2024.90   25.10
   6   4   7 1979.20   26.40
  -7  -4  -7  126.69    2.30
   7   4   7  122.29    2.40
  -8  -4  -7  711.23    9.30
   8   4   7  720.23    9.80
  -9  -4  -7  107.19    3.40
   9   4   7  109.19    2.80
 -10  -4  -7    4.00    2.30
  10   4   7    2.90    4.20
 -11  -4  -7   57.19    4.10
  11   4   7   59.89    6.40
 -12  -4  -7   15.90    4.40
  12   4   7   20.80    7.50
 -13  -4  -7   27.00    4.50
  13   4   7   13.40    5.00
 -14  -4  -7   38.60    5.10
  14   4   7   34.90    5.00
   9  -5  -7   12.50    4.80
  -9   5   7   16.10    5.80
   8  -5  -7  121.79    5.00
  -8   5   7  129.09    5.00
   7  -5  -7  190.58    5.10
  -7   5   7  190.48    5.20
   6  -5  -7  202.18    4.40
  -6   5   7  204.78    4.70
   5  -5  -7   59.29    2.50
  -5   5   7   57.99    2.40
   4  -5  -7   32.80    1.60
  -4   5   7   36.10    1.80
   3  -5  -7  836.42   10.80
  -3   5   7  834.32   11.80
   2  -5  -7 1125.09   14.50
  -2   5   7 1159.78   13.90
   1  -5  -7   10.50    1.30
  -1   5   7   10.60    1.40
   0  -5  -7   68.09    1.90
   0   5   7   57.19    2.20
  -1  -5  -7    9.10    1.10
   1   5   7    9.30    1.10
  -2  -5  -7   41.90    1.30
   2   5   7   39.90    1.10
  -3  -5  -7   73.19    1.70
   3   5   7   73.09    1.90
  -4  -5  -7  844.62   10.90
   4   5   7  886.31   11.80
  -5  -5  -7  586.24    6.80
   5   5   7  586.04    7.10
  -6  -5  -7 3173.58   36.70
   6   5   7 3170.88   37.60
  -7  -5  -7   18.80    1.10
   7   5   7   17.60    1.10
  -8  -5  -7  408.16    5.70
   8   5   7  404.36    5.90
  -9  -5  -7   64.89    2.60
   9   5   7   68.99    2.30
 -10  -5  -7   13.70    2.70
  10   5   7   15.30    3.40
 -11  -5  -7  191.98    5.00
  11   5   7  197.68    8.30
 -12  -5  -7   41.50    3.50
  12   5   7   21.40    5.90
 -13  -5  -7   13.10    5.80
  13   5   7    0.00    8.40
 -14  -5  -7   53.39   10.30
  14   5   7   10.00   10.20
   9  -6  -7    2.40    5.90
  -9   6   7    2.40    4.80
   8  -6  -7    6.50    4.00
  -8   6   7    3.60    4.50
   7  -6  -7   19.40    4.00
  -7   6   7   24.10    4.20
   6  -6  -7   16.00    2.30
  -6   6   7   16.90    2.80
   5  -6  -7  197.88    4.30
  -5   6   7  209.58    4.20
   4  -6  -7  402.36    6.60
  -4   6   7  416.76    6.50
   3  -6  -7  110.99    2.40
  -3   6   7  108.99    2.90
   2  -6  -7  845.32   11.00
  -2   6   7  867.61   10.70
   1  -6  -7  721.53    9.50
  -1   6   7  742.33   10.10
   0  -6  -7   98.09    2.50
   0   6   7  102.99    2.20
  -1  -6  -7  372.96    5.40
   1   6   7  356.66    4.60
  -2  -6  -7  158.08    2.80
   2   6   7  152.88    2.50
  -3  -6  -7   37.40    1.60
   3   6   7   35.90    1.50
  -4  -6  -7  283.67    4.10
   4   6   7  288.37    4.50
  -5  -6  -7  444.76    6.10
   5   6   7  445.46    6.20
  -6  -6  -7  440.76    5.30
   6   6   7  438.66    5.50
  -7  -6  -7   46.90    1.50
   7   6   7   47.40    1.80
  -8  -6  -7   20.60    1.30
   8   6   7   29.80    2.20
  -9  -6  -7  264.47    4.30
   9   6   7  258.87    4.30
 -10  -6  -7   25.90    2.50
  10   6   7   24.40    2.60
 -11  -6  -7   43.70    2.90
  11   6   7   36.20    7.10
 -12  -6  -7   75.49    4.90
  12   6   7   69.29    5.90
 -13  -6  -7   59.39    8.80
  13   6   7   24.60    6.40
 -14  -6  -7  124.99   14.40
  14   6   7   84.99   10.00
   8  -7  -7   15.20    6.60
  -8   7   7   14.50    7.50
   7  -7  -7   26.50    4.20
  -7   7   7   16.20    6.60
   6  -7  -7   56.99    3.20
  -6   7   7   66.99    4.50
   5  -7  -7   41.40    2.40
  -5   7   7   42.10    2.30
   4  -7  -7   28.90    2.10
  -4   7   7   30.70    2.10
   3  -7  -7  119.49    3.20
  -3   7   7  122.99    3.10
   2  -7  -7   89.49    2.20
  -2   7   7   92.09    2.40
   1  -7  -7  131.99    2.50
  -1   7   7  136.39    2.80
   0  -7  -7   10.10    0.90
   0   7   7   10.00    0.90
  -1  -7  -7 1170.98   16.60
   1   7   7 1150.18   14.00
  -2  -7  -7 1891.91   23.90
   2   7   7 1915.11   23.00
  -3  -7  -7    4.70    1.60
   3   7   7    3.60    1.70
  -4  -7  -7   41.60    2.00
   4   7   7   43.50    1.90
  -5  -7  -7  163.78    3.00
   5   7   7  167.48    2.90
  -6  -7  -7  527.55    6.30
   6   7   7  532.65    6.60
  -7  -7  -7   16.80    1.00
   7   7   7   16.30    1.00
  -8  -7  -7    1.10    1.00
   8   7   7    0.30    1.20
  -9  -7  -7   15.90    1.90
   9   7   7   15.70    1.50
 -10  -7  -7   14.50    2.10
  10   7   7   12.40    2.10
 -11  -7  -7    5.90    3.10
  11   7   7    4.00    5.20
 -12  -7  -7  236.78    5.80
  12   7   7  218.18    6.90
 -13  -7  -7   35.50    5.90
  13   7   7    4.90    6.00
 -14  -7  -7   83.39   10.20
  14   7   7   29.00    8.30
   8  -8  -7   18.60    7.10
  -8   8   7   18.70    7.70
   7  -8  -7    3.10    4.10
  -7   8   7    0.00    7.00
   6  -8  -7   32.50    3.40
  -6   8   7   42.10    3.90
   5  -8  -7  243.88    5.10
  -5   8   7  253.17    5.00
   4  -8  -7    7.40    2.10
  -4   8   7    7.80    2.00
   3  -8  -7   40.60    2.20
  -3   8   7   37.60    2.50
   2  -8  -7   84.39    2.90
  -2   8   7   90.69    3.40
   1  -8  -7   60.09    2.30
  -1   8   7   60.29    2.20
   0  -8  -7    1.10    1.10
   0   8   7    3.60    1.00
  -1  -8  -7  326.77    4.50
   1   8   7  325.07    4.50
  -2  -8  -7  238.88    4.00
   2   8   7  240.88    3.60
  -3  -8  -7  163.18    3.10
   3   8   7  152.68    3.10
  -4  -8  -7   12.70    2.00
   4   8   7    5.30    1.40
  -5  -8  -7    2.60    1.30
   5   8   7    2.00    1.00
  -6  -8  -7  163.48    2.90
   6   8   7  155.48    2.90
  -7  -8  -7  175.78    2.70
   7   8   7  173.68    2.80
  -8  -8  -7    2.20    1.40
   8   8   7    2.70    1.30
  -9  -8  -7  109.89    2.80
   9   8   7  110.59    2.90
 -10  -8  -7   23.60    2.60
  10   8   7   23.90    3.50
 -11  -8  -7    5.70    3.20
  11   8   7    0.20    4.20
 -12  -8  -7   17.30    3.80
  12   8   7    7.00    5.40
 -13  -8  -7   46.60    5.30
  13   8   7   31.30    6.10
 -14  -8  -7   76.39    9.80
  14   8   7   19.30   11.90
   7  -9  -7    3.50    5.20
  -7   9   7    4.40    6.70
   6  -9  -7    1.80    2.80
  -6   9   7    3.20    3.60
   5  -9  -7   33.00    2.70
  -5   9   7   38.90    2.60
   4  -9  -7   52.59    2.70
  -4   9   7   59.59    3.10
   3  -9  -7   11.40    2.10
  -3   9   7   12.70    2.40
   2  -9  -7    1.80    1.90
  -2   9   7    0.10    2.10
   1  -9  -7  358.76    6.10
  -1   9   7  363.06    5.70
   0  -9  -7   19.60    1.50
   0   9   7   20.70    1.60
  -1  -9  -7 1335.07   15.40
   1   9   7 1312.67   16.30
  -2  -9  -7 1073.49   13.80
   2   9   7 1079.39   13.40
  -3  -9  -7   55.39    2.50
   3   9   7   54.79    2.60
  -4  -9  -7  400.86    5.80
   4   9   7  408.56    6.10
  -5  -9  -7  129.79    3.20
   5   9   7  131.89    3.00
  -6  -9  -7  272.17    4.10
   6   9   7  264.17    4.40
  -7  -9  -7   50.49    1.70
   7   9   7   49.40    1.90
  -8  -9  -7   11.80    1.60
   8   9   7   10.00    1.50
  -9  -9  -7   19.20    1.80
   9   9   7   19.00    1.70
 -10  -9  -7  171.98    4.00
  10   9   7  175.28    5.30
 -11  -9  -7   63.99    4.50
  11   9   7   57.59    5.90
 -12  -9  -7   23.40    4.60
  12   9   7   13.60    5.60
 -13  -9  -7   77.59    6.40
  13   9   7   57.09   11.50
 -14  -9  -7  120.59   10.80
   7 -10  -7   34.40    4.80
  -7  10   7   38.70    5.50
   6 -10  -7    0.10    5.20
  -6  10   7    0.30    4.60
   5 -10  -7    0.60    2.80
  -5  10   7    0.50    3.30
   4 -10  -7  132.19    4.10
  -4  10   7  144.59    5.30
   3 -10  -7    1.30    2.10
  -3  10   7    0.00    2.40
   2 -10  -7  244.28    4.90
  -2  10   7  251.37    5.60
   1 -10  -7  172.48    4.10
  -1  10   7  165.08    3.70
   0 -10  -7  322.27    5.70
   0  10   7  318.07    5.40
  -1 -10  -7   76.19    2.20
   1  10   7   68.69    2.30
  -2 -10  -7   86.89    2.50
   2  10   7   80.29    2.60
  -3 -10  -7  138.09    3.10
   3  10   7  135.49    3.60
  -4 -10  -7    6.20    1.80
   4  10   7   10.00    1.70
  -5 -10  -7  248.18    4.10
   5  10   7  253.47    4.60
  -6 -10  -7   46.40    2.10
   6  10   7   43.40    2.30
  -7 -10  -7   28.40    1.70
   7  10   7   31.80    2.10
  -8 -10  -7   14.30    1.70
   8  10   7   15.90    1.70
  -9 -10  -7   14.10    1.80
   9  10   7   12.00    1.70
 -10 -10  -7  163.98    3.70
  10  10   7  155.48    4.70
 -11 -10  -7   32.90    4.20
  11  10   7   23.80    5.90
 -12 -10  -7   86.79    6.20
  12  10   7   78.39    6.40
 -13 -10  -7   51.19    9.00
  13  10   7    0.00   10.80
 -14 -10  -7  153.98   15.60
  14  10   7   35.80   12.70
   6 -11  -7    0.00    9.20
  -6  11   7    0.00   10.20
   5 -11  -7   71.29    8.40
  -5  11   7   68.99    4.40
   4 -11  -7   15.00    4.50
  -4  11   7   16.70    3.60
   3 -11  -7  260.77    5.50
  -3  11   7  281.27    6.40
   2 -11  -7    1.10    2.20
  -2  11   7    1.60    2.60
   1 -11  -7  246.48    5.00
  -1  11   7  252.87    5.60
   0 -11  -7   21.00    2.40
   0  11   7   16.80    2.10
  -1 -11  -7 1282.47   16.50
   1  11   7 1286.37   17.70
  -2 -11  -7  262.27    4.40
   2  11   7  251.57    4.70
  -3 -11  -7   28.00    3.90
   3  11   7   15.80    2.10
  -4 -11  -7   21.00    3.10
   4  11   7   23.90    2.50
  -5 -11  -7   57.19    3.10
   5  11   7   63.49    2.90
  -6 -11  -7  101.99    3.50
   6  11   7  122.49    4.20
  -7 -11  -7  339.67    5.80
   7  11   7  333.77    6.40
  -8 -11  -7   19.70    1.90
   8  11   7   18.90    2.20
  -9 -11  -7  355.76    5.70
   9  11   7  367.26    5.90
 -10 -11  -7   33.30    2.30
  10  11   7   32.60    2.80
 -11 -11  -7  112.69    4.90
  11  11   7  113.49    6.00
 -12 -11  -7   10.10   10.30
  12  11   7   16.70    6.90
  13  11   7  114.89   13.50
   5 -12  -7   60.69    9.10
  -5  12   7   36.20    5.30
   4 -12  -7   52.19    9.20
  -4  12   7   41.20    4.10
   3 -12  -7   20.30    3.10
  -3  12   7   18.30    3.30
   2 -12  -7  131.59    4.30
  -2  12   7  144.79    4.90
   1 -12  -7    0.00    2.60
  -1  12   7    1.30    2.60
   0 -12  -7   51.69    2.90
   0  12   7   45.30    2.50
  -1 -12  -7   92.69    3.20
   1  12   7   89.19    3.20
  -2 -12  -7  159.08    4.40
   2  12   7  146.19    4.80
  -3 -12  -7    6.20    4.20
   3  12   7    2.90    2.70
  -4 -12  -7  257.07    6.20
   4  12   7  288.77    5.40
  -5 -12  -7   83.19    3.80
   5  12   7   91.99    3.60
  -6 -12  -7  188.88    4.90
   6  12   7  201.78    5.80
  -7 -12  -7   28.50    3.90
   7  12   7   40.10    3.00
  -8 -12  -7   62.19    3.00
   8  12   7   59.29    3.10
  -9 -12  -7  222.48    4.90
   9  12   7  218.88    4.60
 -10 -12  -7   11.70    2.50
  10  12   7    7.90    2.30
 -11 -12  -7    1.70    3.00
  11  12   7    6.30    3.30
 -12 -12  -7   81.69   13.60
  12  12   7   26.20   13.30
 -13 -12  -7   47.90   13.40
  13  12   7   20.40   13.70
   4 -13  -7   21.20    6.10
  -4  13   7   24.70    5.50
   3 -13  -7   19.60    4.40
  -3  13   7   14.00    4.30
   2 -13  -7    3.40    4.00
  -2  13   7    2.20    3.80
   1 -13  -7   15.30    2.60
  -1  13   7   17.10    3.80
   0 -13  -7    1.00    2.70
   0  13   7    4.20    3.40
  -1 -13  -7    6.30    2.60
   1  13   7    5.00    2.40
  -2 -13  -7  246.38    6.10
   2  13   7  229.98    5.30
  -3 -13  -7  366.36    8.30
   3  13   7  337.57    6.70
  -4 -13  -7   76.19    4.70
   4  13   7   97.09    4.70
  -5 -13  -7  654.83   10.30
   5  13   7  651.23   11.80
  -6 -13  -7    0.00    3.80
   6  13   7    4.30    5.00
  -7 -13  -7  159.28    5.30
   7  13   7  153.58    4.90
  -8 -13  -7    8.90    2.70
   8  13   7    9.60    2.60
  -9 -13  -7  112.99    4.30
   9  13   7  113.19    4.70
 -10 -13  -7   27.60    2.80
  10  13   7   23.30    2.50
 -11 -13  -7   11.90    3.20
  11  13   7    9.50    3.10
 -12 -13  -7    6.80    4.80
  12  13   7    7.90   14.80
 -13 -13  -7   14.50   13.10
   3 -14  -7    0.00    4.70
  -3  14   7    0.00    4.30
   2 -14  -7   12.60    4.40
  -2  14   7   14.70    4.30
   1 -14  -7   85.09    5.80
  -1  14   7   86.79    5.60
   0 -14  -7   63.59    3.70
   0  14   7   69.29    4.50
  -1 -14  -7    5.70    2.60
   1  14   7    9.60    2.60
  -2 -14  -7    1.00    2.80
   2  14   7    0.10    2.70
  -3 -14  -7    4.30    3.90
   3  14   7    0.00    2.70
  -4 -14  -7    0.00    4.90
   4  14   7    4.00    4.40
  -5 -14  -7    0.00    5.50
   5  14   7    4.50    6.20
  -6 -14  -7    0.00    8.60
   6  14   7    0.00    6.50
  -7 -14  -7    0.00    5.50
   7  14   7    0.20    3.80
  -8 -14  -7    2.40    2.60
   8  14   7    0.80    3.20
  -9 -14  -7    9.20    2.80
   9  14   7    2.30    2.80
 -10 -14  -7   66.49    3.80
  10  14   7   55.89    3.00
 -11 -14  -7   11.20    3.50
  11  14   7    2.60    3.40
 -12 -14  -7   19.00    9.50
  12  14   7    0.00   10.40
   2 -15  -7  243.28    8.70
  -2  15   7  236.88    8.70
   1 -15  -7   42.20    5.10
  -1  15   7   43.10    4.80
   0 -15  -7   37.30    4.70
   0  15   7   44.10    4.50
  -1 -15  -7    1.10    4.10
   1  15   7    0.00    3.80
  -2 -15  -7  245.48    6.40
   2  15   7  222.18    6.20
  -3 -15  -7   99.89    4.50
   3  15   7   97.39    4.70
  -4 -15  -7   77.19    4.10
   4  15   7   72.79    6.60
  -5 -15  -7   58.09    7.80
   5  15   7   62.39    6.40
  -6 -15  -7    0.00   12.30
   6  15   7    1.20   10.90
  -7 -15  -7   15.00    6.30
   7  15   7    0.00    4.40
  -8 -15  -7   15.50    4.70
   8  15   7    9.60    4.30
  -9 -15  -7    8.50    2.90
   9  15   7    5.40    3.50
 -10 -15  -7   95.29    5.20
  10  15   7   85.29    4.20
 -11 -15  -7   22.20    4.80
  11  15   7   10.00    5.00
 -12 -15  -7   49.20   10.10
  12  15   7   34.00    7.30
   1 -16  -7    2.00    5.10
  -1  16   7    6.00    4.70
   0 -16  -7   68.89    5.50
   0  16   7   65.09    5.30
  -1 -16  -7    3.80    4.50
   1  16   7    3.70    5.30
  -2 -16  -7   24.00    4.70
   2  16   7   19.10    3.50
  -3 -16  -7   17.80    3.50
   3  16   7   21.70    4.20
  -4 -16  -7    1.70    4.20
   4  16   7    0.00    7.50
  -5 -16  -7   21.50   11.20
   5  16   7   22.30   10.20
  -6 -16  -7    0.00    8.00
   6  16   7    0.00    8.60
  -7 -16  -7   20.90    5.20
   7  16   7    2.40   12.20
  -8 -16  -7   22.80    4.70
   8  16   7   24.40    4.90
  -9 -16  -7   72.49    9.60
   9  16   7   44.20    5.10
 -10 -16  -7    3.20    4.80
  10  16   7    0.00    3.30
 -11 -16  -7   21.70    5.20
  11  16   7   17.00    5.50
  -1 -17  -7   19.20    5.30
   1  17   7   16.30    5.80
  -2 -17  -7    0.00    4.80
   2  17   7    0.00    5.00
  -3 -17  -7   14.80    4.90
   3  17   7   13.30   10.20
  -4 -17  -7   21.20    4.80
   4  17   7    7.40    8.80
  -5 -17  -7  123.19   10.70
   5  17   7  149.29   13.50
  -6 -17  -7  189.18    8.00
   6  17   7  187.88   14.40
  -7 -17  -7   14.00    4.80
   7  17   7    4.30    9.40
  -8 -17  -7    0.00    9.20
   8  17   7    0.00   13.50
  -9 -17  -7    6.00    9.90
   9  17   7    0.00    5.60
 -10 -17  -7    5.80    5.10
  10  17   7    0.00    3.70
  -3 -18  -7    1.70    5.20
   3  18   7    1.00    5.60
  -4 -18  -7   70.19    5.90
   4  18   7   62.89   13.50
  -5 -18  -7    0.00   14.50
   5  18   7    0.00   14.20
  -6 -18  -7   12.90   15.60
   6  18   7    4.30   13.20
  -7 -18  -7    0.00    8.70
   7  18   7    4.50    9.50
  -8 -18  -7   15.80    5.20
   8  18   7   10.40    4.80
  -7 -17   8   24.30    6.50
  -6 -17   8    5.40   13.20
   5  17  -8   26.80    8.50
  -5 -17   8   18.20    9.20
   4  17  -8    6.10    8.90
  -4 -17   8    0.00    8.50
   3  17  -8   42.90    6.10
  -3 -17   8   45.90    4.60
   2  17  -8   49.80    6.30
  -2 -17   8   44.30    4.60
   1  17  -8    5.20    4.50
  -1 -17   8    0.00    5.90
   0  17  -8   10.20    3.60
   0 -17   8    4.70    6.10
  -8 -16   8  135.59   10.20
   7  16  -8   78.49   21.60
  -7 -16   8   67.39    6.70
   6  16  -8  179.78    9.00
  -6 -16   8  178.88   13.70
   5  16  -8   12.60    7.70
  -5 -16   8   13.80    7.60
   4  16  -8   24.90    9.90
  -4 -16   8   23.90    7.50
   3  16  -8    9.50    6.10
  -3 -16   8    3.70    5.60
   2  16  -8    0.80    5.60
  -2 -16   8    5.40    3.80
   1  16  -8    4.80    3.20
  -1 -16   8    2.50    3.70
   0  16  -8   70.09    3.90
   0 -16   8   80.19    6.30
  -1  16  -8    4.30    3.30
   1 -16   8    0.00    5.70
  -2  16  -8   39.10    3.80
   2 -16   8   43.60    4.60
   9  15  -8    0.00    5.40
  -9 -15   8    0.00    4.90
   8  15  -8   11.10   14.80
  -8 -15   8    5.40    6.30
   7  15  -8   81.09   13.30
  -7 -15   8   89.89   12.80
   6  15  -8    9.00    7.80
  -6 -15   8    6.20    8.00
   5  15  -8    3.00    8.20
  -5 -15   8    6.30    6.90
   4  15  -8   41.80   13.90
  -4 -15   8   10.00    6.30
   3  15  -8   23.50    5.80
  -3 -15   8    6.00    8.00
   2  15  -8   41.60    5.20
  -2 -15   8   45.80    3.70
   1  15  -8    2.90    2.80
  -1 -15   8    0.00    3.30
   0  15  -8    1.40    3.00
   0 -15   8    1.30    3.30
  -1  15  -8    7.50    3.10
   1 -15   8    0.50    3.80
  -2  15  -8   15.00    3.40
   2 -15   8   10.20    4.00
  -3  15  -8   10.00    3.40
   3 -15   8    4.60    7.20
  10  14  -8    0.60    4.20
 -10 -14   8    4.40    4.10
   9  14  -8   15.80    4.30
  -9 -14   8   19.00    3.90
   8  14  -8   66.69    7.40
  -8 -14   8   52.79    4.60
   7  14  -8    6.70    6.30
  -7 -14   8   15.80    7.70
   6  14  -8  186.98   11.10
  -6 -14   8  150.88    7.00
   5  14  -8  222.28    8.70
  -5 -14   8  188.08    7.50
  -4 -14   8   10.50    6.70
   3  14  -8   13.00    4.90
  -3 -14   8   18.70    7.40
   2  14  -8   28.10    3.10
  -2 -14   8   22.80    3.20
   1  14  -8   43.50    3.00
  -1 -14   8   48.50    3.00
   0  14  -8  170.88    5.30
   0 -14   8  169.98    4.80
  -1  14  -8    1.40    2.80
   1 -14   8    2.60    3.40
  -2  14  -8   11.40    3.00
   2 -14   8    8.20    3.70
  -3  14  -8    5.30    3.40
   3 -14   8    1.50    4.20
  -4  14  -8   47.00    5.00
   4 -14   8   40.50    8.30
  -5  14  -8    5.00    4.40
   5 -14   8    6.80    4.70
  10  13  -8   37.20    4.30
 -10 -13   8   34.20    4.20
   9  13  -8    7.40    3.90
  -9 -13   8   10.20    3.20
   8  13  -8   54.49    6.90
  -8 -13   8   48.70    3.60
   7  13  -8   14.10    3.90
  -7 -13   8   10.80    4.10
   6  13  -8   28.50    7.50
  -6 -13   8   16.70    5.80
   5  13  -8  173.28   10.10
  -5 -13   8  149.88    7.30
  -4 -13   8   23.50    8.80
   3  13  -8  398.86   15.50
  -3 -13   8  368.96    9.30
   2  13  -8   22.50    3.60
  -2 -13   8   17.80    2.50
   1  13  -8   64.69    3.70
  -1 -13   8   72.19    3.40
   0  13  -8  277.07    6.00
   0 -13   8  274.97    5.50
  -1  13  -8   75.09    3.90
   1 -13   8   81.79    3.70
  -2  13  -8  283.77    6.50
   2 -13   8  312.97    7.30
  -3  13  -8   10.40    2.80
   3 -13   8    7.50    3.90
  -4  13  -8  143.79    6.40
   4 -13   8  153.68    8.40
  -5  13  -8   10.90    4.60
   5 -13   8   16.70    8.20
  -6  13  -8  153.88    7.50
   6 -13   8  150.98    8.80
  11  12  -8   43.00   18.10
 -11 -12   8   10.40    9.80
  10  12  -8   36.60    4.10
 -10 -12   8   37.80    4.70
   9  12  -8   39.60    3.90
  -9 -12   8   36.20    3.20
   8  12  -8  118.09    5.40
  -8 -12   8   88.59    4.60
   7  12  -8    2.30    3.80
  -7 -12   8    6.10    4.10
   6  12  -8   58.39    7.30
  -6 -12   8   39.50    4.40
   5  12  -8   87.19    9.10
  -5 -12   8   73.19    6.10
   4  12  -8   90.99    9.50
  -4 -12   8   58.49    5.70
   3  12  -8    8.00    4.20
  -3 -12   8   19.90    3.00
   2  12  -8  155.48    4.80
  -2 -12   8  158.08    4.00
   1  12  -8   62.19    3.40
  -1 -12   8   68.59    2.90
   0  12  -8  354.56    6.90
   0 -12   8  378.56    6.30
  -1  12  -8   51.69    2.80
   1 -12   8   53.29    2.80
  -2  12  -8  111.29    4.30
   2 -12   8  120.29    4.80
  -3  12  -8    8.60    2.60
   3 -12   8    9.60    3.10
  -4  12  -8   15.80    3.10
   4 -12   8   22.60    3.30
  -5  12  -8   61.79    4.60
   5 -12   8   66.49    3.90
  -6  12  -8   24.50    5.00
   6 -12   8   26.30    5.20
  -7  12  -8    6.30    4.20
   7 -12   8    3.10    5.20
  11  11  -8   29.10   17.50
 -11 -11   8   30.50    9.70
  10  11  -8    3.00    3.50
 -10 -11   8    5.40    4.10
   9  11  -8  101.39    5.30
  -9 -11   8   91.19    4.60
   8  11  -8    9.10    3.00
  -8 -11   8    4.00    2.60
   7  11  -8  109.99    5.20
  -7 -11   8  102.49    3.80
   6  11  -8  215.88    6.80
  -6 -11   8  200.38    4.50
   5  11  -8   12.50    6.60
  -5 -11   8   17.60    4.50
   4  11  -8  620.74   17.80
  -4 -11   8  587.34    9.30
   3  11  -8  204.38    5.00
  -3 -11   8  223.48    5.80
   2  11  -8   11.90    3.90
  -2 -11   8   11.20    2.90
   1  11  -8  372.46    7.10
  -1 -11   8  366.46    6.20
   0  11  -8  167.88    4.30
   0 -11   8  169.98    3.90
  -1  11  -8  290.37    5.90
   1 -11   8  318.07    5.40
  -2  11  -8  235.08    5.30
   2 -11   8  246.08    4.80
  -3  11  -8  183.38    4.90
   3 -11   8  192.38    5.40
  -4  11  -8   43.10    2.90
   4 -11   8   53.89    3.30
  -5  11  -8   75.29    4.20
   5 -11   8   84.59    4.80
  -6  11  -8    0.50    3.00
   6 -11   8    7.40    6.90
  -7  11  -8    9.00    4.80
   7 -11   8   22.40   10.20
   8 -11   8   84.69    9.10
 -11 -10   8   14.20    9.40
  10  10  -8    8.10    3.30
 -10 -10   8    9.30    3.60
   9  10  -8   36.10    3.40
  -9 -10   8   31.70    3.00
   8  10  -8    4.60    2.70
  -8 -10   8    5.10    2.50
   7  10  -8   82.29    4.10
  -7 -10   8   77.49    3.30
   6  10  -8    4.50    2.20
  -6 -10   8    4.50    2.10
   5  10  -8  702.03   13.50
  -5 -10   8  633.44   11.60
   4  10  -8  476.65    8.00
  -4 -10   8  468.85    6.90
   3  10  -8  281.57    5.50
  -3 -10   8  276.07    4.60
   2  10  -8  103.39    3.90
  -2 -10   8   97.39    3.90
   1  10  -8   72.59    3.20
  -1 -10   8   79.29    3.50
   0  10  -8   50.09    2.60
   0 -10   8   53.29    2.50
  -1  10  -8   51.39    3.00
   1 -10   8   54.29    2.40
  -2  10  -8    6.30    1.70
   2 -10   8    6.30    1.70
  -3  10  -8    4.50    1.70
   3 -10   8    3.40    2.40
  -4  10  -8   66.29    3.00
   4 -10   8   71.89    3.80
  -5  10  -8    2.90    2.10
   5 -10   8    6.30    3.10
  -6  10  -8   34.60    3.10
   6 -10   8   31.00    6.20
  -7  10  -8  123.89    6.40
   7 -10   8  146.19   10.10
  -8  10  -8    2.40    4.70
   8 -10   8   15.40   10.20
  10   9  -8   99.59    6.60
 -10  -9   8  105.99    9.00
   9   9  -8   57.49    3.40
  -9  -9   8   52.89    2.80
   8   9  -8  150.08    4.70
  -8  -9   8  132.89    3.70
   7   9  -8  128.39    4.30
  -7  -9   8  114.69    3.30
   6   9  -8    3.60    1.90
  -6  -9   8    3.10    1.50
   5   9  -8  281.07    4.80
  -5  -9   8  278.77    4.30
   4   9  -8    1.90    2.50
  -4  -9   8    5.00    2.70
   3   9  -8   54.39    2.90
  -3  -9   8   56.99    2.30
   2   9  -8  842.42   10.60
  -2  -9   8  811.42   11.90
   1   9  -8  697.43    8.90
  -1  -9   8  708.93    8.50
   0   9  -8  252.27    4.20
   0  -9   8  259.37    4.40
  -1   9  -8  244.88    4.10
   1  -9   8  253.07    4.30
  -2   9  -8   13.40    1.50
   2  -9   8   14.60    1.60
  -3   9  -8   32.10    2.10
   3  -9   8   31.70    1.90
  -4   9  -8  272.77    5.60
   4  -9   8  277.57    5.90
  -5   9  -8   14.20    2.40
   5  -9   8   12.50    2.90
  -6   9  -8  168.78    5.10
   6  -9   8  168.08    6.50
  -7   9  -8    7.50    3.50
   7  -9   8   10.40    6.10
  -8   9  -8   36.60    4.80
   8  -9   8   37.80    9.40
  -9   9  -8   27.90    5.80
   9  -9   8   24.60   10.50
  12   8  -8    0.00    7.80
 -12  -8   8    5.40    5.10
  11   8  -8   16.80    9.30
 -11  -8   8   30.10    9.70
  10   8  -8   11.30    8.20
 -10  -8   8   18.20    6.30
   9   8  -8   49.10    3.10
  -9  -8   8   48.10    3.60
   8   8  -8    8.50    2.40
  -8  -8   8    7.80    2.10
   7   8  -8  310.17    6.20
  -7  -8   8  291.37    4.90
   6   8  -8   18.30    1.70
  -6  -8   8   18.50    1.60
   5   8  -8  455.65    6.80
  -5  -8   8  458.25    5.40
   4   8  -8  846.62   11.60
  -4  -8   8  823.22   10.10
   3   8  -8   23.50    2.30
  -3  -8   8   28.20    2.10
   2   8  -8  328.77    5.20
  -2  -8   8  326.27    4.80
   1   8  -8  183.68    2.70
  -1  -8   8  197.08    3.00
   0   8  -8  210.38    3.60
   0  -8   8  210.58    3.70
  -1   8  -8  108.79    3.10
   1  -8   8  116.59    2.70
  -2   8  -8  110.89    3.00
   2  -8   8  113.19    2.60
  -3   8  -8  327.27    6.00
   3  -8   8  325.87    5.20
  -4   8  -8    2.00    1.90
   4  -8   8    2.80    2.10
  -5   8  -8    1.20    2.00
   5  -8   8    2.40    2.20
  -6   8  -8  197.58    5.20
   6  -8   8  199.18    5.50
  -7   8  -8   15.80    3.40
   7  -8   8   18.90    5.70
  -8   8  -8   20.50    3.70
   8  -8   8   16.80    8.70
  -9   8  -8   23.70    5.50
   9  -8   8    6.30    6.20
 -10   8  -8  105.79    7.50
  10  -8   8   74.49    5.80
  12   7  -8   52.39    6.50
 -12  -7   8   64.19   10.70
  11   7  -8    0.00    8.70
 -11  -7   8   10.30    7.00
  10   7  -8   19.50    6.40
 -10  -7   8   20.10    6.30
   9   7  -8   24.80    7.50
  -9  -7   8   20.70    3.50
   8   7  -8    6.00    2.30
  -8  -7   8    1.60    2.00
   7   7  -8   35.10    2.30
  -7  -7   8   34.00    2.00
   6   7  -8   71.09    2.00
  -6  -7   8   63.59    1.90
   5   7  -8   13.60    1.20
  -5  -7   8   12.80    1.20
   4   7  -8    2.90    2.30
  -4  -7   8    4.60    1.40
   3   7  -8   44.90    2.20
  -3  -7   8   47.90    2.20
   2   7  -8  323.07    4.60
  -2  -7   8  324.67    4.70
   1   7  -8   65.89    1.60
  -1  -7   8   62.39    1.70
   0   7  -8  163.68    2.30
   0  -7   8  153.78    2.30
  -1   7  -8    5.60    1.50
   1  -7   8    6.00    1.20
  -2   7  -8  149.59    3.40
   2  -7   8  159.88    3.00
  -3   7  -8  624.54   10.40
   3  -7   8  638.54    8.90
  -4   7  -8   26.40    1.90
   4  -7   8   29.50    1.60
  -5   7  -8    1.90    1.90
   5  -7   8    3.10    2.00
  -6   7  -8    2.20    2.30
   6  -7   8    1.70    2.20
  -7   7  -8   62.99    3.90
   7  -7   8   60.39    3.30
  -8   7  -8    2.80    2.60
   8  -7   8    7.00    3.40
  -9   7  -8   12.40    5.50
   9  -7   8    0.00    4.10
 -10   7  -8   28.20    6.50
  10  -7   8   10.40    6.30
  12   6  -8    2.90    5.90
 -12  -6   8    6.10    7.80
  11   6  -8    3.50    6.90
 -11  -6   8    7.50    6.20
  10   6  -8    6.50    6.10
 -10  -6   8    8.20    6.30
   9   6  -8   33.50    5.80
  -9  -6   8   29.10    3.60
   8   6  -8   10.40    2.10
  -8  -6   8    8.20    2.00
   7   6  -8  105.59    3.50
  -7  -6   8   95.09    2.80
   6   6  -8  691.13    9.50
  -6  -6   8  676.33    8.20
   5   6  -8  768.52   10.60
  -5  -6   8  777.72    8.50
   4   6  -8 1227.28   16.60
  -4  -6   8 1246.18   11.40
   3   6  -8   28.10    1.70
  -3  -6   8   32.10    1.50
   2   6  -8  730.43    8.70
  -2  -6   8  730.93    8.40
   1   6  -8   33.90    1.50
  -1  -6   8   34.80    1.40
   0   6  -8   27.90    1.10
   0  -6   8   27.30    1.20
  -1   6  -8   11.60    1.70
   1  -6   8   11.70    1.30
  -2   6  -8  689.93   11.00
   2  -6   8  684.13    8.40
  -3   6  -8  286.77    5.20
   3  -6   8  289.07    3.90
  -4   6  -8 1051.89   16.50
   4  -6   8 1040.60   14.20
  -5   6  -8   84.79    3.00
   5  -6   8   88.69    3.20
  -6   6  -8  332.97    6.30
   6  -6   8  337.07    6.40
  -7   6  -8  114.29    3.70
   7  -6   8  114.09    3.90
  -8   6  -8   29.70    2.60
   8  -6   8   29.60    2.70
  -9   6  -8  361.76   10.40
   9  -6   8  319.47   10.90
 -10   6  -8  179.08    8.60
  10  -6   8  152.48   10.20
 -11   6  -8   14.50    4.90
  11  -6   8    0.00    4.90
  12   5  -8    2.10    5.00
 -12  -5   8    3.80    7.10
  11   5  -8   72.59    6.30
 -11  -5   8   60.19    5.90
  10   5  -8    4.10    6.10
 -10  -5   8    5.80    6.00
   9   5  -8   15.20    4.10
  -9  -5   8   23.80    3.10
   8   5  -8   47.80    2.70
  -8  -5   8   46.50    2.60
   7   5  -8   43.10    2.40
  -7  -5   8   37.30    1.70
   6   5  -8  340.37    5.10
  -6  -5   8  333.97    4.10
   5   5  -8  181.78    3.20
  -5  -5   8  185.38    2.40
   4   5  -8  144.09    2.70
  -4  -5   8  151.48    1.90
   3   5  -8   19.30    1.10
  -3  -5   8   19.40    0.80
   2   5  -8  358.76    5.00
  -2  -5   8  365.66    3.80
   1   5  -8  434.56    5.80
  -1  -5   8  427.46    4.80
   0   5  -8   66.79    1.50
   0  -5   8   65.79    1.60
  -1   5  -8   74.79    1.40
   1  -5   8   73.49    1.80
  -2   5  -8  517.65    7.30
   2  -5   8  515.15    6.40
  -3   5  -8 1980.10   26.50
   3  -5   8 1942.91   23.00
  -4   5  -8   18.00    1.00
   4  -5   8   19.70    0.90
  -5   5  -8  664.93    8.70
   5  -5   8  672.13    8.30
  -6   5  -8    0.30    1.30
   6  -5   8    1.80    1.80
  -7   5  -8  124.59    3.70
   7  -5   8  125.89    3.90
  -8   5  -8  241.48    5.70
   8  -5   8  241.08    6.70
  -9   5  -8   92.19    6.40
   9  -5   8   88.39    5.70
 -10   5  -8  109.49   11.40
  10  -5   8   91.89    9.20
 -11   5  -8   61.19    9.60
  11  -5   8    0.00   10.00
  12   4  -8   28.70    7.00
 -12  -4   8   30.10    4.40
  11   4  -8    8.20    7.70
 -11  -4   8   16.10    7.00
  10   4  -8   28.40   10.80
 -10  -4   8    0.00    7.90
   9   4  -8  276.07    8.10
  -9  -4   8  249.78    6.70
   8   4  -8    4.50    2.10
  -8  -4   8    3.70    1.70
   7   4  -8  106.09    2.80
  -7  -4   8   96.09    2.70
   6   4  -8   58.99    1.70
  -6  -4   8   55.09    1.60
   5   4  -8    9.40    1.00
  -5  -4   8    6.90    0.90
   4   4  -8   61.69    1.70
  -4  -4   8   63.19    1.30
   3   4  -8 1780.92   24.70
  -3  -4   8 1807.32   16.40
   2   4  -8  222.38    3.60
  -2  -4   8  220.68    2.50
   1   4  -8 2115.99   27.50
  -1  -4   8 2141.89   19.50
   0   4  -8 2557.44   30.80
   0  -4   8 2527.75   27.70
  -1   4  -8 1012.60   11.90
   1  -4   8 1015.10   11.30
  -2   4  -8  546.25    6.50
   2  -4   8  545.25    6.20
  -3   4  -8 2626.44   32.90
   3  -4   8 2588.54   28.80
  -4   4  -8  185.68    2.80
   4  -4   8  184.98    2.50
  -5   4  -8   56.39    1.60
   5  -4   8   53.69    1.40
  -6   4  -8  128.49    2.40
   6  -4   8  128.69    2.90
  -7   4  -8  194.48    3.30
   7  -4   8  190.48    4.80
  -8   4  -8  102.39    3.90
   8  -4   8   95.59    5.10
  -9   4  -8   39.90    3.80
   9  -4   8   39.30    5.30
 -10   4  -8   35.20    7.40
  10  -4   8    6.70    8.10
 -11   4  -8   78.29    8.00
  11  -4   8   67.39    9.70
 -12   4  -8   19.10    4.90
  12  -4   8    7.80    4.90
  11   3  -8    9.00    8.70
 -11  -3   8    5.20    9.90
 -10  -3   8   22.90    8.80
   9   3  -8   15.90    4.20
  -9  -3   8   19.60    3.70
   8   3  -8   53.99    3.00
  -8  -3   8   46.50    3.00
   7   3  -8  120.69    3.50
  -7  -3   8  108.19    2.80
   6   3  -8  179.58    2.70
  -6  -3   8  172.08    2.70
   5   3  -8   59.69    1.80
  -5  -3   8   58.59    1.50
   4   3  -8    5.70    0.90
  -4  -3   8    4.30    0.70
   3   3  -8  160.28    2.90
  -3  -3   8  160.88    1.90
   2   3  -8 1588.44   49.10
  -2  -3   8 1484.95   13.60
   1   3  -8  117.29    2.20
  -1  -3   8  122.69    1.60
   0   3  -8  294.57    4.30
   0  -3   8  294.37    3.30
  -1   3  -8   35.50    1.20
   1  -3   8   35.60    0.90
  -2   3  -8 1509.25   18.80
   2  -3   8 1506.95   16.60
  -3   3  -8 1165.08   14.60
   3  -3   8 1162.48   14.30
  -4   3  -8  192.18    2.90
   4  -3   8  191.68    2.90
  -5   3  -8   92.49    1.90
   5  -3   8   89.59    1.70
  -6   3  -8    0.60    1.00
   6  -3   8    0.70    0.90
  -7   3  -8  391.26    5.50
   7  -3   8  397.76    5.90
  -8   3  -8   34.70    1.70
   8  -3   8   31.30    2.60
  -9   3  -8   53.49    2.80
   9  -3   8   48.10    4.80
 -10   3  -8    8.00    5.10
  10  -3   8    5.90    5.40
 -11   3  -8   90.99    8.10
  11  -3   8   85.39    6.80
 -12   3  -8   26.20    5.20
  12  -3   8    7.10    4.60
 -11  -2   8   58.69   10.60
 -10  -2   8   32.60    7.30
   9   2  -8   75.59    4.60
  -9  -2   8   71.39    3.80
   8   2  -8   38.70    3.50
  -8  -2   8   36.20    2.60
   7   2  -8  151.38    3.50
  -7  -2   8  146.49    3.40
   6   2  -8  217.88    3.40
  -6  -2   8  212.78    3.20
   5   2  -8  672.23    8.60
  -5  -2   8  679.93    8.00
   4   2  -8  579.94    7.40
  -4  -2   8  576.94    5.80
   3   2  -8 3406.56   42.00
  -3  -2   8 3381.46   31.00
   2   2  -8   10.90    1.10
  -2  -2   8    9.60    0.70
   1   2  -8 4365.36   70.59
  -1  -2   8 4228.78   40.80
   0   2  -8    0.30    1.00
   0  -2   8    0.00    0.80
  -1   2  -8   47.70    1.00
   1  -2   8   48.30    1.00
  -2   2  -8    6.70    0.50
   2  -2   8    7.20    0.70
  -3   2  -8  343.67    5.20
   3  -2   8  342.57    4.60
  -4   2  -8   53.49    1.40
   4  -2   8   56.19    1.50
  -5   2  -8   26.70    1.20
   5  -2   8   26.10    0.90
  -6   2  -8   28.30    1.30
   6  -2   8   28.20    1.10
  -7   2  -8  133.59    2.60
   7  -2   8  133.79    2.40
  -8   2  -8   48.80    2.10
   8  -2   8   49.80    2.20
  -9   2  -8   43.20    2.30
   9  -2   8   43.80    2.50
 -10   2  -8  210.48    5.70
  10  -2   8  206.58    5.70
 -11   2  -8  254.67    7.90
  11  -2   8  241.08    8.60
 -12   2  -8   49.20    6.60
  12  -2   8   11.00    5.60
  11   1  -8   13.20   14.30
 -11  -1   8    8.50    7.00
 -10  -1   8    4.80    9.40
   9   1  -8   23.60    3.70
  -9  -1   8   18.40    3.90
   8   1  -8  246.68    5.60
  -8  -1   8  241.68    5.80
   7   1  -8   18.00    1.80
  -7  -1   8   17.90    2.00
   6   1  -8  176.18    3.50
  -6  -1   8  168.08    3.20
   5   1  -8  107.79    2.10
  -5  -1   8  107.49    2.10
   4   1  -8  115.59    2.10
  -4  -1   8  117.39    1.80
   3   1  -8  907.21   11.30
  -3  -1   8  919.11    9.60
   2   1  -8 1903.51   23.80
  -2  -1   8 1886.11   17.30
   1   1  -8   75.29    1.70
  -1  -1   8   75.99    1.10
   0   1  -8   44.50    1.50
   0  -1   8   46.80    1.20
  -1   1  -8   49.80    1.20
   1  -1   8   47.60    1.00
  -2   1  -8   90.49    1.50
   2  -1   8   83.89    1.40
  -3   1  -8 1124.69   16.10
   3  -1   8 1107.29   13.70
  -4   1  -8  901.11   13.00
   4  -1   8  897.21   12.00
  -5   1  -8   99.39    2.20
   5  -1   8  109.59    1.60
  -6   1  -8  319.07    4.40
   6  -1   8  314.97    4.10
  -7   1  -8  101.99    2.20
   7  -1   8   99.09    2.00
  -8   1  -8   25.80    1.50
   8  -1   8   24.70    1.50
  -9   1  -8  190.78    3.40
   9  -1   8  187.58    3.70
 -10   1  -8   42.30    2.40
  10  -1   8   35.70    2.90
 -11   1  -8    5.30    2.60
  11  -1   8    0.60    4.30
 -12   1  -8   12.40    5.80
  12  -1   8   10.80    9.00
 -13   1  -8   36.30    4.80
  13  -1   8   25.30    5.00
  11   0  -8   16.40    7.10
 -11   0   8   27.40    6.40
  10   0  -8    0.00    8.90
 -10   0   8    4.80    4.00
   9   0  -8    2.70    3.50
  -9   0   8    1.90    3.80
   8   0  -8   81.49    4.20
  -8   0   8   86.79    4.50
   7   0  -8   28.10    2.00
  -7   0   8   29.20    2.20
   6   0  -8  162.48    3.40
  -6   0   8  161.88    3.30
   5   0  -8  363.26    5.70
  -5   0   8  365.76    4.60
   4   0  -8  297.37    4.00
  -4   0   8  296.67    3.80
   3   0  -8  389.26    5.00
  -3   0   8  383.96    4.30
   2   0  -8  146.49    2.30
  -2   0   8  147.09    1.80
   1   0  -8  719.33    9.00
  -1   0   8  705.23    7.40
   0   0  -8  204.28    2.90
   0   0   8  200.98    2.70
  -1   0  -8 2937.71   44.30
   1   0   8 2913.31   34.90
  -2   0  -8   24.60    1.00
   2   0   8   22.00    0.90
  -3   0  -8   82.69    1.60
   3   0   8   81.69    1.50
  -4   0  -8  484.35    7.10
   4   0   8  460.25    6.50
  -5   0  -8  289.37    3.90
   5   0   8  282.17    4.20
  -6   0  -8  103.39    1.90
   6   0   8   97.59    1.80
  -7   0  -8  348.17    4.30
   7   0   8  339.97    4.50
  -8   0  -8    3.00    1.00
   8   0   8    2.30    1.00
  -9   0  -8    7.40    1.40
   9   0   8    7.40    1.50
 -10   0  -8   33.80    2.50
  10   0   8   30.90    3.30
 -11   0  -8  603.84   10.00
  11   0   8  597.84   11.40
 -12   0  -8    9.60    5.30
  12   0   8    4.50    8.40
 -13   0  -8  168.98   16.90
  13   0   8   99.59   10.30
  11  -1  -8    1.60    4.60
 -11   1   8    6.60    5.20
  10  -1  -8    0.00    7.50
 -10   1   8    7.80    6.90
   9  -1  -8   62.19    5.00
  -9   1   8   57.89    4.90
   8  -1  -8    0.00    4.10
  -8   1   8    0.20    5.20
   7  -1  -8    2.60    2.00
  -7   1   8    2.30    2.50
   6  -1  -8   36.70    2.00
  -6   1   8   37.70    2.20
   5  -1  -8    6.80    1.40
  -5   1   8    6.10    1.20
   4  -1  -8  142.79    2.80
  -4   1   8  137.19    2.60
   3  -1  -8   98.79    1.90
  -3   1   8   94.19    1.70
   2  -1  -8   79.69    1.60
  -2   1   8   80.19    1.50
   1  -1  -8  867.51   11.00
  -1   1   8  876.41   10.60
   0  -1  -8  524.45    6.70
   0   1   8  506.15    5.90
  -1  -1  -8  729.43    9.30
   1   1   8  716.03    8.90
  -2  -1  -8  357.46    5.40
   2   1   8  347.77    5.00
  -3  -1  -8  757.42    9.60
   3   1   8  739.53    8.50
  -4  -1  -8  224.28    3.10
   4   1   8  221.78    3.00
  -5  -1  -8   61.19    1.40
   5   1   8   61.19    1.60
  -6  -1  -8  341.87    4.70
[truncated: 415,650 more chars]
