# Supplementary material for: Crystal structure of [tris­(pyridin-2-ylmeth­yl)amine-κ4 N]copper(II) bromide
Source: Acta Crystallogr E Crystallogr Commun. 2016 May 10;72(Pt 6):801–4. doi: 10.1107/S2056989016007568 (PMC4908570; doi:10.1107/S2056989016007568)
Supplement: Supplementary file 2 [file e-72-00801-Isup2.hkl]

data_I                                                                          
_shelx_title ' MGT1 in P-1'                                                     
_shelx_refln_list_code          4                                               
_shelx_F_calc_maximum      304.85                                               
_exptl_crystal_F_000      1518.00                                               
_reflns_d_resolution_high  0.7986                                               
                                                                                
loop_                                                                           
 _space_group_symop_operation_xyz                                               
 'x, y, z'                                                                      
 '-x, -y, -z'                                                                   
                                                                                
_cell_length_a    11.5415                                                       
_cell_length_b    15.2747                                                       
_cell_length_c    19.9663                                                       
_cell_angle_alpha  88.425                                                       
_cell_angle_beta   75.894                                                       
_cell_angle_gamma  69.650                                                       
                                                                                
_shelx_F_squared_multiplier     1.000                                           
                                                                                
loop_                                                                           
 _refln_index_h                                                                 
 _refln_index_k                                                                 
 _refln_index_l                                                                 
 _refln_F_squared_calc                                                          
 _refln_F_squared_meas                                                          
 _refln_F_squared_sigma                                                         
 _refln_observed_status                                                         
   1   0   0       4219.05       1137.01        11.48 o                         
   3   0   0       8266.30      11177.57        93.38 o                         
   4   0   0       5274.01       3345.12        30.16 o                         
   5   0   0       5786.61       4987.12        44.35 o                         
   6   0   0        360.83        604.82        10.48 o                         
   7   0   0        648.23        498.57        10.73 o                         
   8   0   0       1757.35       1201.91        30.64 o                         
   9   0   0       1714.38       1477.46        32.41 o                         
  10   0   0        629.03        398.12        30.13 o                         
  11   0   0         82.49        169.69        34.14 o                         
  12   0   0       1324.39       1311.41        60.27 o                         
  13   0   0          5.22         37.37        30.13 o                         
 -12   1   0        470.64        421.96        40.88 o                         
 -11   1   0        534.05        612.87        45.70 o                         
 -10   1   0          0.14         18.33        29.78 o                         
  -9   1   0         16.08          6.73        20.59 o                         
  -8   1   0         65.99         69.26        11.97 o                         
  -7   1   0        656.45        609.37        18.70 o                         
  -6   1   0       2686.88       2816.60        27.65 o                         
  -5   1   0        863.66       1279.39        14.20 o                         
  -4   1   0       1419.55       1923.91        18.93 o                         
  -3   1   0       3035.35       2173.65        19.05 o                         
  -2   1   0      25618.96      24231.21       214.12 o                         
  -1   1   0       5318.64       8241.30        76.86 o                         
   0   1   0        294.56        122.75         3.64 o                         
   1   1   0       8915.00       9588.01        99.72 o                         
   2   1   0         58.39         34.70         3.12 o                         
   3   1   0      39063.77      46268.30       431.46 o                         
   4   1   0      18898.53      24493.84       398.28 o                         
   5   1   0       9991.28      11111.94       108.79 o                         
   6   1   0        869.11       1077.01        14.69 o                         
   7   1   0       2417.55       2779.08        29.74 o                         
   8   1   0       6457.75       5550.43        54.68 o                         
   9   1   0         88.67         30.81        21.23 o                         
  10   1   0        104.36        190.01        25.56 o                         
  11   1   0        529.28        321.03        36.65 o                         
  12   1   0         89.65        180.62        75.82 o                         
  13   1   0          9.53         53.73        30.44 o                         
 -12   2   0         11.03        158.39        86.73 o                         
 -11   2   0        280.61        385.08        70.11 o                         
 -10   2   0       2010.28       2452.02        49.86 o                         
  -9   2   0        278.82        246.79        20.85 o                         
  -8   2   0        552.85        577.36        28.56 o                         
  -7   2   0       3308.92       3775.46        38.51 o                         
  -6   2   0      11229.85      11546.79       106.37 o                         
  -5   2   0      13020.94      14268.10       129.84 o                         
  -4   2   0      12910.08      10744.95        98.29 o                         
  -3   2   0      23584.05      24413.81       366.08 o                         
  -2   2   0       3602.40       2152.44        20.19 o                         
  -1   2   0       5293.39       4277.88        36.53 o                         
   0   2   0      20000.47      15762.74       518.77 o                         
   1   2   0      14044.20       9821.68        82.84 o                         
   2   2   0       1074.78       1162.31        13.90 o                         
   3   2   0      22578.71      28102.23       495.97 o                         
   4   2   0      13547.44      10868.34       228.46 o                         
   5   2   0         21.14         42.27        12.46 o                         
   6   2   0       1221.59       1094.67        15.96 o                         
   7   2   0       1046.15        654.90        15.06 o                         
   8   2   0       7247.99       6885.98        66.05 o                         
   9   2   0        544.64        381.46        17.89 o                         
  10   2   0        196.64        207.06        30.64 o                         
  11   2   0        625.51        607.75        41.02 o                         
  12   2   0        503.64        510.45        77.69 o                         
  13   2   0         66.82        108.19        60.91 o                         
 -12   3   0         14.47         68.39        26.00 o                         
 -11   3   0        251.48        304.56        67.51 o                         
 -10   3   0         22.11         48.60        27.18 o                         
  -9   3   0          3.56         51.44        32.72 o                         
  -8   3   0        127.05        230.27        38.43 o                         
  -7   3   0         29.17         47.80        10.73 o                         
  -6   3   0       1268.52       1315.61        18.36 o                         
  -5   3   0         79.78        108.11         8.83 o                         
  -4   3   0         99.77         49.32         9.87 o                         
  -3   3   0       1974.42       1731.97        17.15 o                         
  -2   3   0       4480.44       6931.15        58.96 o                         
  -1   3   0      15229.57      17798.60       232.66 o                         
   0   3   0      12790.29      10465.15       276.81 o                         
   1   3   0        848.14        896.79        20.25 o                         
   2   3   0       2116.59       3429.98        31.17 o                         
   3   3   0       3742.34       3681.40        55.52 o                         
   4   3   0       1037.25        697.81         9.16 o                         
   5   3   0       1153.15       2632.36        26.88 o                         
   6   3   0      10819.12      11260.79       140.22 o                         
   7   3   0       1004.19        768.16        46.22 o                         
   8   3   0       1235.20       1222.11        19.95 o                         
   9   3   0        320.65        488.54        64.35 o                         
  10   3   0        214.50        168.33        18.43 o                         
  11   3   0         29.73         36.15        46.22 o                         
  12   3   0         42.50          1.44        56.09 o                         
  13   3   0        249.67        351.93        54.29 o                         
 -11   4   0       1965.17       1845.73        47.88 o                         
 -10   4   0        719.79        765.88        71.15 o                         
  -9   4   0        480.26        499.77        25.92 o                         
  -8   4   0         10.03         19.10        20.53 o                         
  -7   4   0        985.03        952.24        19.95 o                         
  -6   4   0         41.17         94.14        17.14 o                         
  -5   4   0       2291.26       1965.05        21.66 o                         
  -4   4   0       8651.25       9661.04        82.75 o                         
  -3   4   0       1629.16       1663.51        17.15 o                         
  -2   4   0       1392.59       1580.02        15.58 o                         
  -1   4   0       5565.43       7566.79        58.70 o                         
   0   4   0       3897.89       2565.61        39.94 o                         
   1   4   0      92935.22     102068.98      1700.68 o                         
   2   4   0       5181.13       3672.05        42.53 o                         
   3   4   0       6928.92       4717.50        45.69 o                         
   4   4   0      37077.20      35884.61       343.60 o                         
   5   4   0       2020.76       1227.17        58.17 o                         
   6   4   0        668.47       1268.67        14.63 o                         
   7   4   0       2780.47       3078.09        47.26 o                         
   8   4   0       3856.51       3491.18        38.93 o                         
   9   4   0          9.43         54.97        17.66 o                         
  10   4   0         16.05         62.80        16.47 o                         
  11   4   0         12.72          2.48        30.17 o                         
  12   4   0        379.21        439.36        75.62 o                         
  13   4   0        220.48        112.00        70.63 o                         
 -11   5   0        304.58        364.61        35.97 o                         
 -10   5   0         23.43         45.23        34.80 o                         
  -9   5   0         36.30         40.15        25.27 o                         
  -8   5   0        929.23        896.28        29.35 o                         
  -7   5   0       1636.60       1791.07        27.94 o                         
  -6   5   0        571.89        482.82        13.95 o                         
  -5   5   0        361.77        423.53        11.37 o                         
  -4   5   0       2674.57       2388.96        23.06 o                         
  -3   5   0         69.51        110.26         5.88 o                         
  -2   5   0       2096.17       3327.54        28.10 o                         
  -1   5   0      16295.20      19626.25       157.05 o                         
   0   5   0      17827.99      24355.12       310.00 o                         
   1   5   0       4921.59       4197.33        59.20 o                         
   2   5   0       3673.16       4385.16        38.11 o                         
   3   5   0      13506.19      15792.67       173.46 o                         
   4   5   0        496.74        793.53        12.71 o                         
   5   5   0          6.43         67.08         7.27 o                         
   6   5   0       1360.84       1319.99        24.41 o                         
   7   5   0        682.10        529.83        10.39 o                         
   8   5   0       8216.38       7412.73        71.22 o                         
   9   5   0         37.06         46.58        16.62 o                         
  10   5   0        439.00        328.77        18.93 o                         
  11   5   0          2.29         21.96        28.82 o                         
  12   5   0          3.86         22.60        47.47 o                         
  13   5   0        125.05        269.65        70.11 o                         
 -10   6   0        138.21        238.03       104.39 o                         
  -9   6   0         31.11         81.02       101.27 o                         
  -8   6   0         18.44         21.65        23.47 o                         
  -7   6   0         17.28         53.35        13.97 o                         
  -6   6   0         30.19         97.27        16.62 o                         
  -5   6   0        138.36         96.15         7.34 o                         
  -4   6   0       2495.83       2747.53        25.71 o                         
  -3   6   0       4323.01       3542.07        31.89 o                         
  -2   6   0        251.97        328.65         7.98 o                         
  -1   6   0      11555.24      14099.87       112.98 o                         
   0   6   0       4170.57       4216.66        38.91 o                         
   1   6   0      39186.71      43664.33       408.72 o                         
   2   6   0        278.17        171.08        52.45 o                         
   3   6   0       8955.80       8005.44       119.45 o                         
   4   6   0      23558.87      24146.97       279.41 o                         
   5   6   0          7.25        324.78        10.94 o                         
   6   6   0       2575.53       2641.83        52.92 o                         
   7   6   0       2948.09       3218.43        33.41 o                         
   8   6   0       2240.46       1939.74        27.18 o                         
   9   6   0        807.81        757.04        56.61 o                         
  10   6   0         83.92        217.49        17.44 o                         
  11   6   0          8.51         30.50        23.89 o                         
  12   6   0         71.33         77.20        47.78 o                         
  13   6   0         37.80        234.82        54.01 o                         
 -10   7   0         51.94        117.65        38.80 o                         
  -9   7   0       2184.46       2083.08       181.77 o                         
  -8   7   0        476.76        524.11        34.36 o                         
  -7   7   0       2877.44       2781.83        35.57 o                         
  -6   7   0         39.56         33.76        12.98 o                         
  -5   7   0       6169.30       6072.26        51.41 o                         
  -4   7   0        191.74        277.41         9.16 o                         
  -3   7   0        580.43        595.23        18.18 o                         
  -2   7   0      20210.10      22355.41       184.67 o                         
  -1   7   0       7967.10       8719.50        71.43 o                         
   0   7   0       6237.15       9557.42        84.42 o                         
   1   7   0       7641.42      10503.72        92.53 o                         
   2   7   0        412.75        131.41        23.89 o                         
   3   7   0      13717.34      16540.38       190.60 o                         
   4   7   0        773.00        449.70         9.87 o                         
   5   7   0       4911.99       3335.02        52.45 o                         
   6   7   0       2567.90       2133.04        25.70 o                         
   7   7   0      12496.49      10405.86        97.12 o                         
   8   7   0       1809.78       2216.20        29.69 o                         
   9   7   0        181.52        305.76        21.81 o                         
  10   7   0         11.52         84.05        35.32 o                         
  11   7   0         39.24         79.30        32.08 o                         
  12   7   0        665.33        637.52        48.98 o                         
  13   7   0        245.31        407.16        99.71 o                         
  -9   8   0        148.39        193.53        32.72 o                         
  -8   8   0        103.34        127.10        89.85 o                         
  -7   8   0        430.37        485.18        32.20 o                         
  -6   8   0        583.81        593.34        25.45 o                         
  -5   8   0        587.08        560.98        25.97 o                         
  -4   8   0        126.45         86.45        15.58 o                         
  -3   8   0       6893.84       7249.50        62.64 o                         
  -2   8   0        581.26        637.24        12.98 o                         
  -1   8   0       4963.76       4719.85        42.92 o                         
   0   8   0       3371.47       3423.62        33.03 o                         
   1   8   0      25969.71      26166.71       277.85 o                         
   2   8   0       8408.89      10623.23       181.25 o                         
   3   8   0      17685.50      19367.55       361.93 o                         
   4   8   0       2960.66       3488.81        36.09 o                         
   5   8   0       1374.39       1071.74        21.13 o                         
   6   8   0       1702.91       1824.34        27.06 o                         
   7   8   0       2131.67       1846.32        23.86 o                         
   8   8   0       1085.24        839.82        17.58 o                         
   9   8   0       1099.67        960.81        22.96 o                         
  10   8   0        178.24        284.33        38.95 o                         
  11   8   0       1842.47       1506.76        62.79 o                         
  12   8   0          5.34         53.59        44.78 o                         
  13   8   0        987.81       1282.67       108.02 o                         
  -9   9   0         55.03         58.71        48.82 o                         
  -8   9   0        177.44        187.72        39.99 o                         
  -7   9   0        970.35       1090.78        41.68 o                         
  -6   9   0         24.43         31.36        29.72 o                         
  -5   9   0       1648.38       1491.86        37.39 o                         
  -4   9   0        117.01         91.77        17.66 o                         
  -3   9   0       8694.07       7350.62        70.40 o                         
  -2   9   0        571.85        455.58        24.93 o                         
  -1   9   0          7.26         20.58         7.69 o                         
   0   9   0       1663.61       1501.14        45.70 o                         
   1   9   0       9450.20       8641.52        77.84 o                         
   2   9   0       6541.78       6416.18        62.11 o                         
   3   9   0      15182.89      15198.23       155.85 o                         
   4   9   0       3601.47       3602.24        44.09 o                         
   5   9   0       2714.80       3092.67        34.10 o                         
   6   9   0       4701.47       4527.13        50.57 o                         
   7   9   0       1154.18        976.79        19.47 o                         
   8   9   0        187.85        306.95        13.22 o                         
   9   9   0       2173.95       2046.00        31.19 o                         
  10   9   0         57.99        120.08        17.58 o                         
  11   9   0       1598.70       1199.69        49.86 o                         
  12   9   0          2.13         67.91        82.58 o                         
  13   9   0         77.86        186.96        68.55 o                         
  -8  10   0        177.52        320.73        73.75 o                         
  -7  10   0       1276.09       1270.28       138.66 o                         
  -6  10   0         24.86         40.37        32.94 o                         
  -5  10   0         44.33          5.51        25.92 o                         
  -4  10   0       2074.34       2082.64        40.52 o                         
  -3  10   0       1638.78       1862.59        29.20 o                         
  -2  10   0       2841.99       3107.51        34.83 o                         
  -1  10   0       1045.47        753.54        18.18 o                         
   0  10   0        654.63        666.41        25.45 o                         
   1  10   0       1802.24       1931.81        22.00 o                         
   2  10   0       3649.63       3627.56        59.15 o                         
   3  10   0       2025.39       1549.72        56.56 o                         
   4  10   0       6927.86       6493.93        63.78 o                         
   5  10   0       9186.57       9452.66       113.74 o                         
   6  10   0       1228.16       1095.51        23.59 o                         
   7  10   0       1173.12        847.29        20.96 o                         
   8  10   0        695.61        582.02        18.32 o                         
   9  10   0        379.18        288.94        16.47 o                         
  10  10   0          7.32         13.95        16.47 o                         
  11  10   0         92.34        123.86        20.41 o                         
  12  10   0        115.25         74.70        73.97 o                         
  13  10   0        120.91        175.54       137.11 o                         
  -7  11   0        467.56        579.08       184.83 o                         
  -6  11   0        177.07        208.01       154.24 o                         
  -5  11   0         67.32         88.76        30.07 o                         
  -4  11   0        438.42        415.29        22.92 o                         
  -3  11   0       3015.14       2764.88        38.18 o                         
  -2  11   0        587.38        579.29        62.84 o                         
  -1  11   0          0.16          6.02        12.69 o                         
   0  11   0       1726.19       2078.49        30.12 o                         
   1  11   0       1077.37        941.75        20.25 o                         
   2  11   0       2812.39       2815.78        57.65 o                         
   3  11   0       1686.25       1400.80        30.12 o                         
   4  11   0        552.50        526.87        65.90 o                         
   5  11   0        471.58        298.85        32.72 o                         
   6  11   0        166.68         89.24        36.87 o                         
   7  11   0         10.19         38.48        16.11 o                         
   8  11   0        218.14        292.50        16.51 o                         
   9  11   0         60.87        168.74        18.32 o                         
  10  11   0        413.33        397.89        21.58 o                         
  11  11   0       1077.95        913.49        33.86 o                         
  12  11   0        204.92        158.49        67.51 o                         
  13  11   0         11.40         81.24        63.56 o                         
  -7  12   0          1.15         46.98        49.86 o                         
  -6  12   0        445.42        479.23        74.73 o                         
  -5  12   0         80.85         46.07        35.62 o                         
  -4  12   0        149.42        141.52        23.94 o                         
  -3  12   0        942.15        933.30        34.89 o                         
  -2  12   0       2568.28       2665.79        41.84 o                         
  -1  12   0       1857.51       2240.84        65.96 o                         
   0  12   0       2414.90       3025.64        83.61 o                         
   1  12   0       1082.39       1300.35        48.30 o                         
   2  12   0       3254.78       2785.23        68.03 o                         
   3  12   0        122.09        207.52        19.73 o                         
   4  12   0        131.42         60.14        32.72 o                         
   5  12   0       1972.51       2095.28        48.30 o                         
   6  12   0       1350.12       1116.12        35.93 o                         
   7  12   0       1477.03       1232.97        34.19 o                         
   8  12   0        825.68        589.09        24.24 o                         
   9  12   0         89.56         18.52        19.05 o                         
  10  12   0        172.69        253.66        21.58 o                         
  11  12   0        736.07        517.75        26.32 o                         
  12  12   0        241.32        233.35        47.83 o                         
  13  12   0          9.57         56.67        72.24 o                         
  -6  13   0          4.97         14.65        32.95 o                         
  -5  13   0         14.39         27.90        42.38 o                         
  -4  13   0         87.66         43.94        38.90 o                         
  -3  13   0         64.32        102.14        29.20 o                         
  -2  13   0        119.85        136.10        19.67 o                         
  -1  13   0        149.62        148.70        18.93 o                         
   0  13   0        386.06        475.61        20.41 o                         
   1  13   0         43.77         43.53        16.70 o                         
   2  13   0        125.18        127.36        17.66 o                         
   3  13   0       1275.37       1363.86        25.67 o                         
   4  13   0        461.76        682.62        26.06 o                         
   5  13   0       2124.00       1901.66        40.68 o                         
   6  13   0       1218.05       1160.53        44.90 o                         
   7  13   0       1179.73       1170.44        41.30 o                         
   8  13   0        589.37        651.58        34.60 o                         
   9  13   0       1453.21       1468.50        57.65 o                         
  10  13   0        355.16        429.82        36.87 o                         
  11  13   0       1464.42       1222.06        41.84 o                         
  12  13   0         71.94        127.02        56.09 o                         
  -5  14   0        125.50        168.99        74.78 o                         
  -4  14   0         12.39         30.68        49.93 o                         
  -3  14   0        285.05        129.86        44.22 o                         
  -2  14   0         33.49         35.26        33.41 o                         
  -1  14   0        262.13        399.39        22.92 o                         
   0  14   0        241.85        301.05        21.15 o                         
   1  14   0       1483.71       1574.43        49.29 o                         
   2  14   0        924.79        776.03        51.41 o                         
   3  14   0        684.26        733.08        26.62 o                         
   4  14   0        446.79        503.81        86.16 o                         
   5  14   0       3041.95       3108.06       158.92 o                         
   6  14   0        741.02        903.58        92.44 o                         
   7  14   0       1497.21       1730.77       122.56 o                         
   8  14   0        435.70        341.79        72.19 o                         
   9  14   0        989.96        960.84        42.07 o                         
  10  14   0         95.61        101.02        23.46 o                         
  11  14   0        257.00        161.15        27.91 o                         
  12  14   0         65.31        115.23        34.20 o                         
  -4  15   0         53.73        108.77        49.86 o                         
  -3  15   0         66.72        103.65        58.69 o                         
  -2  15   0         49.60         42.44        34.67 o                         
  -1  15   0          7.43         35.28        22.45 o                         
   0  15   0        980.60        794.91        51.93 o                         
   1  15   0        646.93        711.97        27.36 o                         
   2  15   0        610.53        266.11        24.41 o                         
   3  15   0        564.80        691.24        26.41 o                         
   4  15   0       3868.37       4011.52        84.65 o                         
   5  15   0        325.46        419.11        63.74 o                         
   6  15   0       2998.76       3181.08       143.86 o                         
   7  15   0        144.45        214.13        40.35 o                         
   8  15   0        123.56        125.89        97.12 o                         
   9  15   0          3.47         74.49        37.47 o                         
  10  15   0         95.67         87.05        27.05 o                         
  11  15   0         32.66         84.88        28.27 o                         
  -3  16   0        328.08        353.15        73.75 o                         
  -2  16   0         20.22        114.28        53.99 o                         
  -1  16   0        365.57        428.05        46.22 o                         
   0  16   0        529.01        593.74        27.65 o                         
   1  16   0       3028.58       3107.25       141.26 o                         
   2  16   0        336.78        505.22        27.79 o                         
   3  16   0       1684.18       1925.98        49.16 o                         
   4  16   0        455.73        365.11        29.13 o                         
   5  16   0        277.39        305.42        59.12 o                         
   6  16   0         23.53         80.67        56.10 o                         
   7  16   0        456.35        532.34        83.56 o                         
   8  16   0          6.29        145.11        58.63 o                         
   9  16   0        644.32        545.98        96.55 o                         
  10  16   0         64.77         46.12        35.63 o                         
  11  16   0        157.48        169.59        31.21 o                         
  -1  17   0        150.74        282.03        56.09 o                         
   0  17   0        966.12       1175.10        45.63 o                         
   1  17   0        274.20        210.76        26.44 o                         
   2  17   0         95.70         33.10        26.91 o                         
   3  17   0        247.90        267.69        38.43 o                         
   4  17   0        617.78        647.94        38.20 o                         
   5  17   0         36.57        194.05       177.10 o                         
   6  17   0         52.07        182.06        63.78 o                         
   7  17   0        483.54        778.43        61.58 o                         
   8  17   0        712.42       1629.48        94.52 o                         
   9  17   0         16.15         38.43        61.28 o                         
  10  17   0        424.62        462.41        49.86 o                         
   1  18   0          2.94         12.75        34.19 o                         
   2  18   0         36.09         39.26        37.39 o                         
   3  18   0         40.97         24.99        38.84 o                         
   4  18   0        166.38         98.68        66.48 o                         
   5  18   0         27.04         82.70        59.20 o                         
   6  18   0        256.71        310.06       167.23 o                         
   7  18   0          5.64        169.30        90.37 o                         
   9  18   0         51.71         54.01        79.98 o                         
   4  19   0          9.63         11.03        37.43 o                         
   5  19   0        349.10        232.99        50.91 o                         
   6  19   0         20.22          0.00        77.90 o                         
  -5 -19   1          0.06         21.90        43.40 o                         
  -4 -19   1         99.92          0.00        57.13 o                         
  -8 -18   1        127.73        248.24        64.40 o                         
  -7 -18   1         10.45        110.10        94.52 o                         
  -6 -18   1         73.66        152.82       142.82 o                         
  -5 -18   1          9.90        104.18        92.44 o                         
  -4 -18   1        278.96        318.89       185.92 o                         
  -3 -18   1        223.58        278.47        41.92 o                         
  -2 -18   1        657.36        566.38        40.32 o                         
  -1 -18   1         95.24         77.90        49.86 o                         
 -10 -17   1         18.81         19.19        34.36 o                         
  -9 -17   1          6.70         48.41        42.59 o                         
  -8 -17   1         65.79        141.11        51.44 o                         
  -7 -17   1         61.66         93.88        63.89 o                         
  -6 -17   1        795.20        933.94       106.46 o                         
  -5 -17   1       1755.25       2025.47       372.37 o                         
  -4 -17   1        915.49        355.23        94.52 o                         
  -3 -17   1       1406.11       1347.10        57.74 o                         
  -2 -17   1        384.84        481.24        35.19 o                         
  -1 -17   1         25.37         75.54        32.72 o                         
   0 -17   1        307.04        268.39        27.18 o                         
   1 -17   1          0.20         44.67        41.55 o                         
 -11 -16   1         13.06         14.69        31.21 o                         
 -10 -16   1        486.85        438.18        34.90 o                         
  -9 -16   1         63.09        113.99        27.66 o                         
  -8 -16   1        273.25        178.85        41.83 o                         
  -7 -16   1       1262.25       1361.76       132.43 o                         
  -6 -16   1        922.56        917.05        69.59 o                         
  -5 -16   1       2058.22       2226.11        85.69 o                         
  -4 -16   1        415.28        564.08        86.16 o                         
  -3 -16   1       1185.54       1141.68        71.15 o                         
  -2 -16   1        368.89        243.64        47.26 o                         
  -1 -16   1       1338.01       1649.33        42.92 o                         
   0 -16   1        352.31        378.67        26.44 o                         
   1 -16   1         11.37         43.17        24.95 o                         
   2 -16   1        883.34       1049.87        52.45 o                         
   3 -16   1         23.87         61.26        40.43 o                         
 -11 -15   1         47.06         45.72        39.47 o                         
 -10 -15   1        739.46        562.86        32.20 o                         
  -9 -15   1         23.87         28.79        25.48 o                         
  -8 -15   1       1376.25       1396.59        40.22 o                         
  -7 -15   1        367.63        380.36        33.24 o                         
  -6 -15   1       2766.37       3387.26       129.84 o                         
  -5 -15   1          8.16        201.79        76.62 o                         
  -4 -15   1         14.95        182.87        74.14 o                         
  -3 -15   1        299.77        334.41       138.14 o                         
  -2 -15   1       1443.90       1115.20        33.86 o                         
  -1 -15   1        281.03        246.01        23.79 o                         
   0 -15   1         62.56         82.21        21.71 o                         
   1 -15   1        108.63        115.68        23.19 o                         
   2 -15   1        536.11        775.35        34.44 o                         
   3 -15   1          3.57         31.22        41.49 o                         
   4 -15   1         29.28         18.61        33.57 o                         
 -12 -14   1        117.19        124.76        75.82 o                         
 -11 -14   1        994.18       1142.19       137.11 o                         
 -10 -14   1        197.81        254.95        24.68 o                         
  -9 -14   1        501.35        507.03        27.21 o                         
  -8 -14   1        300.51        296.07        22.71 o                         
  -7 -14   1       3255.62       2992.57       106.98 o                         
  -6 -14   1          2.20         23.41        35.76 o                         
  -5 -14   1       1961.97       2292.49       175.02 o                         
  -4 -14   1         20.39         15.92        27.12 o                         
  -3 -14   1        108.37         36.99        36.35 o                         
  -2 -14   1       2177.16       2094.94        46.22 o                         
  -1 -14   1        163.62        223.51        21.66 o                         
   0 -14   1        142.39        229.56        20.69 o                         
   1 -14   1       5340.23       5326.56       210.33 o                         
   2 -14   1        522.87        580.05        43.11 o                         
   3 -14   1       1997.70       2450.11        54.31 o                         
   4 -14   1          3.03          9.35        34.50 o                         
   5 -14   1        619.67        655.81        44.49 o                         
 -12 -13   1         44.15         94.22        52.40 o                         
 -11 -13   1        683.64        705.53       106.46 o                         
 -10 -13   1          2.67         39.75        21.89 o                         
  -9 -13   1          1.42         13.32        21.86 o                         
  -8 -13   1         34.19         22.98        17.58 o                         
  -7 -13   1         35.16         78.96        18.70 o                         
  -6 -13   1          3.06         37.18        20.92 o                         
  -5 -13   1         89.75        118.34        22.21 o                         
  -4 -13   1        205.98        295.57        33.24 o                         
  -3 -13   1        609.54        536.10        30.59 o                         
  -2 -13   1       6870.55       7072.50        85.37 o                         
  -1 -13   1        105.56        137.25        19.05 o                         
   0 -13   1       1826.65       1637.46        54.53 o                         
   1 -13   1        370.20        421.97        21.15 o                         
   2 -13   1       2112.24       2118.92        91.92 o                         
   3 -13   1        358.68        205.10        24.68 o                         
   4 -13   1         83.09         59.75        25.88 o                         
   5 -13   1        174.41        163.65        49.86 o                         
   6 -13   1          0.39         73.02        34.19 o                         
 -13 -12   1         75.41         53.26        66.65 o                         
 -12 -12   1          3.44         46.97        53.06 o                         
 -11 -12   1        318.20        389.87        50.72 o                         
 -10 -12   1        225.09        232.53        21.89 o                         
  -9 -12   1        196.47         55.74        19.37 o                         
  -8 -12   1        571.73        653.61        24.53 o                         
  -7 -12   1        426.20        481.03        18.63 o                         
  -6 -12   1          0.62         14.30        16.97 o                         
  -5 -12   1       2182.81       2443.44        41.40 o                         
  -4 -12   1       3659.86       3743.45        45.55 o                         
  -3 -12   1       5372.02       5746.99        74.73 o                         
  -2 -12   1       1737.33       1597.39        29.60 o                         
  -1 -12   1        553.97        377.40        17.25 o                         
   0 -12   1       7413.02       6671.48       262.21 o                         
   1 -12   1       2107.15       1737.74        69.07 o                         
   2 -12   1         51.36         34.84        17.44 o                         
   3 -12   1        209.24        236.00        19.95 o                         
   4 -12   1        233.44        235.45        24.84 o                         
   5 -12   1        159.19        158.12        30.64 o                         
   6 -12   1         77.72         62.45        52.97 o                         
   7 -12   1         18.59          5.83        53.21 o                         
 -13 -11   1         56.20        178.38        84.65 o                         
 -12 -11   1          4.42         24.41        89.60 o                         
 -11 -11   1         77.26        113.45        42.07 o                         
 -10 -11   1       1117.86        835.83        44.14 o                         
  -9 -11   1        172.99        122.53        18.70 o                         
  -8 -11   1        142.37        177.34        15.78 o                         
  -7 -11   1         60.53        105.86        14.69 o                         
  -6 -11   1         39.03         21.53        14.63 o                         
  -5 -11   1       2884.16       2564.11        40.46 o                         
  -4 -11   1       5053.33       4879.92        51.35 o                         
  -3 -11   1       1945.71       1919.98        28.10 o                         
  -2 -11   1      13274.12      13231.38       166.71 o                         
  -1 -11   1        405.35        464.68        16.22 o                         
   0 -11   1        226.14        100.90        12.10 o                         
   1 -11   1        177.92         96.09        15.78 o                         
   2 -11   1       1790.33       1838.20        54.01 o                         
   3 -11   1        123.60         88.59        15.17 o                         
   4 -11   1        735.36        755.16        28.64 o                         
   5 -11   1        251.15        192.40        23.86 o                         
   6 -11   1         14.86         13.42        31.90 o                         
   7 -11   1         85.75        124.11        59.38 o                         
 -13 -10   1          9.42        213.97       138.14 o                         
 -12 -10   1        144.00         57.13        84.13 o                         
 -11 -10   1          8.47         32.50        41.55 o                         
 -10 -10   1       3347.08       3244.43        54.53 o                         
  -9 -10   1         86.64         56.62        14.96 o                         
  -8 -10   1        164.84        280.96        21.81 o                         
  -7 -10   1         27.22         51.51        11.23 o                         
  -6 -10   1        846.53       1045.28        30.64 o                         
  -5 -10   1        921.09        680.84        17.67 o                         
  -4 -10   1       4904.71       5116.42        52.42 o                         
  -3 -10   1       6641.12       6199.78        64.30 o                         
  -2 -10   1       1817.75       1948.33        97.64 o                         
  -1 -10   1       3571.73       4054.89        42.30 o                         
   0 -10   1        188.35        208.42        26.49 o                         
   1 -10   1       4676.54       5164.61        91.40 o                         
   2 -10   1       1204.05        862.26        19.05 o                         
   3 -10   1        123.28        117.90        12.84 o                         
   4 -10   1        707.49        736.98        21.26 o                         
   5 -10   1         43.18          2.42        21.15 o                         
   6 -10   1         21.67          1.24        25.75 o                         
   7 -10   1         59.07        100.47        32.37 o                         
   8 -10   1        236.92        193.50        51.91 o                         
 -13  -9   1          0.90          3.12        69.59 o                         
 -12  -9   1         73.50        131.41        57.37 o                         
 -11  -9   1         60.40         82.55        33.50 o                         
 -10  -9   1         40.55         48.69        24.20 o                         
  -9  -9   1        163.95        185.06        16.11 o                         
  -8  -9   1        100.40         85.31        10.94 o                         
  -7  -9   1       3122.99       2811.35        33.94 o                         
  -6  -9   1        740.58        596.11        19.22 o                         
  -5  -9   1       3013.64       2229.93        32.20 o                         
  -4  -9   1       4201.64       3891.92        41.45 o                         
  -3  -9   1      10757.06      10715.64       111.05 o                         
  -2  -9   1      11335.68      10696.34       149.57 o                         
  -1  -9   1         16.61         46.36        10.82 o                         
   0  -9   1      11846.41      11939.75       320.38 o                         
   1  -9   1       2587.96       2676.81        25.88 o                         
   2  -9   1       5557.55       5883.63        52.16 o                         
   3  -9   1        687.17        787.82        24.41 o                         
   4  -9   1       1841.55       1712.59        25.71 o                         
   5  -9   1       1905.57       1771.84        33.79 o                         
   6  -9   1       4606.77       4551.59        62.79 o                         
   7  -9   1       1160.05       1101.67        36.70 o                         
   8  -9   1        160.02        219.02        32.29 o                         
   9  -9   1        917.50        849.53        44.05 o                         
 -13  -8   1          5.07        228.51       106.98 o                         
 -12  -8   1         17.40         60.54        70.62 o                         
 -11  -8   1        226.26        311.81        47.78 o                         
 -10  -8   1         11.17         64.29        24.53 o                         
  -9  -8   1        933.93        925.32        74.78 o                         
  -8  -8   1         75.87         80.92        21.81 o                         
  -7  -8   1        704.52        695.77        18.18 o                         
  -6  -8   1        847.95       1157.69        19.20 o                         
  -5  -8   1        752.33        566.68        16.10 o                         
  -4  -8   1       8138.63       6555.64        59.00 o                         
  -3  -8   1      22311.80      23051.19       220.50 o                         
  -2  -8   1       3943.48       4774.89       125.63 o                         
  -1  -8   1       6983.92       6904.79       170.81 o                         
   0  -8   1        564.15        407.70        11.02 o                         
   1  -8   1       2032.21       1839.65        23.37 o                         
   2  -8   1       1128.55       1156.39        15.71 o                         
   3  -8   1         29.87         49.12         8.23 o                         
   4  -8   1       1353.52       1495.70        19.05 o                         
   5  -8   1       5975.89       5559.20        49.47 o                         
   6  -8   1        261.40        254.71        21.29 o                         
   7  -8   1       1312.80       1194.24        32.32 o                         
   8  -8   1        753.25        772.69        82.58 o                         
   9  -8   1        888.17        892.33        79.46 o                         
 -13  -7   1        394.00        466.15        71.80 o                         
 -12  -7   1        233.74        322.51        46.90 o                         
 -11  -7   1         54.22         54.03        33.76 o                         
 -10  -7   1        607.41        572.70        34.28 o                         
  -9  -7   1       8018.55       6378.05       347.91 o                         
  -8  -7   1        230.72        168.29        12.71 o                         
  -7  -7   1       9539.32       8829.67        82.91 o                         
  -6  -7   1       1705.07       1449.84        38.95 o                         
  -5  -7   1        476.07        550.86        12.46 o                         
  -4  -7   1       6984.03       6929.46        65.79 o                         
  -3  -7   1        551.47       1141.87        15.04 o                         
  -2  -7   1       1186.03       1832.51        21.26 o                         
  -1  -7   1      38737.11      44804.61       918.09 o                         
   0  -7   1      18012.70      14648.48       122.01 o                         
   1  -7   1       9735.19      10988.88        89.03 o                         
   2  -7   1       5069.51       4737.87        42.18 o                         
   3  -7   1       3252.50       3500.08        31.89 o                         
   4  -7   1       3734.70       4273.51        37.26 o                         
   5  -7   1       6938.70       6638.66        55.82 o                         
   6  -7   1        656.29        591.39        25.45 o                         
   7  -7   1        740.17        730.79        24.10 o                         
   8  -7   1       1824.02       1528.57        49.80 o                         
   9  -7   1        796.38        960.18       105.95 o                         
  10  -7   1          1.05        128.09        90.88 o                         
 -13  -6   1       1064.16       1090.88        56.01 o                         
 -12  -6   1        592.13        714.18        42.74 o                         
 -11  -6   1        549.33        555.21        38.98 o                         
 -10  -6   1        952.80        773.88        32.20 o                         
  -9  -6   1       1155.00        963.26        56.09 o                         
  -8  -6   1       1155.60        989.28        23.89 o                         
  -7  -6   1       2143.99       1401.64        19.05 o                         
  -6  -6   1         11.11         75.15         7.24 o                         
  -5  -6   1       1818.56       1159.93        16.70 o                         
  -4  -6   1       2577.32       2929.65        29.91 o                         
  -3  -6   1      10694.62      12060.45       101.23 o                         
  -2  -6   1       1459.47        918.63        66.99 o                         
  -1  -6   1         97.74        591.24        25.97 o                         
   0  -6   1      11318.53      14198.34       118.74 o                         
   1  -6   1       2888.47       3422.39        29.58 o                         
   2  -6   1       4708.85       4428.96        60.76 o                         
   3  -6   1       1876.22       1265.64        14.20 o                         
   4  -6   1       5878.44       5274.78        42.92 o                         
   5  -6   1       2164.21       2419.12        24.53 o                         
   6  -6   1         14.40        112.49        10.91 o                         
   7  -6   1        189.40        114.04        13.45 o                         
   8  -6   1        427.28        544.66        32.84 o                         
   9  -6   1        185.30        180.40        48.99 o                         
  10  -6   1         10.85        122.72       126.72 o                         
  11  -6   1         18.12        139.18        68.55 o                         
 -13  -5   1        228.99        360.50        54.22 o                         
 -12  -5   1        472.34        375.39        50.72 o                         
 -11  -5   1        220.98        413.87        89.79 o                         
 -10  -5   1       2398.82       2137.95        50.90 o                         
  -9  -5   1        680.70        692.63        26.00 o                         
  -8  -5   1       1398.66       1249.04        19.60 o                         
  -7  -5   1       1755.08       1876.29        22.29 o                         
  -6  -5   1        182.77        123.15         5.47 o                         
  -5  -5   1      16360.05      16702.43       151.50 o                         
  -4  -5   1       1437.23       1978.43        20.21 o                         
  -3  -5   1       3734.96       3879.94        33.76 o                         
  -2  -5   1      14826.35      16640.61       192.68 o                         
  -1  -5   1      53504.98      57356.61       847.51 o                         
   0  -5   1        335.15       1885.08        17.58 o                         
   1  -5   1       2457.63       2310.95        20.69 o                         
   2  -5   1         49.12         38.59         5.71 o                         
   3  -5   1       1035.87        537.13         8.98 o                         
   4  -5   1       7491.46       6925.28        88.29 o                         
   5  -5   1        683.68        528.31        12.10 o                         
   6  -5   1         24.84         36.25         8.42 o                         
   7  -5   1         14.27         26.27        11.37 o                         
   8  -5   1        446.61        330.16        17.98 o                         
   9  -5   1        372.63        356.61        62.84 o                         
  10  -5   1         21.71         52.76        63.88 o                         
  11  -5   1        327.09        409.91        43.23 o                         
 -13  -4   1        498.77        605.32        93.95 o                         
 -12  -4   1          4.04         93.42        77.38 o                         
 -11  -4   1        884.90       1023.20        48.32 o                         
 -10  -4   1        120.68         33.46        20.58 o                         
  -9  -4   1       1613.20       1338.70        25.58 o                         
  -8  -4   1        576.78        618.99        44.66 o                         
  -7  -4   1        357.46        263.55        28.56 o                         
  -6  -4   1       5944.94       7661.74        74.61 o                         
  -5  -4   1       1451.84       2487.84        23.66 o                         
  -4  -4   1        206.27        135.06        11.94 o                         
  -3  -4   1      10060.52      12849.38       155.23 o                         
  -2  -4   1      10673.91       8634.20        77.09 o                         
  -1  -4   1       7281.88      11721.85       101.50 o                         
   0  -4   1       3656.75       6300.18        69.59 o                         
   1  -4   1       3793.76       2548.18        34.80 o                         
   2  -4   1        759.92        520.32        30.07 o                         
   3  -4   1      12127.06      12414.02       105.07 o                         
   4  -4   1        190.00        300.29        22.33 o                         
   5  -4   1      16591.38      16573.05       151.11 o                         
   6  -4   1       4456.59       3833.56        39.25 o                         
   7  -4   1       1002.74       1150.99        21.81 o                         
   8  -4   1         48.92         49.86        15.42 o                         
   9  -4   1       1163.20       1161.69        29.58 o                         
  10  -4   1        164.65        166.72        31.16 o                         
  11  -4   1        357.48        615.97        51.41 o                         
 -13  -3   1        226.80        276.34        69.07 o                         
 -12  -3   1         57.28         72.71        58.88 o                         
 -11  -3   1        386.08        536.39        48.05 o                         
 -10  -3   1        226.37        160.69        29.38 o                         
  -9  -3   1        761.86        831.15        21.66 o                         
  -8  -3   1        351.06        313.09        18.32 o                         
  -7  -3   1       2314.96       2298.18        27.94 o                         
  -6  -3   1       2190.49       1635.44        20.69 o                         
  -5  -3   1       1457.25        663.63        21.81 o                         
  -4  -3   1         42.67        130.95         8.83 o                         
  -3  -3   1        122.20        142.72         4.23 o                         
  -2  -3   1      36756.68      45483.55       380.09 o                         
  -1  -3   1        175.26        646.14        39.99 o                         
   0  -3   1        792.54        624.67        11.94 o                         
   1  -3   1        511.71        116.07        48.30 o                         
   2  -3   1       4777.62       3218.34        32.72 o                         
   3  -3   1      33105.15      38163.46       338.22 o                         
   4  -3   1       2564.71       2657.36        31.68 o                         
   5  -3   1       3089.35       2784.57        28.62 o                         
   6  -3   1        960.58        850.82        14.69 o                         
   7  -3   1         78.65         97.51         9.16 o                         
   8  -3   1        964.96        761.32        22.00 o                         
   9  -3   1         31.10         31.63        16.11 o                         
  10  -3   1          9.49         25.93        25.26 o                         
  11  -3   1         41.42        213.33        66.48 o                         
  12  -3   1        135.11         84.21        43.11 o                         
 -13  -2   1        173.58        226.62        28.27 o                         
 -12  -2   1         36.82         40.20        44.31 o                         
 -11  -2   1        422.86        563.64        37.59 o                         
 -10  -2   1        736.11        878.20        29.37 o                         
  -9  -2   1        120.27        137.43        15.93 o                         
  -8  -2   1        241.52         83.02        12.10 o                         
  -7  -2   1        747.31       1029.79        16.16 o                         
  -6  -2   1        109.30        108.82         7.69 o                         
  -5  -2   1        307.49        426.04         9.73 o                         
  -4  -2   1       1877.92       1614.14        18.70 o                         
  -3  -2   1       5588.80       7177.31        61.96 o                         
  -2  -2   1      11431.61      13659.71       165.15 o                         
  -1  -2   1      47183.07      42379.77       460.60 o                         
   0  -2   1      11845.68      20031.21       312.59 o                         
   1  -2   1      39384.13      51673.03       477.22 o                         
   2  -2   1      14293.33      19666.07       199.43 o                         
   3  -2   1      12488.90      14800.76       129.62 o                         
   4  -2   1       5363.48       7559.07        69.67 o                         
   5  -2   1       2404.13       2111.51        22.39 o                         
   6  -2   1        429.23        599.76        12.49 o                         
   7  -2   1        834.46        735.45        28.56 o                         
   8  -2   1        109.89        145.25        13.90 o                         
   9  -2   1        484.03        344.76        16.84 o                         
  10  -2   1        108.89        123.01        25.26 o                         
  11  -2   1          7.68         94.37        34.39 o                         
  12  -2   1        791.95        923.67        60.64 o                         
 -13  -1   1         83.61         30.54        27.06 o                         
 -12  -1   1        341.28        275.93        38.84 o                         
 -11  -1   1        236.51        219.68        37.66 o                         
 -10  -1   1        333.29        364.41        28.05 o                         
  -9  -1   1        202.47        228.65        23.06 o                         
  -8  -1   1         52.94         30.31        11.97 o                         
  -7  -1   1       3911.25       3388.55        34.88 o                         
  -6  -1   1      10600.96      10122.21        93.93 o                         
  -5  -1   1       3154.57       3131.62        31.21 o                         
  -4  -1   1       3569.62       6608.23        65.12 o                         
  -3  -1   1        235.75        519.58        19.68 o                         
  -2  -1   1        214.19        772.91         7.24 o                         
  -1  -1   1       1086.83        673.06         7.27 o                         
   0  -1   1       4928.93       5142.21        56.68 o                         
   1  -1   1       3949.16       3697.29        33.41 o                         
   2  -1   1       9183.72       9298.20        86.81 o                         
   3  -1   1      16543.42      20528.08       259.15 o                         
   4  -1   1      24408.00      24048.00       341.21 o                         
   5  -1   1       2332.48       2142.29        21.15 o                         
   6  -1   1        182.65        447.22        40.51 o                         
   7  -1   1        813.88        693.46        12.71 o                         
   8  -1   1       4105.18       3732.96        39.29 o                         
   9  -1   1       1887.73       1977.82        30.16 o                         
  10  -1   1        743.42        560.03        55.00 o                         
  11  -1   1          8.92         77.47        33.01 o                         
  12  -1   1       1018.87        993.86        82.58 o                         
 -12   0   1         77.54        244.52        99.71 o                         
 -11   0   1        187.11        319.23        83.61 o                         
 -10   0   1       1667.11       1741.05        40.08 o                         
  -9   0   1       3429.27       3121.14        68.55 o                         
  -8   0   1       2238.56       2016.05        34.28 o                         
  -7   0   1       4114.65       4036.72        40.76 o                         
  -6   0   1       6407.85       5072.92        45.84 o                         
  -5   0   1       4916.88       6794.14        73.69 o                         
  -4   0   1      39474.00      48532.18       696.90 o                         
  -3   0   1       7739.87      11556.73        95.91 o                         
  -2   0   1      37842.95      38039.68       317.61 o                         
  -1   0   1      16402.98      10002.57        90.11 o                         
   1   0   1      16286.62      17960.84       159.73 o                         
   2   0   1       4013.44       5795.29        48.00 o                         
   3   0   1      46568.86      43570.36       343.69 o                         
   4   0   1        929.89        380.59        42.59 o                         
   5   0   1       3885.05       4423.48        39.99 o                         
   6   0   1      11435.83      10326.24        89.73 o                         
   7   0   1      12600.46      12558.73       109.11 o                         
   8   0   1       5243.16       4970.56        49.54 o                         
   9   0   1       1826.49       1632.19        27.18 o                         
  10   0   1       1799.19       1687.67        37.18 o                         
  11   0   1         65.05         47.81        32.18 o                         
  12   0   1       1756.29       2019.85        61.63 o                         
  13   0   1        177.34        246.17        60.24 o                         
 -12   1   1         69.51        107.83        29.60 o                         
 -11   1   1         83.11        110.59        29.82 o                         
 -10   1   1          3.62        136.67        32.06 o                         
  -9   1   1          9.78          0.00        25.64 o                         
  -8   1   1       1090.18       1054.62        30.04 o                         
  -7   1   1       1674.09       1874.80        21.58 o                         
  -6   1   1       7499.90       6981.48        61.80 o                         
  -5   1   1        641.32        509.35         9.16 o                         
  -4   1   1        869.26        386.39         7.34 o                         
  -3   1   1       4982.49       6683.04        55.69 o                         
  -2   1   1      41335.54      52421.89       463.11 o                         
  -1   1   1      11990.67      14050.59       126.65 o                         
   0   1   1       1740.64       3675.38        35.32 o                         
   1   1   1       1318.46        606.24        19.73 o                         
   2   1   1       9831.20      11787.60       192.10 o                         
   3   1   1       2251.38       2297.66        20.92 o                         
   4   1   1        166.43         20.77         2.94 o                         
   5   1   1       9237.56       6865.37        63.74 o                         
   6   1   1       2638.70       2585.10        24.68 o                         
   7   1   1       5871.20       5102.98        49.54 o                         
   8   1   1        985.76       1364.14        24.93 o                         
   9   1   1         49.94        125.93        16.10 o                         
  10   1   1         45.73         27.53        22.96 o                         
  11   1   1        607.52        414.68        29.41 o                         
  12   1   1         56.48         43.92        43.65 o                         
  13   1   1          3.52         15.32        44.95 o                         
 -12   2   1       2371.50       2372.58        49.93 o                         
 -11   2   1        238.19        338.69        30.64 o                         
 -10   2   1       6697.51       6011.56        76.34 o                         
  -9   2   1       1014.96        990.70        28.93 o                         
  -8   2   1        148.69        158.14        24.41 o                         
  -7   2   1       4979.33       4307.07        64.40 o                         
  -6   2   1       1712.52       1574.76        20.72 o                         
  -5   2   1       2129.23       1856.73        23.37 o                         
  -4   2   1       3314.49       4012.87        37.08 o                         
  -3   2   1       1470.48       1365.43        14.31 o                         
  -2   2   1       1547.26       2482.21        22.32 o                         
  -1   2   1       1026.56       2104.77        16.89 o                         
   0   2   1      44378.70      32782.48       380.10 o                         
   1   2   1      24376.13      26653.21       235.59 o                         
   2   2   1      61154.20      69411.91       701.25 o                         
   3   2   1       3086.39       1643.37        19.22 o                         
   4   2   1      54481.08      66653.82       962.75 o                         
   5   2   1       1024.20       1500.67        39.99 o                         
   6   2   1       8037.53       7141.19        71.61 o                         
   7   2   1        646.76        880.78        27.01 o                         
   8   2   1       4689.00       4526.69        47.78 o                         
   9   2   1         14.73         37.49        17.66 o                         
  10   2   1         58.64          6.64        15.78 o                         
  11   2   1        629.93        535.32        65.90 o                         
  12   2   1          1.25         34.42        33.35 o                         
  13   2   1        504.34        617.61        66.99 o                         
 -12   3   1          2.77         67.16        44.64 o                         
 -11   3   1       1265.09       1321.76       118.41 o                         
 -10   3   1        376.03        330.20        21.26 o                         
  -9   3   1        866.77        805.06        28.84 o                         
  -8   3   1        329.24        306.22        22.17 o                         
  -7   3   1       1966.06       1933.34        28.70 o                         
  -6   3   1        315.29        283.73         9.89 o                         
  -5   3   1       2052.51       2616.37        27.53 o                         
  -4   3   1        107.93         36.00         5.47 o                         
  -3   3   1       5722.97       5725.62        54.54 o                         
  -2   3   1       1065.26        167.83         4.73 o                         
  -1   3   1        790.85        680.00        14.02 o                         
   0   3   1      15137.93      18427.67       162.27 o                         
   1   3   1       1354.29       2343.69        38.43 o                         
   2   3   1       3043.24       4064.53        36.65 o                         
   3   3   1      10067.80      12099.24       106.29 o                         
   4   3   1       1402.91       1982.93        19.67 o                         
   5   3   1       1580.50       1712.56        19.22 o                         
   6   3   1       2655.22       2688.90        29.95 o                         
   7   3   1       3158.06       3424.68        56.09 o                         
   8   3   1       3403.43       3313.59        37.66 o                         
   9   3   1       3202.59       2504.45        46.22 o                         
  10   3   1         50.28         56.05        12.10 o                         
  11   3   1         74.31         68.85        31.68 o                         
  12   3   1          0.37         12.09        38.92 o                         
  13   3   1        208.21        143.39       144.90 o                         
 -11   4   1         28.63         87.02        25.33 o                         
 -10   4   1         65.12         86.08        23.37 o                         
  -9   4   1        300.73        456.30        44.14 o                         
  -8   4   1        603.53        573.42        27.48 o                         
  -7   4   1        163.72        143.23        15.17 o                         
  -6   4   1       1692.68       1260.09        21.45 o                         
  -5   4   1         82.99        161.17         7.24 o                         
  -4   4   1       4252.41       4936.28        42.85 o                         
  -3   4   1       4075.56       4551.36        51.93 o                         
  -2   4   1       6189.92       6727.94        67.46 o                         
  -1   4   1      11364.08      15107.83       125.11 o                         
   0   4   1       8315.04       4770.36        42.96 o                         
   1   4   1      48356.54      44339.20       641.85 o                         
   2   4   1      34468.17      43787.20       367.44 o                         
   3   4   1        192.86         50.74         6.21 o                         
   4   4   1       1545.23       2876.06        55.57 o                         
   5   4   1       1183.63        379.45        18.70 o                         
   6   4   1        600.04        344.92         8.08 o                         
   7   4   1       4616.41       4323.01        45.91 o                         
   8   4   1        901.94        960.28        17.97 o                         
   9   4   1       3000.80       2740.91        33.94 o                         
  10   4   1        142.46         83.09        15.04 o                         
  11   4   1       1656.48       1538.38        33.40 o                         
  12   4   1          0.29         48.62        41.03 o                         
  13   4   1        162.46        225.57        90.88 o                         
 -11   5   1        302.46        423.89        32.47 o                         
 -10   5   1        155.21        162.19        37.91 o                         
  -9   5   1        390.23        316.85        26.00 o                         
  -8   5   1        343.05        308.53        25.27 o                         
  -7   5   1          0.37         12.65        15.93 o                         
  -6   5   1       1414.66       1520.85        24.20 o                         
  -5   5   1        263.01        335.88        11.43 o                         
  -4   5   1       1475.04       1490.40        16.84 o                         
  -3   5   1        101.06         50.48        14.02 o                         
  -2   5   1       7680.50      10423.90        83.26 o                         
  -1   5   1       6643.67       6486.12        55.76 o                         
   0   5   1        290.26         36.44         4.67 o                         
   1   5   1        686.61        497.73        34.74 o                         
   2   5   1        201.96        175.69         5.88 o                         
   3   5   1       1842.42       2415.00        23.86 o                         
   4   5   1       1081.58        701.55        41.03 o                         
   5   5   1       4702.44       5423.85        51.74 o                         
   6   5   1        944.02       1107.19        15.04 o                         
   7   5   1       1963.49       1702.83        18.93 o                         
   8   5   1       5899.73       5502.53        58.17 o                         
   9   5   1         33.42         24.41        12.49 o                         
  10   5   1        645.09        650.72        22.77 o                         
  11   5   1        153.33        105.61        20.19 o                         
  12   5   1        107.20        106.57        31.13 o                         
  13   5   1         95.15        180.48        47.37 o                         
  14   5   1         13.10         46.65        28.95 o                         
 -10   6   1         79.17        116.13        65.96 o                         
  -9   6   1        515.23        561.76        42.53 o                         
  -8   6   1        833.89        866.40        58.69 o                         
  -7   6   1        272.51        238.14        17.15 o                         
  -6   6   1        734.63        849.63        19.20 o                         
  -5   6   1       2615.49       2578.65        31.63 o                         
  -4   6   1        126.94        198.93        10.39 o                         
  -3   6   1       5100.44       5322.76        44.51 o                         
  -2   6   1      10215.49      11919.89        95.48 o                         
  -1   6   1       2451.57       2278.93        22.39 o                         
   0   6   1        509.21        524.69        22.80 o                         
   1   6   1       6683.22       6967.04        62.42 o                         
   2   6   1      54464.14      59147.45       494.99 o                         
   3   6   1       1832.88       1497.33        16.42 o                         
   4   6   1        662.34        718.89        13.22 o                         
   5   6   1        810.44       1404.84        20.11 o                         
   6   6   1      15405.80      15689.45       163.07 o                         
   7   6   1       1280.86       1285.56        17.98 o                         
   8   6   1       2895.42       2244.59        35.83 o                         
   9   6   1       2047.80       1567.94        27.88 o                         
  10   6   1       3416.28       3098.52        42.52 o                         
  11   6   1         23.43         86.14        20.56 o                         
  12   6   1        672.19        559.90        43.29 o                         
  13   6   1        338.40        458.97        48.07 o                         
  14   6   1        463.43        796.84       173.46 o                         
 -10   7   1        369.63        382.88        35.63 o                         
  -9   7   1        374.53        346.26        51.93 o                         
  -8   7   1         19.06         28.47        23.06 o                         
  -7   7   1         61.19         73.67        14.69 o                         
  -6   7   1       1387.97       1290.10        23.66 o                         
  -5   7   1         43.53         32.74        11.23 o                         
  -4   7   1       1437.96       1446.86        17.89 o                         
  -3   7   1       9539.71       9453.82       113.74 o                         
  -2   7   1      16192.73      14485.44       127.41 o                         
  -1   7   1          5.50         10.39         6.21 o                         
   0   7   1        585.33        148.53        15.58 o                         
   1   7   1       9414.61       7100.86        63.89 o                         
   2   7   1       1264.59       1854.69        20.77 o                         
   3   7   1      19378.37      15459.24       152.69 o                         
   4   7   1       8803.47       9625.91        88.72 o                         
   5   7   1       4667.71       5113.31        52.66 o                         
   6   7   1         67.37        106.58        17.14 o                         
   7   7   1       8971.39       8881.93        83.98 o                         
   8   7   1         72.95        193.80         9.73 o                         
   9   7   1       1040.00       1022.00        29.60 o                         
  10   7   1       6288.88       5812.88        99.19 o                         
  11   7   1         49.76        102.99        20.16 o                         
  12   7   1          6.72         25.18        32.34 o                         
  13   7   1        537.97        605.60        71.54 o                         
  14   7   1        106.70        191.02       184.37 o                         
  -9   8   1        469.06        615.75        36.82 o                         
  -8   8   1        884.86        885.32        49.34 o                         
  -7   8   1         58.04        157.72        39.04 o                         
  -6   8   1        356.69        250.57        22.71 o                         
  -5   8   1        198.85        268.84        19.05 o                         
  -4   8   1        156.08        306.84        11.97 o                         
  -3   8   1      10709.07      10147.44       105.95 o                         
  -2   8   1        117.79         81.65         8.83 o                         
  -1   8   1       1307.78       1306.64        32.20 o                         
   0   8   1       3706.16       3345.39        32.68 o                         
   1   8   1       1674.70       1355.82        34.28 o                         
   2   8   1       2215.28       1610.64        29.08 o                         
   3   8   1      20850.10      19998.35       172.85 o                         
   4   8   1        879.91        951.33        22.33 o                         
   5   8   1      17174.44      15602.85       158.92 o                         
   6   8   1      10662.47       9820.18        98.82 o                         
   7   8   1        643.83        561.61        18.46 o                         
   8   8   1        257.91        333.52        12.84 o                         
   9   8   1       3585.94       3081.69        38.93 o                         
  10   8   1       1034.43        997.66        25.21 o                         
  11   8   1        516.18        575.00        46.74 o                         
  12   8   1         64.91         76.59        25.48 o                         
  13   8   1        185.20        358.34        65.44 o                         
  14   8   1          0.62         88.29        54.01 o                         
  -9   9   1        518.53        597.67        70.63 o                         
  -8   9   1          0.67         51.75        38.43 o                         
  -7   9   1       4392.49       4343.00        76.07 o                         
  -6   9   1         21.65         54.01        29.39 o                         
  -5   9   1       2852.61       2750.56        51.41 o                         
  -4   9   1         50.80         48.82        16.89 o                         
  -3   9   1       5989.43       6399.13        63.11 o                         
  -2   9   1        193.56        205.46        10.63 o                         
  -1   9   1        574.03        565.73        12.84 o                         
   0   9   1       6673.89       6619.67        60.95 o                         
   1   9   1       5016.04       5903.67        54.33 o                         
   2   9   1       5832.76       5829.85        67.00 o                         
   3   9   1        130.37         72.98        21.29 o                         
   4   9   1        715.25       1222.66        33.24 o                         
   5   9   1       7509.34       7903.48        74.82 o                         
   6   9   1       2083.72       1943.63        28.45 o                         
   7   9   1       3665.64       3370.69        39.90 o                         
   8   9   1        787.56        792.88        19.47 o                         
   9   9   1       2890.55       2573.99        34.94 o                         
  10   9   1          1.34         24.86        15.47 o                         
  11   9   1        197.81        157.94        18.46 o                         
  12   9   1         93.27         57.42        22.39 o                         
  13   9   1          9.13         37.28        42.02 o                         
  -8  10   1         13.73         73.77        37.39 o                         
  -7  10   1         25.89         80.48       117.37 o                         
  -6  10   1        351.95        403.83       137.63 o                         
  -5  10   1       1613.64       1364.86        44.05 o                         
  -4  10   1       3316.62       2824.50        46.53 o                         
  -3  10   1          6.69          7.24        11.37 o                         
  -2  10   1       2067.09       2353.91        28.62 o                         
  -1  10   1       6318.28       5855.45        57.57 o                         
   0  10   1        756.68        767.09        16.16 o                         
   1  10   1       5137.92       4239.52        63.36 o                         
   2  10   1        134.18         99.81         8.83 o                         
   3  10   1      16387.83      16052.44       147.96 o                         
   4  10   1       1169.93       1236.10        30.64 o                         
   5  10   1      15475.96      14737.93       136.46 o                         
   6  10   1       2042.10       1712.63        29.38 o                         
   7  10   1        103.94        134.88        17.66 o                         
   8  10   1        787.80        778.64        20.85 o                         
   9  10   1        113.50        215.11        15.47 o                         
  10  10   1         11.80         40.28        16.47 o                         
  11  10   1        536.12        630.74        22.45 o                         
  12  10   1          0.73         30.02        28.56 o                         
  13  10   1        504.77        516.31        51.44 o                         
  -7  11   1        708.56        753.74        82.06 o                         
  -6  11   1        107.85        110.97       100.75 o                         
  -5  11   1        150.65        187.46        94.52 o                         
  -4  11   1        239.27        301.04        25.91 o                         
  -3  11   1         61.85         61.86        16.22 o                         
  -2  11   1        636.78        570.47        25.45 o                         
  -1  11   1       4344.40       4133.68        43.66 o                         
   0  11   1         12.30         75.91        10.63 o                         
   1  11   1       1199.99       1244.81        21.96 o                         
   2  11   1       2468.12       2308.55        29.69 o                         
   3  11   1         66.69         42.35        11.23 o                         
   4  11   1       3108.65       2777.98        78.94 o                         
   5  11   1       1026.03       1091.15        52.45 o                         
   6  11   1        151.77        261.24        24.41 o                         
   7  11   1        445.82        421.93        33.76 o                         
   8  11   1       2266.35       1982.73        57.13 o                         
   9  11   1       2938.97       2501.89        41.10 o                         
  10  11   1        164.31        248.56        29.08 o                         
  11  11   1        166.86        136.78        21.58 o                         
  12  11   1         37.63         64.95        28.56 o                         
  13  11   1          0.21         28.93        46.67 o                         
  -6  12   1        454.20        525.67        78.89 o                         
  -5  12   1        451.53        449.48        35.43 o                         
  -4  12   1          5.66         36.48        28.70 o                         
  -3  12   1        105.07        128.99        26.20 o                         
  -2  12   1       1695.47       1533.90        64.87 o                         
  -1  12   1         80.26        140.19        17.15 o                         
   0  12   1        433.76        248.07        14.94 o                         
   1  12   1         97.79         34.93        12.71 o                         
   2  12   1        350.59        407.40        15.37 o                         
   3  12   1       1200.94       1200.50        34.28 o                         
   4  12   1        256.60        141.63        35.32 o                         
   5  12   1         22.21         29.13        20.25 o                         
   6  12   1      10139.64      10364.41       607.52 o                         
   7  12   1       2075.32       2176.14        75.82 o                         
   8  12   1       1191.19       1271.68        38.67 o                         
   9  12   1        677.73        478.60        36.30 o                         
  10  12   1        580.36        556.72        26.91 o                         
  11  12   1         75.75        193.54        22.92 o                         
  12  12   1          8.33         10.05        27.65 o                         
  13  12   1          4.44         70.35        59.72 o                         
  -6  13   1        454.51        447.32        82.06 o                         
  -5  13   1        173.98        328.95        45.18 o                         
  -4  13   1          9.32         20.42        62.03 o                         
  -3  13   1        136.38        114.96        59.85 o                         
  -2  13   1        486.20        501.34        30.15 o                         
  -1  13   1       1908.40       1638.75       111.61 o                         
   0  13   1         36.39         27.53        17.44 o                         
   1  13   1       3104.29       3288.48        98.16 o                         
   2  13   1        482.49        371.71        16.42 o                         
   3  13   1       1666.45       1628.80        27.06 o                         
   4  13   1       2422.01       1936.26        74.27 o                         
   5  13   1       3636.08       3514.84       203.01 o                         
   6  13   1       1117.01       1359.76       295.50 o                         
   7  13   1       1505.27       1635.77        49.34 o                         
   8  13   1        823.48        665.08        36.65 o                         
   9  13   1         13.92         80.58        39.13 o                         
  10  13   1        558.06        654.82        31.94 o                         
  11  13   1          3.52         66.34        25.33 o                         
  12  13   1          1.36         25.97        27.17 o                         
  13  13   1        129.71        201.74        40.91 o                         
  -5  14   1        223.88        243.75        35.48 o                         
  -4  14   1        323.92        312.92       122.56 o                         
  -3  14   1          7.35         19.69        71.88 o                         
  -2  14   1        254.52        258.74        48.82 o                         
  -1  14   1        372.28        481.09        78.89 o                         
   0  14   1         28.93         30.24        19.47 o                         
   1  14   1       1955.87       1950.05        74.79 o                         
   2  14   1       1151.98       1331.57        32.95 o                         
   3  14   1         66.34         27.05        15.78 o                         
   4  14   1        174.25         89.83        17.67 o                         
   5  14   1       1095.84       1360.84        62.84 o                         
   6  14   1       1197.31       1058.95        41.66 o                         
   7  14   1        481.16        812.14        45.70 o                         
   8  14   1        222.19        253.47        58.69 o                         
   9  14   1        609.02        678.88       231.57 o                         
  10  14   1        271.70        288.92        33.43 o                         
  11  14   1        359.54        238.47        30.16 o                         
  12  14   1         13.79         26.33        28.27 o                         
  -4  15   1        170.82        342.50        46.74 o                         
  -3  15   1        212.67        314.79       155.28 o                         
  -2  15   1       1324.79       1222.77        67.51 o                         
  -1  15   1        373.57        303.33        38.74 o                         
   0  15   1       1375.27       1578.88        39.16 o                         
   1  15   1        173.39        177.14        21.71 o                         
   2  15   1       1644.35       2055.69        40.64 o                         
   3  15   1         12.63         18.73        19.71 o                         
   4  15   1        140.44        117.41        23.79 o                         
   5  15   1        316.55        264.75        37.91 o                         
   6  15   1        475.24        492.31        36.66 o                         
   7  15   1         69.35        133.50       101.79 o                         
   8  15   1         12.64        331.38       132.95 o                         
   9  15   1         70.76        216.62       110.62 o                         
  10  15   1        738.09       1015.15        71.59 o                         
  11  15   1        761.31       1063.01        48.80 o                         
  12  15   1        396.68        455.27        38.43 o                         
  -2  16   1        240.77        306.67        94.52 o                         
  -1  16   1        150.78        169.35        37.07 o                         
   0  16   1        477.77        666.38        30.55 o                         
   1  16   1        251.44        383.98        25.70 o                         
   2  16   1         32.11         20.77        21.13 o                         
   3  16   1        235.04        271.92        25.27 o                         
   4  16   1        114.94         45.92        28.04 o                         
   5  16   1        466.54        278.71        28.21 o                         
   6  16   1         84.18        101.89        64.43 o                         
   7  16   1       1219.01       1805.47       302.20 o                         
   8  16   1         23.32        145.97       129.32 o                         
   9  16   1        184.02        345.44       191.07 o                         
  10  16   1          5.71         47.78        61.28 o                         
  11  16   1         78.92         31.16        36.72 o                         
  -1  17   1         54.65         61.97        38.95 o                         
   0  17   1         59.63         81.36        48.82 o                         
   1  17   1        192.82        238.58        31.94 o                         
   2  17   1        185.05        215.93        27.65 o                         
   3  17   1        483.28        416.72        69.59 o                         
   4  17   1        371.20        395.47        29.27 o                         
   5  17   1         45.34        107.12        38.43 o                         
   6  17   1       3071.18       3678.36       314.67 o                         
   7  17   1         82.96        142.43        76.86 o                         
   8  17   1       2032.35       1971.21       140.22 o                         
   9  17   1          3.69        186.96       124.64 o                         
  10  17   1        357.73        298.10        52.97 o                         
   1  18   1         30.84         50.00        31.31 o                         
   2  18   1        498.54        715.87        40.08 o                         
   3  18   1        113.79        115.56        50.90 o                         
   4  18   1         76.97         55.25        51.93 o                         
   5  18   1        604.61        585.25        43.17 o                         
   6  18   1         95.53         90.87        48.30 o                         
   7  18   1         52.39        123.60        93.48 o                         
   8  18   1         21.97         70.32       101.29 o                         
   9  18   1         22.75          6.26        67.07 o                         
   4  19   1         97.57        124.96       213.45 o                         
   5  19   1        274.88        256.99        55.05 o                         
   6  19   1        301.96        269.00        49.86 o                         
  -8 -18   2         17.02         73.70        33.92 o                         
  -7 -18   2        137.68        146.69        89.85 o                         
  -6 -18   2        207.59        264.78       156.32 o                         
  -5 -18   2         14.00        120.93       140.22 o                         
  -4 -18   2        503.78        324.13       183.85 o                         
  -3 -18   2         31.87         36.96        97.46 o                         
  -2 -18   2        424.45        671.62        46.12 o                         
  -1 -18   2         64.12         74.47        35.43 o                         
  -9 -17   2        371.75        354.40        42.43 o                         
  -8 -17   2         25.74          5.90        34.07 o                         
  -7 -17   2        607.23        667.05        56.61 o                         
  -6 -17   2        221.42        400.64       137.63 o                         
  -5 -17   2       1347.57       1869.63       274.73 o                         
  -4 -17   2         85.92        399.90       323.50 o                         
  -3 -17   2         17.97        252.31       208.77 o                         
  -2 -17   2          3.17         10.07        38.80 o                         
  -1 -17   2        137.83        129.21        48.82 o                         
   0 -17   2          4.26         57.19        55.05 o                         
   1 -17   2         45.19         43.90        36.35 o                         
 -10 -16   2        276.43        268.64        49.86 o                         
  -9 -16   2         67.33         77.04        30.34 o                         
  -8 -16   2          9.20         57.96        25.67 o                         
  -7 -16   2        396.72        494.15        36.64 o                         
  -6 -16   2        285.90        389.73        43.11 o                         
  -5 -16   2        297.43        649.87       171.33 o                         
  -4 -16   2          0.25        171.66        84.07 o                         
  -3 -16   2        326.06        306.49        72.29 o                         
  -2 -16   2         34.64         17.81        36.14 o                         
  -1 -16   2         29.20        103.43        47.26 o                         
   0 -16   2       1102.82       1494.61        46.86 o                         
   1 -16   2        778.66        897.46        35.97 o                         
   2 -16   2       2465.14       2897.67        60.77 o                         
   3 -16   2         49.56         48.42        37.43 o                         
 -11 -15   2         15.79         77.65        50.16 o                         
 -10 -15   2        220.91        342.64        36.53 o                         
  -9 -15   2         88.29         50.87        25.78 o                         
  -8 -15   2         93.78        127.52        21.89 o                         
  -7 -15   2          8.53          2.31        19.47 o                         
  -6 -15   2        190.17        231.41        63.88 o                         
  -5 -15   2        525.34        647.56        77.38 o                         
  -4 -15   2       2300.86       2415.00       184.83 o                         
  -3 -15   2         27.98          8.01        39.15 o                         
  -2 -15   2       1673.89       2036.11        72.19 o                         
  -1 -15   2       1567.35       1721.30        51.41 o                         
   0 -15   2        204.17        226.33        24.94 o                         
   1 -15   2          3.68         24.16        22.33 o                         
   2 -15   2        341.07        243.03        24.68 o                         
   3 -15   2         60.66        155.19        54.01 o                         
   4 -15   2          0.57         29.88        31.56 o                         
 -12 -14   2        311.43        251.31        64.02 o                         
 -11 -14   2        105.02        128.93        52.12 o                         
 -10 -14   2          7.47         72.39        37.91 o                         
  -9 -14   2         49.42        102.47        28.56 o                         
  -8 -14   2        767.55        669.33        25.45 o                         
  -7 -14   2         26.46         46.56        18.46 o                         
  -6 -14   2       1566.18       1386.27        30.67 o                         
  -5 -14   2       3554.08       3409.72        53.22 o                         
  -4 -14   2        446.47        578.49        37.78 o                         
  -3 -14   2       5356.47       4787.92        66.64 o                         
  -2 -14   2        170.86        276.06        38.93 o                         
  -1 -14   2       5544.73       6250.40        80.06 o                         
   0 -14   2        595.19        674.98        26.07 o                         
   1 -14   2       4002.67       3974.25       152.17 o                         
   2 -14   2       1126.97       1174.85        44.66 o                         
   3 -14   2         35.88         28.09        26.17 o                         
   4 -14   2        103.05        122.56        28.84 o                         
   5 -14   2         26.79         80.73        34.15 o                         
 -12 -13   2         48.45         82.06        66.48 o                         
 -11 -13   2         17.67        178.13       141.26 o                         
 -10 -13   2          4.03         22.24        36.73 o                         
  -9 -13   2       1009.89        861.53        33.60 o                         
  -8 -13   2        279.77        257.37        19.37 o                         
  -7 -13   2         16.72         28.85        16.22 o                         
  -6 -13   2        305.48        445.92        18.18 o                         
  -5 -13   2        559.89        514.04        20.16 o                         
  -4 -13   2       2216.95       1743.56        86.21 o                         
  -3 -13   2         13.40         55.51        41.55 o                         
  -2 -13   2       1388.38       1158.71       100.23 o                         
  -1 -13   2         86.99         91.34        63.36 o                         
   0 -13   2        732.29        641.43        67.51 o                         
   1 -13   2         15.72         28.53        25.97 o                         
   2 -13   2         61.79        133.80        19.67 o                         
   3 -13   2        377.03        341.95        22.45 o                         
   4 -13   2        257.33        309.21        26.62 o                         
   5 -13   2         40.34         25.34        27.36 o                         
   6 -13   2         24.37         81.82        33.12 o                         
 -12 -12   2          0.94        171.38        86.21 o                         
 -11 -12   2        829.98       1142.09       204.10 o                         
 -10 -12   2         16.70         37.11        31.42 o                         
  -9 -12   2       4534.83       4474.36        58.85 o                         
  -8 -12   2        162.93        215.16        17.58 o                         
  -7 -12   2        828.42        861.54        58.69 o                         
  -6 -12   2        284.96        538.00        24.88 o                         
  -5 -12   2       3163.91       2900.33        37.68 o                         
  -4 -12   2        274.50        170.13        31.16 o                         
  -3 -12   2       1723.78       1464.49        29.87 o                         
  -2 -12   2        275.01        207.19        47.26 o                         
  -1 -12   2       1276.67       1394.15        35.52 o                         
   0 -12   2        399.11        810.73        26.80 o                         
   1 -12   2        688.27        769.95        27.91 o                         
   2 -12   2       1688.68       2049.71        71.15 o                         
   3 -12   2       3532.67       3732.89       108.49 o                         
   4 -12   2         60.73        100.57        23.66 o                         
   5 -12   2       1938.66       1897.41        74.79 o                         
   6 -12   2         14.25         51.71        41.55 o                         
   7 -12   2        354.26        322.58        38.55 o                         
 -13 -11   2          0.48         94.82        48.95 o                         
 -12 -11   2        283.42        470.65        92.65 o                         
 -11 -11   2         29.16         85.17        82.26 o                         
 -10 -11   2         24.02         77.25        35.81 o                         
  -9 -11   2        668.18        478.09        37.91 o                         
  -8 -11   2          8.43          4.69        15.04 o                         
  -7 -11   2        229.27        273.61        16.11 o                         
  -6 -11   2         47.33         82.17        13.45 o                         
  -5 -11   2        170.05        194.20        18.18 o                         
  -4 -11   2       1386.11       1151.13        23.50 o                         
  -3 -11   2        579.96        681.61        22.21 o                         
  -2 -11   2       3365.43       2982.29        37.04 o                         
  -1 -11   2       3243.54       3102.77        69.59 o                         
   0 -11   2        503.49        361.65        20.77 o                         
   1 -11   2        734.68        647.04        24.24 o                         
   2 -11   2          6.31          3.03        13.57 o                         
   3 -11   2        507.14        538.95        22.80 o                         
   4 -11   2        561.71        671.23        22.00 o                         
   5 -11   2        219.05        250.33        21.66 o                         
   6 -11   2        183.97         80.07        30.12 o                         
   7 -11   2         36.41         62.94        31.29 o                         
   8 -11   2        128.52        221.76        36.72 o                         
 -13 -10   2        107.11        256.57       103.69 o                         
 -12 -10   2        195.93        397.81       109.06 o                         
 -11 -10   2        636.29        557.83        53.49 o                         
 -10 -10   2          1.08          4.89        31.51 o                         
  -9 -10   2       1051.19        940.48        33.57 o                         
  -8 -10   2        760.35        800.63        37.91 o                         
  -7 -10   2        268.06        218.05        27.01 o                         
  -6 -10   2       1050.25        750.13        22.33 o                         
  -5 -10   2        409.55        448.59        30.64 o                         
  -4 -10   2         58.92        143.90        14.02 o                         
  -3 -10   2        912.43       1031.69        22.10 o                         
  -2 -10   2       2104.07       1697.57        23.13 o                         
  -1 -10   2       1046.32       1393.95        34.80 o                         
   0 -10   2       3137.62       3292.83        34.52 o                         
   1 -10   2         41.66         89.72        19.22 o                         
   2 -10   2       4723.04       5493.11        94.00 o                         
   3 -10   2       3981.12       3461.93        49.34 o                         
   4 -10   2          1.61         36.09        12.84 o                         
   5 -10   2        753.16        934.15        30.09 o                         
   6 -10   2        276.80        331.18        22.39 o                         
   7 -10   2        156.01        165.18        27.18 o                         
   8 -10   2         21.95         35.08        36.93 o                         
 -13  -9   2         50.51        120.46        48.57 o                         
 -12  -9   2         46.87        270.15       138.14 o                         
 -11  -9   2         18.64         77.72        33.80 o                         
 -10  -9   2        139.88        117.92        26.58 o                         
  -9  -9   2       1844.34       1514.40        32.93 o                         
  -8  -9   2       2276.26       2105.25        32.18 o                         
  -7  -9   2       2001.14       1664.72        41.55 o                         
  -6  -9   2       2718.93       2209.38        26.88 o                         
  -5  -9   2        531.85        558.27        14.00 o                         
  -4  -9   2        491.18        498.46        12.84 o                         
  -3  -9   2       1600.24       1210.94        22.33 o                         
  -2  -9   2       4869.41       4930.13        68.55 o                         
  -1  -9   2        647.30        654.14        14.20 o                         
   0  -9   2      25720.45      26664.52       233.17 o                         
   1  -9   2        529.39        350.24        10.48 o                         
   2  -9   2       6402.08       6178.45        54.65 o                         
   3  -9   2       1235.68       1393.69        22.00 o                         
   4  -9   2       1915.81       1876.30        26.80 o                         
   5  -9   2       1027.17        907.84        24.41 o                         
   6  -9   2       1797.82       1602.34        34.15 o                         
   7  -9   2        644.18        612.58        23.86 o                         
   8  -9   2          7.26         85.38        31.16 o                         
   9  -9   2       1111.31       1472.15        71.37 o                         
 -13  -8   2        555.88        812.14       109.06 o                         
 -12  -8   2         48.14         77.61        44.63 o                         
 -11  -8   2       1180.13       1242.93        54.01 o                         
 -10  -8   2         47.04         66.67        38.95 o                         
  -9  -8   2       1890.26       1522.05        29.69 o                         
  -8  -8   2        212.86        185.14        15.71 o                         
  -7  -8   2         27.36         45.49         9.89 o                         
  -6  -8   2          3.07         45.05         9.46 o                         
  -5  -8   2        150.74        150.87         8.64 o                         
  -4  -8   2        475.22        303.96         9.16 o                         
  -3  -8   2        520.14        284.74        19.22 o                         
  -2  -8   2      16248.57      16584.71       152.51 o                         
  -1  -8   2       7647.64       9062.70       111.66 o                         
   0  -8   2         22.71         31.47        21.29 o                         
   1  -8   2       1843.70       1706.37        37.91 o                         
   2  -8   2        184.15         98.81        17.66 o                         
   3  -8   2      17315.57      16659.63       138.76 o                         
   4  -8   2          2.09          8.06         7.69 o                         
   5  -8   2       6867.74       6914.47        69.77 o                         
   6  -8   2        505.82        536.41        21.58 o                         
   7  -8   2        246.39        323.44        20.19 o                         
   8  -8   2        422.26        364.08        55.05 o                         
   9  -8   2        143.43        248.87        54.26 o                         
  10  -8   2          3.64         50.98        42.85 o                         
 -13  -7   2        124.84        244.78        95.56 o                         
 -12  -7   2        139.10        173.29        53.90 o                         
 -11  -7   2       1004.90        928.99        78.42 o                         
 -10  -7   2       3712.46       3195.89       143.86 o                         
  -9  -7   2       2793.50       2520.98       116.28 o                         
  -8  -7   2       2412.18       2557.85        47.78 o                         
  -7  -7   2        325.13        215.51         9.46 o                         
  -6  -7   2       2470.42       2802.88        43.11 o                         
  -5  -7   2      12707.31      14392.84       133.10 o                         
  -4  -7   2       8883.19       7910.65        69.95 o                         
  -3  -7   2      23178.95      21374.00       178.18 o                         
  -2  -7   2       2217.91       1368.57        17.14 o                         
  -1  -7   2      23085.19      20158.06       185.87 o                         
   0  -7   2       1789.35       2734.90        26.00 o                         
   1  -7   2       1788.60       1341.87        15.37 o                         
   2  -7   2        146.77         96.51         6.75 o                         
   3  -7   2       1555.54       1158.78        25.97 o                         
   4  -7   2       4358.25       3357.69        31.68 o                         
   5  -7   2        427.85        412.42        11.02 o                         
   6  -7   2       1540.74       1279.68        18.72 o                         
   7  -7   2          1.42          6.09        16.51 o                         
   8  -7   2       2929.95       2814.97        58.17 o                         
   9  -7   2         23.69         42.51        48.44 o                         
  10  -7   2          0.74        105.75        69.76 o                         
 -13  -6   2       1033.41       1140.69        82.58 o                         
 -12  -6   2         55.60        247.72       131.39 o                         
 -11  -6   2         41.79        137.85        51.93 o                         
 -10  -6   2          0.02         19.11        30.69 o                         
  -9  -6   2         19.97         70.98        89.33 o                         
  -8  -6   2       1135.71       1037.08        33.76 o                         
  -7  -6   2       1931.73       1387.31        17.89 o                         
  -6  -6   2          8.34         77.55         7.98 o                         
  -5  -6   2       3175.96       2402.54        27.18 o                         
  -4  -6   2       1309.79       1957.54        21.68 o                         
  -3  -6   2       3021.72       3952.71        34.83 o                         
  -2  -6   2      44752.09      48175.83       443.46 o                         
  -1  -6   2      20034.06      16588.00       153.16 o                         
   0  -6   2       7697.37       6605.81        56.42 o                         
   1  -6   2       5363.78       5170.05        43.04 o                         
   2  -6   2        147.71         97.84         6.72 o                         
   3  -6   2       6257.68       7458.04        63.88 o                         
   4  -6   2        633.99        346.92         9.89 o                         
   5  -6   2        446.08        517.91        25.92 o                         
   6  -6   2      10772.75       9922.03        89.59 o                         
   7  -6   2       1556.18       1402.29        23.37 o                         
   8  -6   2        329.46        289.86        22.29 o                         
   9  -6   2          0.57          5.92        33.16 o                         
  10  -6   2        666.86        646.92       124.07 o                         
  11  -6   2         46.22         58.62        61.80 o                         
 -13  -5   2        186.54        368.08        47.14 o                         
 -12  -5   2          4.73         76.58        52.42 o                         
 -11  -5   2       1258.90       1416.99       102.78 o                         
 -10  -5   2        641.06        672.10       181.25 o                         
  -9  -5   2       1560.67       1692.25        71.67 o                         
  -8  -5   2       1137.69       1233.28        29.13 o                         
  -7  -5   2        495.30        286.66        15.58 o                         
  -6  -5   2       4880.45       4532.11        41.56 o                         
  -5  -5   2      10271.53       8810.27       111.61 o                         
  -4  -5   2       5312.72       3782.11        32.44 o                         
  -3  -5   2       4296.93       3978.34        34.83 o                         
  -2  -5   2      14754.33      15783.90       177.09 o                         
  -1  -5   2        174.45        437.17        12.98 o                         
   0  -5   2        173.85       1057.71        11.37 o                         
   1  -5   2      11238.88      10150.02       101.79 o                         
   2  -5   2      12043.12      13566.24       114.27 o                         
   3  -5   2       8057.45       9699.58        83.26 o                         
   4  -5   2      10621.74      11345.29       100.24 o                         
   5  -5   2       1375.08       1203.06        16.51 o                         
   6  -5   2        724.46        631.87        14.31 o                         
   7  -5   2        784.73        789.67        18.63 o                         
   8  -5   2         37.43         21.41        14.20 o                         
   9  -5   2         60.57         19.28        21.29 o                         
  10  -5   2         81.07         33.15        34.20 o                         
  11  -5   2        222.99        344.70        68.55 o                         
 -13  -4   2         66.01        108.09        30.01 o                         
 -12  -4   2        742.98        921.41        42.40 o                         
 -11  -4   2         98.09        130.96        47.26 o                         
 -10  -4   2        877.95        974.46        92.96 o                         
  -9  -4   2        408.61        274.74        25.45 o                         
  -8  -4   2      10253.55       9938.28       100.81 o                         
  -7  -4   2        588.27        373.75        16.70 o                         
  -6  -4   2       3870.46       2600.06        29.69 o                         
  -5  -4   2        595.62       1136.33        13.16 o                         
  -4  -4   2       6127.07       5881.24        49.80 o                         
  -3  -4   2      13370.72      12578.82       101.23 o                         
  -2  -4   2       1533.52       1365.06        13.16 o                         
  -1  -4   2      40672.49      43442.40       825.13 o                         
   0  -4   2       1004.46        847.91         9.16 o                         
   1  -4   2       3854.24       4490.14        48.30 o                         
   2  -4   2       3557.15       2593.27        25.92 o                         
   3  -4   2       1558.38       1860.70        73.75 o                         
   4  -4   2      10352.23       9834.51        90.53 o                         
   5  -4   2       1885.06       2017.75        22.73 o                         
   6  -4   2       7048.04       7252.29        68.93 o                         
   7  -4   2       2240.52       1804.88        23.89 o                         
   8  -4   2        114.79        101.72        14.63 o                         
   9  -4   2         72.32         70.08        16.11 o                         
  10  -4   2        137.66        157.49        23.37 o                         
  11  -4   2         78.30         67.68        54.42 o                         
  12  -4   2         16.50         92.44        68.55 o                         
 -13  -3   2         48.29        127.95        42.59 o                         
 -12  -3   2        101.24         95.52        24.53 o                         
 -11  -3   2        145.70        130.19        29.76 o                         
 -10  -3   2        317.65        300.90        29.95 o                         
  -9  -3   2         94.10        173.55        21.89 o                         
  -8  -3   2       4040.11       3292.09        59.72 o                         
  -7  -3   2        552.98        390.84        15.21 o                         
  -6  -3   2      17002.54      16620.56       162.19 o                         
  -5  -3   2         30.36        362.63         9.21 o                         
  -4  -3   2       3094.22       2182.17        19.79 o                         
  -3  -3   2       5153.70       5584.36        47.14 o                         
  -2  -3   2        541.72        730.97         7.69 o                         
  -1  -3   2      18201.07      22284.58       490.21 o                         
   0  -3   2      31575.66      40429.98       576.88 o                         
   1  -3   2      57345.91      66956.52       612.32 o                         
   2  -3   2        151.45        116.49        14.02 o                         
   3  -3   2      14401.50      15720.67       138.05 o                         
   4  -3   2       2705.57       3037.86        29.38 o                         
   5  -3   2         97.83        109.60         6.61 o                         
   6  -3   2       2334.29       2427.29        26.41 o                         
   7  -3   2       1488.77       1445.81        20.19 o                         
   8  -3   2        392.81        472.71        23.89 o                         
   9  -3   2         89.39         61.28        15.37 o                         
  10  -3   2        307.13        216.92        19.83 o                         
  11  -3   2        614.33        577.79        83.56 o                         
  12  -3   2        230.99        261.80        71.14 o                         
 -13  -2   2        438.29        541.24        31.63 o                         
 -12  -2   2        470.66        704.79        29.00 o                         
 -11  -2   2        158.88        187.32        31.77 o                         
 -10  -2   2        103.90        149.74        35.62 o                         
  -9  -2   2       2427.24       2453.61        36.69 o                         
  -8  -2   2         16.50         13.92        19.01 o                         
  -7  -2   2       4349.30       5020.74        50.27 o                         
  -6  -2   2       2330.22       2545.78        48.82 o                         
  -5  -2   2      26198.69      24842.17       303.81 o                         
  -4  -2   2         76.23        208.75         6.72 o                         
  -3  -2   2        194.37         93.90         6.23 o                         
  -2  -2   2      24335.75      18948.47       157.42 o                         
  -1  -2   2      10077.44      20504.91       160.99 o                         
   0  -2   2       5797.22       7767.25       128.74 o                         
   1  -2   2      16826.82      10681.10        89.47 o                         
   2  -2   2      65115.03      77464.02      1393.75 o                         
   3  -2   2       6327.37       9111.66        80.05 o                         
   4  -2   2       1998.58       4348.54        40.40 o                         
   5  -2   2         19.47        222.58        23.89 o                         
   6  -2   2       1776.72       2320.27        69.59 o                         
   7  -2   2      13004.09      11443.89       105.97 o                         
   8  -2   2        149.92        236.13        11.97 o                         
   9  -2   2       1562.19       1445.36        28.21 o                         
  10  -2   2         10.08          1.06        17.98 o                         
  11  -2   2       1383.69       1369.32        48.82 o                         
  12  -2   2        224.70        448.11        59.07 o                         
 -13  -1   2         73.79         54.52        37.37 o                         
 -12  -1   2         40.54         18.27        24.94 o                         
 -11  -1   2        358.87        380.80        31.05 o                         
 -10  -1   2          3.26         11.30        28.00 o                         
  -9  -1   2        674.07        834.75        27.94 o                         
  -8  -1   2        376.63        422.38        21.08 o                         
  -7  -1   2        451.28        697.68        37.39 o                         
  -6  -1   2       4568.98       3790.91        39.47 o                         
  -5  -1   2       5867.20       6238.22        58.70 o                         
  -4  -1   2        616.53        358.85        13.50 o                         
  -3  -1   2       6074.37       5494.10        75.82 o                         
  -2  -1   2       3571.30       2977.35        25.93 o                         
  -1  -1   2        377.32         63.91         3.64 o                         
   0  -1   2       9744.57       6623.22        50.50 o                         
   1  -1   2       8019.44       6892.88        58.71 o                         
   2  -1   2        513.68        327.91         5.96 o                         
   3  -1   2       4328.27       3111.34        27.06 o                         
   4  -1   2         30.88        141.14        10.39 o                         
   5  -1   2       2266.23       1515.71        26.49 o                         
   6  -1   2      11607.94      11263.18       141.26 o                         
   7  -1   2        905.58        963.14        14.20 o                         
   8  -1   2        856.34        869.35        31.16 o                         
   9  -1   2         93.16        102.12        26.49 o                         
  10  -1   2        968.62        889.18        27.88 o                         
  11  -1   2        228.18        129.81        30.98 o                         
  12  -1   2         28.11        132.30       105.95 o                         
  13  -1   2         43.10        110.39        37.39 o                         
 -12   0   2       2013.79       1927.69        52.03 o                         
 -11   0   2       2004.75       1747.12        35.43 o                         
 -10   0   2       2271.28       2330.75        47.32 o                         
  -9   0   2       1040.54       1108.74        34.15 o                         
  -8   0   2        529.76        642.89        28.59 o                         
  -7   0   2         65.26        147.72        15.06 o                         
  -6   0   2       9442.14      10325.58       123.60 o                         
  -5   0   2       1401.39        563.90         9.16 o                         
  -4   0   2          4.08        372.08        10.39 o                         
  -3   0   2       1961.29       1459.21        14.20 o                         
  -2   0   2         38.13         75.42         3.24 o                         
  -1   0   2      14355.85       4603.61        39.93 o                         
   0   0   2      54014.98      18270.50       211.32 o                         
   1   0   2      14558.36      13608.92       121.54 o                         
   2   0   2      45649.26      46992.11       417.68 o                         
   3   0   2      41727.33      54211.76       451.79 o                         
   4   0   2      26343.48      30090.87       239.40 o                         
   5   0   2       5285.45       4770.57        50.38 o                         
   6   0   2      30108.26      30581.15       276.66 o                         
   7   0   2       4624.38       4200.84        38.88 o                         
   8   0   2       1896.78       2238.41        69.59 o                         
   9   0   2         11.60         43.12        19.73 o                         
  10   0   2        143.87        176.47        33.24 o                         
  11   0   2        416.46        483.56        27.17 o                         
  12   0   2          0.56         18.95        35.34 o                         
  13   0   2         19.64         35.32        62.32 o                         
 -12   1   2         55.58         80.57        29.01 o                         
 -11   1   2        141.15        206.64        22.73 o                         
 -10   1   2        679.92        586.88        28.04 o                         
  -9   1   2        917.48       1130.00        31.58 o                         
  -8   1   2        870.49        778.55        26.99 o                         
  -7   1   2       4284.31       3968.22        48.80 o                         
  -6   1   2        289.59        184.38        22.85 o                         
  -5   1   2        160.97        118.20         6.21 o                         
  -4   1   2      17196.73      17265.25       147.99 o                         
  -3   1   2         73.63        317.29         7.48 o                         
  -2   1   2       8763.06       4602.13        39.78 o                         
  -1   1   2        840.74        877.02         9.16 o                         
   0   1   2      19130.18      16530.40       207.74 o                         
   1   1   2       9548.71       8666.52        87.68 o                         
   2   1   2        861.54        712.55         9.35 o                         
   3   1   2      45419.34      50138.39       737.93 o                         
   4   1   2       5128.53       8037.96        73.74 o                         
   5   1   2      58944.66      66088.60       567.39 o                         
   6   1   2       1121.79       1184.37        16.17 o                         
   7   1   2       1801.52       1920.26        20.69 o                         
   8   1   2         86.40        139.27        12.46 o                         
   9   1   2        728.13        677.00        17.98 o                         
  10   1   2       1142.31       1091.96        34.28 o                         
  11   1   2        423.07        454.40        21.33 o                         
  12   1   2        593.67        580.80        33.24 o                         
  13   1   2         16.44         40.03        44.34 o                         
 -12   2   2        366.38        386.21        28.53 o                         
 -11   2   2        174.34        151.80        20.85 o                         
 -10   2   2         99.61        119.79        18.32 o                         
  -9   2   2        203.68        227.51        30.12 o                         
  -8   2   2       4102.83       4206.39       157.36 o                         
  -7   2   2       3031.92       2766.69        51.41 o                         
  -6   2   2        379.94        458.64        11.97 o                         
  -5   2   2       1783.36       1662.04        19.45 o                         
  -4   2   2      27239.31      28427.25       375.95 o                         
  -3   2   2       2445.31       3799.65        41.03 o                         
  -2   2   2      21992.49      25744.79       231.68 o                         
  -1   2   2       4642.65       3329.75        27.06 o                         
   0   2   2      32464.51      49599.40       435.82 o                         
   1   2   2       1674.41       2488.38        23.41 o                         
   2   2   2      29965.78      29313.44       270.17 o                         
   3   2   2      59613.12      52969.74       605.50 o                         
   4   2   2       1125.12        855.08        14.54 o                         
   5   2   2        860.48        931.34        13.57 o                         
   6   2   2       1018.56        705.60        11.48 o                         
   7   2   2        285.46        279.77        39.47 o                         
   8   2   2       6112.50       5278.84        55.38 o                         
   9   2   2        460.67        533.05        60.71 o                         
  10   2   2       1785.43       1466.27        34.28 o                         
  11   2   2          4.87         10.30        17.58 o                         
  12   2   2         11.98         73.11        30.26 o                         
  13   2   2         56.34         95.81        54.88 o                         
 -11   3   2        107.23        137.54        23.94 o                         
 -10   3   2        135.66         78.39        19.05 o                         
  -9   3   2        563.52        555.28        27.01 o                         
  -8   3   2        571.31        556.02        27.53 o                         
  -7   3   2       1976.65       1925.34        31.89 o                         
  -6   3   2         48.57         49.86        12.10 o                         
  -5   3   2      21386.50      21241.55       248.71 o                         
  -4   3   2       6443.87       7623.62        64.11 o                         
  -3   3   2        523.01        415.99         7.34 o                         
  -2   3   2       2459.75       1900.22        17.25 o                         
  -1   3   2        144.00         24.95         3.67 o                         
   0   3   2       1810.34       4157.54        38.95 o                         
   1   3   2       7742.54       6308.18        51.04 o                         
   2   3   2      30461.92      29645.83       307.92 o                         
   3   3   2       1562.55       1072.48        11.97 o                         
   4   3   2      21177.56      22253.31       644.45 o                         
   5   3   2       4984.18       4416.81        82.58 o                         
   6   3   2       5689.96       4928.63        55.57 o                         
   7   3   2       4812.83       4761.93        46.25 o                         
   8   3   2        128.95        138.02        10.20 o                         
   9   3   2       5444.68       5322.90        57.13 o                         
  10   3   2        504.68        505.43        16.42 o                         
  11   3   2        807.49        585.62        21.58 o                         
  12   3   2        718.88        554.57        36.30 o                         
  13   3   2         66.52         31.80        53.99 o                         
 -11   4   2        201.68        294.51        26.74 o                         
 -10   4   2       1465.98       1379.12        79.46 o                         
  -9   4   2       1958.31       1910.61        85.17 o                         
  -8   4   2       6765.24       6541.15        75.65 o                         
  -7   4   2        225.89        154.50        20.53 o                         
  -6   4   2       2043.34       2047.05        28.39 o                         
  -5   4   2       8406.26       9049.76        76.86 o                         
  -4   4   2       3320.33       3126.88        28.95 o                         
  -3   4   2       7866.37       6120.53        61.80 o                         
  -2   4   2       5679.72       6903.01        57.06 o                         
  -1   4   2       2445.64       1827.24        16.51 o                         
   0   4   2       2021.75       4091.41        37.08 o                         
   1   4   2        310.90         93.48         3.67 o                         
   2   4   2       5878.97       4453.07        38.17 o                         
   3   4   2       2930.30       4205.63        40.95 o                         
   4   4   2       5925.33       6731.99        71.10 o                         
   5   4   2       7265.07       9811.86        84.43 o                         
   6   4   2      10282.37       8057.26        80.06 o                         
   7   4   2        662.08        535.24        10.94 o                         
   8   4   2       8469.15       7036.32        82.58 o                         
   9   4   2          1.87         86.93        27.01 o                         
  10   4   2       2184.65       1827.58        31.56 o                         
  11   4   2        362.11        211.30        16.22 o                         
  12   4   2        406.72        435.45        39.53 o                         
  13   4   2         94.36        117.28        97.64 o                         
  14   4   2        226.39        407.24        81.54 o                         
 -11   5   2          0.44         47.16        28.84 o                         
 -10   5   2        930.27        966.59        51.93 o                         
  -9   5   2         47.83         86.42        19.71 o                         
  -8   5   2        163.09        252.72        48.82 o                         
  -7   5   2         15.12         57.73        18.43 o                         
  -6   5   2        133.08         96.82        13.72 o                         
  -5   5   2       6670.79       6003.02       120.49 o                         
  -4   5   2       1489.02       1828.33        25.45 o                         
  -3   5   2         56.12         21.45         6.23 o                         
  -2   5   2          3.59        201.74         6.95 o                         
  -1   5   2       2485.25       2838.09        26.41 o                         
   0   5   2        418.44        959.66        11.75 o                         
   1   5   2        229.61        516.47        12.41 o                         
   2   5   2        422.07        381.06         7.27 o                         
   3   5   2       1722.65       2856.42        32.20 o                         
   4   5   2         99.33        355.49         6.95 o                         
   5   5   2       1791.98       1116.76        17.66 o                         
   6   5   2      18716.65      17366.60       157.99 o                         
   7   5   2        163.62        301.84        11.43 o                         
   8   5   2        965.42        846.54        27.01 o                         
   9   5   2       2077.91       1750.22        28.62 o                         
  10   5   2        972.79       1022.73        25.33 o                         
  11   5   2        345.82        491.34        20.19 o                         
  12   5   2        646.96        604.83        28.04 o                         
  13   5   2        140.29         74.08        38.91 o                         
  14   5   2        119.41        153.63        53.60 o                         
 -10   6   2        100.27        138.99        33.40 o                         
  -9   6   2        344.71        504.44        24.94 o                         
  -8   6   2       1586.47       1419.43        31.05 o                         
  -7   6   2       3049.82       2808.81        76.86 o                         
  -6   6   2        916.50        691.62        17.98 o                         
  -5   6   2        308.83        331.88        14.20 o                         
  -4   6   2        431.14        461.14        12.98 o                         
  -3   6   2        315.82        319.40         9.55 o                         
  -2   6   2       5156.73       4830.85        62.84 o                         
  -1   6   2        334.43        727.88        11.37 o                         
   0   6   2        351.72        410.14        17.14 o                         
   1   6   2        191.05        379.94        40.51 o                         
   2   6   2       5260.93       6024.98        51.68 o                         
   3   6   2      17827.63      19178.59       161.50 o                         
   4   6   2      35923.24      33521.95       306.82 o                         
   5   6   2       6691.17       5253.36        89.85 o                         
   6   6   2       9618.33       8860.92        82.84 o                         
   7   6   2        316.25        410.14        14.72 o                         
   8   6   2       6219.11       6200.49        67.51 o                         
   9   6   2         50.79         39.47        13.22 o                         
  10   6   2        614.48        388.93        17.25 o                         
  11   6   2        257.56        173.47        18.36 o                         
  12   6   2        217.40        211.77        22.32 o                         
  13   6   2        114.48        168.86        38.93 o                         
  14   6   2        414.57        642.72       179.12 o                         
 -10   7   2         30.77         64.20        34.60 o                         
  -9   7   2        832.03        868.27        43.92 o                         
  -8   7   2        311.41        264.79        20.92 o                         
  -7   7   2        394.24        338.93        16.42 o                         
  -6   7   2        249.40        150.54        15.09 o                         
  -5   7   2         23.04         40.72        14.20 o                         
  -4   7   2      10884.66      10660.49       101.70 o                         
  -3   7   2        855.75        691.28        21.81 o                         
  -2   7   2       9876.36      10281.51        95.34 o                         
  -1   7   2        257.58        277.76         8.72 o                         
   0   7   2       1266.95        550.82        23.89 o                         
   1   7   2      10683.06      13343.11       117.13 o                         
   2   7   2       1641.69       1462.90        16.11 o                         
   3   7   2       1801.24       3963.74        58.17 o                         
   4   7   2         38.81         90.86         5.74 o                         
   5   7   2        355.27        611.60        13.72 o                         
   6   7   2         24.92         53.55        28.56 o                         
   7   7   2       3376.18       3083.50        37.39 o                         
   8   7   2        295.77        239.02        39.99 o                         
   9   7   2       4720.08       4122.33        46.91 o                         
  10   7   2       1245.05       1079.34        32.20 o                         
  11   7   2         23.28         68.83        17.63 o                         
  12   7   2         65.38         94.14        20.19 o                         
  13   7   2         51.60         61.07        31.89 o                         
  14   7   2         66.20         81.41        65.96 o                         
  -9   8   2        251.49        337.06        44.66 o                         
  -8   8   2        524.16        521.01        46.17 o                         
  -7   8   2         13.98          9.67        18.93 o                         
  -6   8   2        645.61        666.01        26.44 o                         
  -5   8   2          0.99         86.41        21.33 o                         
  -4   8   2       4709.14       3929.89        49.34 o                         
  -3   8   2        294.56        165.18        17.14 o                         
  -2   8   2        257.95        257.13        21.81 o                         
  -1   8   2       5891.56       5602.10        54.29 o                         
   0   8   2       3329.73       3262.18        32.29 o                         
   1   8   2      12524.91      12671.93       111.99 o                         
   2   8   2      25350.64      24145.13       193.88 o                         
   3   8   2      13717.34      13280.16       115.78 o                         
   4   8   2       7990.61       6815.06        61.22 o                         
   5   8   2       2436.04       2376.94       106.98 o                         
   6   8   2       2928.13       2820.28        35.69 o                         
   7   8   2        897.13       1215.67        22.03 o                         
   8   8   2        183.65        377.87        16.97 o                         
   9   8   2        617.07        635.98        34.80 o                         
  10   8   2        128.57        226.61        16.42 o                         
  11   8   2        231.07        226.11        19.05 o                         
  12   8   2       1406.58       1469.13        38.91 o                         
  13   8   2        134.09        142.71        24.94 o                         
  14   8   2        417.33        443.52        73.75 o                         
  -8   9   2        386.48        401.60        69.07 o                         
  -7   9   2       1546.77       1473.68        52.45 o                         
  -6   9   2        167.06        208.52        35.83 o                         
  -5   9   2       1397.02       1206.08        35.43 o                         
  -4   9   2        298.60        327.53        23.63 o                         
  -3   9   2          3.96         17.66        14.69 o                         
  -2   9   2       1397.47       1438.17        21.66 o                         
  -1   9   2       6200.90       5858.70        56.83 o                         
   0   9   2       6361.50       6950.79        66.39 o                         
   1   9   2       2363.27       2981.02        31.56 o                         
   2   9   2        159.91        176.50        28.04 o                         
   3   9   2       3244.82       3127.44        39.99 o                         
   4   9   2        717.26        578.29        27.53 o                         
   5   9   2      10685.59       9168.32       125.68 o                         
   6   9   2         16.00         42.85        17.22 o                         
   7   9   2       4642.48       4618.41        55.05 o                         
   8   9   2       1272.19        986.45        68.03 o                         
   9   9   2       1762.18       1481.52        68.55 o                         
  10   9   2        124.33        178.39        16.70 o                         
  11   9   2        103.52        143.70        18.46 o                         
  12   9   2          2.53         42.50        22.39 o                         
  13   9   2        239.12        294.53        27.53 o                         
  14   9   2         80.53        193.37        60.23 o                         
  -8  10   2         41.39         56.86        52.97 o                         
  -7  10   2       1841.03       1907.21       128.80 o                         
  -6  10   2       1043.49       1122.85       123.08 o                         
  -5  10   2        875.48       1083.05        52.45 o                         
  -4  10   2        299.13        312.14        31.65 o                         
  -3  10   2        884.92        852.68        24.84 o                         
  -2  10   2       1675.41       1329.05        22.00 o                         
  -1  10   2      12854.29      14200.43       131.31 o                         
   0  10   2        147.77         92.95         9.89 o                         
   1  10   2       7401.01       7800.07        74.08 o                         
   2  10   2        298.87        331.41        14.02 o                         
   3  10   2       1814.92       2005.40        23.19 o                         
   4  10   2         74.47        100.42         9.16 o                         
   5  10   2       4031.16       3326.93        97.64 o                         
   6  10   2        278.89        157.55        19.40 o                         
   7  10   2       9345.37       9259.80       452.86 o                         
   8  10   2        884.45        912.74        78.94 o                         
   9  10   2       5122.55       4859.95        57.65 o                         
  10  10   2         73.33         43.87        17.97 o                         
  11  10   2       2589.78       1799.44        34.44 o                         
  12  10   2         24.52         64.84        23.13 o                         
  13  10   2        266.17        160.06        28.45 o                         
  -7  11   2        246.60        383.56        73.75 o                         
  -6  11   2        199.76        173.79        73.75 o                         
  -5  11   2        940.33        946.28       113.22 o                         
  -4  11   2         35.50         42.60        23.19 o                         
  -3  11   2       1354.93       1504.41        59.67 o                         
  -2  11   2        950.40        852.41        21.66 o                         
  -1  11   2       2739.59       2715.04        33.36 o                         
   0  11   2       1176.57       1367.13        25.97 o                         
   1  11   2         60.83         66.67        10.20 o                         
   2  11   2        250.96        158.69        11.97 o                         
   3  11   2        218.30        205.96        11.37 o                         
   4  11   2        967.70        937.84        19.10 o                         
   5  11   2       2711.28       2138.71        29.35 o                         
   6  11   2       1219.24       1325.65        28.18 o                         
   7  11   2        426.81        496.00        27.48 o                         
   8  11   2         64.76        542.19       105.37 o                         
   9  11   2          4.36        174.87        41.55 o                         
  10  11   2       1235.62       1294.32        42.92 o                         
  11  11   2        511.82        597.63        25.68 o                         
  12  11   2         39.19         48.82        24.24 o                         
  13  11   2        251.34        235.86        44.66 o                         
  -6  12   2        163.76        321.40        39.18 o                         
  -5  12   2        263.81        295.91        44.66 o                         
  -4  12   2          1.14          0.00        30.83 o                         
  -3  12   2        781.89        631.64       102.78 o                         
  -2  12   2        814.17        912.41        35.42 o                         
  -1  12   2         65.59         46.99        22.47 o                         
   0  12   2         24.04          1.09        16.11 o                         
   1  12   2         43.94          7.72        12.71 o                         
   2  12   2       2641.40       2735.65        34.42 o                         
   3  12   2        478.54        464.49        32.72 o                         
   4  12   2       4865.47       4789.38        50.21 o                         
   5  12   2       1417.10        982.62        25.97 o                         
   6  12   2       1773.97       1673.58        44.66 o                         
   7  12   2        965.37       1228.36       144.90 o                         
   8  12   2        301.60        700.45       142.30 o                         
   9  12   2         68.19        182.92        51.93 o                         
  10  12   2        337.49        324.32        37.81 o                         
  11  12   2        322.56        324.41        29.35 o                         
  12  12   2         87.63         75.38        25.67 o                         
  13  12   2         10.37         28.02        28.27 o                         
  -5  13   2       1274.39       1218.69       124.64 o                         
  -4  13   2          0.12         10.83        50.42 o                         
  -3  13   2        268.41         71.95        57.62 o                         
  -2  13   2        663.75        798.15        71.15 o                         
  -1  13   2       4653.77       5016.21       100.75 o                         
   0  13   2        542.70        610.67        34.28 o                         
   1  13   2         36.28         14.14        14.20 o                         
   2  13   2         14.06         16.84        13.90 o                         
   3  13   2         11.03          1.04        12.49 o                         
   4  13   2       5412.47       5705.91        59.04 o                         
   5  13   2        303.16        369.22        19.22 o                         
   6  13   2        615.22        509.97        25.15 o                         
   7  13   2          5.54        134.74        33.65 o                         
   8  13   2        246.90        232.73        32.20 o                         
   9  13   2        140.69        233.80        92.96 o                         
  10  13   2        180.55        289.65        86.21 o                         
  11  13   2        529.79        740.05        66.48 o                         
  12  13   2        233.82        355.34        28.64 o                         
  13  13   2        897.58        811.08        34.88 o                         
  -5  14   2         32.72         10.39        69.59 o                         
  -4  14   2       1381.25       1592.93       128.23 o                         
  -3  14   2         48.40         49.31        74.55 o                         
  -2  14   2         11.87         20.31        64.91 o                         
  -1  14   2        511.71        519.83        58.11 o                         
   0  14   2        216.53        226.21        28.43 o                         
   1  14   2        153.81        255.64        20.41 o                         
   2  14   2        543.81        392.62        19.47 o                         
   3  14   2        451.24        388.39        16.51 o                         
   4  14   2          0.22          0.00        17.15 o                         
   5  14   2       1325.67       1284.93        29.97 o                         
   6  14   2        172.53        271.10        27.01 o                         
   7  14   2       2923.83       2428.16       110.57 o                         
   8  14   2        577.62       1069.74        52.97 o                         
   9  14   2        272.94        529.62        55.05 o                         
  10  14   2         56.72        149.03        68.59 o                         
  11  14   2         10.86         44.52        41.03 o                         
  12  14   2         82.61         63.21        30.74 o                         
  -3  15   2         18.56         55.64        71.67 o                         
  -2  15   2         22.30         62.32        60.24 o                         
  -1  15   2         58.01        103.53        38.11 o                         
   0  15   2          0.90         17.01        32.24 o                         
   1  15   2         16.47         18.89        21.15 o                         
   2  15   2         28.30         81.78        21.29 o                         
   3  15   2       1516.20       1483.49        56.09 o                         
   4  15   2        251.58        225.99        19.67 o                         
   5  15   2       1355.36       1202.08        30.13 o                         
   6  15   2        925.13       1122.53        37.91 o                         
   7  15   2       2638.84       2812.29        95.04 o                         
   8  15   2       1964.25       2238.18       149.57 o                         
   9  15   2        915.08       1407.31        96.60 o                         
  10  15   2        641.07        644.76        61.32 o                         
  11  15   2        540.50        793.34       208.72 o                         
  12  15   2        253.55        188.22        30.85 o                         
  -2  16   2        408.45        394.62        98.67 o                         
  -1  16   2         17.33         31.63        51.86 o                         
   0  16   2        138.13         93.31        58.17 o                         
   1  16   2        286.30        194.71        34.87 o                         
   2  16   2        500.64        386.46        23.19 o                         
   3  16   2        756.51        855.03        32.32 o                         
   4  16   2         57.82         11.65        23.47 o                         
   5  16   2        296.81        360.28        25.67 o                         
   6  16   2          5.93         11.43        24.46 o                         
   7  16   2        681.35        699.32        57.65 o                         
   8  16   2        131.39        280.77        54.53 o                         
   9  16   2         19.03        246.88       112.18 o                         
  10  16   2          2.03        110.10       129.84 o                         
  11  16   2         67.60        195.96       133.47 o                         
  -1  17   2        523.20        590.41        40.64 o                         
   0  17   2        953.54       1049.94       103.35 o                         
   1  17   2        845.59        702.15        51.10 o                         
   2  17   2       2765.58       3375.94       186.44 o                         
   3  17   2        694.77        757.75        33.69 o                         
   4  17   2       1535.58       1486.98        43.70 o                         
   5  17   2        344.56        434.53        29.27 o                         
   6  17   2       2280.37       2132.66        50.61 o                         
   7  17   2          2.08         51.90        42.45 o                         
   8  17   2        182.74        393.39       206.65 o                         
   9  17   2         38.54         76.48        78.03 o                         
  10  17   2         54.95        230.59        99.71 o                         
   1  18   2         10.13         15.96        30.74 o                         
   2  18   2        501.60        351.02        69.59 o                         
   3  18   2        310.36        270.77        35.79 o                         
   4  18   2        206.32        179.46        35.79 o                         
   5  18   2         35.39         21.89        28.39 o                         
   6  18   2         35.19         31.43        31.48 o                         
   7  18   2         11.84         38.78        58.17 o                         
   8  18   2        201.02        213.15       172.94 o                         
   9  18   2        221.70        139.30       125.16 o                         
   4  19   2         81.46         98.67        78.94 o                         
   5  19   2         18.56          7.84        37.11 o                         
   6  19   2         31.42         66.33       127.24 o                         
  -8 -18   3         11.17         23.04        32.53 o                         
  -7 -18   3          1.50         31.67        32.09 o                         
  -6 -18   3          4.13         85.20        55.57 o                         
  -5 -18   3        438.72        691.74       253.91 o                         
  -4 -18   3         55.60         72.60       101.89 o                         
  -3 -18   3          0.89        145.45       144.90 o                         
  -2 -18   3          8.55          0.00       142.30 o                         
  -1 -18   3         73.01         61.16        40.51 o                         
  -9 -17   3         63.38        104.58        40.95 o                         
  -8 -17   3        155.52         90.47        30.31 o                         
  -7 -17   3        271.29        330.71        30.74 o                         
  -6 -17   3        117.60        251.12        43.62 o                         
  -5 -17   3         84.25         67.39        52.45 o                         
  -4 -17   3       1132.70       1443.71       294.41 o                         
  -3 -17   3        150.58        170.20       148.53 o                         
  -2 -17   3         19.36         17.31        80.67 o                         
  -1 -17   3         28.13          0.00        45.91 o                         
   0 -17   3          7.27        131.60        47.26 o                         
   1 -17   3        198.87        345.23        66.48 o                         
 -10 -16   3          7.27         26.11        52.13 o                         
  -9 -16   3        164.85        195.10        41.84 o                         
  -8 -16   3         52.04        121.00        29.45 o                         
  -7 -16   3        430.17        468.08        30.01 o                         
  -6 -16   3        223.82        166.84        36.87 o                         
  -5 -16   3         39.81         36.35        37.85 o                         
  -4 -16   3       4564.66       4676.96       120.22 o                         
  -3 -16   3        194.23        165.85        39.98 o                         
  -2 -16   3       1392.96       1626.05        70.11 o                         
  -1 -16   3       1414.29       1482.42       201.45 o                         
   0 -16   3       2310.25       2365.96        51.91 o                         
   1 -16   3        480.54        447.73        36.87 o                         
   2 -16   3        527.16        653.34        59.72 o                         
   3 -16   3         12.72         95.39        49.86 o                         
 -11 -15   3         25.09         47.96        59.37 o                         
 -10 -15   3         58.72        117.13        66.41 o                         
  -9 -15   3        165.04        198.98        36.17 o                         
  -8 -15   3          9.70         25.81        21.43 o                         
  -7 -15   3         43.99         12.79        20.96 o                         
  -6 -15   3        509.11        482.84        27.15 o                         
  -5 -15   3         14.06         32.50        23.06 o                         
  -4 -15   3       2348.00       2320.65       150.09 o                         
  -3 -15   3         10.17         25.21        32.68 o                         
  -2 -15   3         38.26        138.12        77.90 o                         
  -1 -15   3         95.47         84.30        76.86 o                         
   0 -15   3        166.18        140.93        59.72 o                         
   1 -15   3        114.41        132.45        24.60 o                         
   2 -15   3        636.20        729.13        29.27 o                         
   3 -15   3          1.15         62.79        58.17 o                         
   4 -15   3       1002.89       1321.29        80.50 o                         
 -11 -14   3        231.22        211.89        70.63 o                         
 -10 -14   3       2948.17       2381.35        74.73 o                         
  -9 -14   3       1181.06       1248.02        42.26 o                         
  -8 -14   3       1523.00       1546.41        35.34 o                         
  -7 -14   3       1065.20       1000.29        39.99 o                         
  -6 -14   3        216.39        209.15        18.43 o                         
  -5 -14   3       1914.08       2122.17        40.76 o                         
  -4 -14   3        269.59        159.48        27.18 o                         
  -3 -14   3       3387.70       4006.28       327.70 o                         
  -2 -14   3          8.69         19.37        38.00 o                         
  -1 -14   3       1568.91       1647.32        61.80 o                         
   0 -14   3          9.55         66.37        52.45 o                         
   1 -14   3        151.70        172.56        23.13 o                         
   2 -14   3        173.55        242.20        22.92 o                         
   3 -14   3       1452.01       1163.76        46.22 o                         
   4 -14   3       1994.63       2209.31        52.33 o                         
   5 -14   3         74.52        158.00        35.05 o                         
 -12 -13   3        161.33        328.22        82.06 o                         
 -11 -13   3         14.14         74.78        86.21 o                         
 -10 -13   3        542.30        679.51       139.65 o                         
  -9 -13   3        583.76        415.81        56.09 o                         
  -8 -13   3        312.94        238.09        20.92 o                         
  -7 -13   3        907.79        847.40        27.42 o                         
  -6 -13   3        266.23        345.08        17.45 o                         
  -5 -13   3        809.57        655.63        21.71 o                         
  -4 -13   3         31.64         38.58        14.96 o                         
  -3 -13   3       5310.61       6432.78       258.63 o                         
  -2 -13   3       3832.46       4076.78       138.14 o                         
  -1 -13   3        175.35         47.65        46.22 o                         
   0 -13   3       3276.91       3152.66        57.11 o                         
   1 -13   3         58.93         53.78        22.71 o                         
   2 -13   3        608.77        587.79        24.97 o                         
   3 -13   3        530.47        621.72        26.44 o                         
   4 -13   3        260.29        323.46        31.68 o                         
   5 -13   3        138.45        180.11        32.72 o                         
   6 -13   3        131.87        173.61        34.15 o                         
 -12 -12   3          0.11        152.69        95.56 o                         
 -11 -12   3       1014.81       1266.05       141.26 o                         
 -10 -12   3        118.95         35.94        66.99 o                         
  -9 -12   3        744.65       1042.84        43.80 o                         
  -8 -12   3        551.33        527.20        28.82 o                         
  -7 -12   3         36.78         37.80        16.10 o                         
  -6 -12   3       1605.88        932.60        28.04 o                         
  -5 -12   3       1186.86       1153.30        24.17 o                         
  -4 -12   3         92.60        172.21        12.10 o                         
  -3 -12   3       1403.63       1273.56        55.05 o                         
  -2 -12   3        516.19        390.48        38.95 o                         
  -1 -12   3       4522.28       4859.93       113.22 o                         
   0 -12   3         92.72        248.36        63.36 o                         
   1 -12   3       6105.48       6847.21        82.60 o                         
   2 -12   3        380.65        298.96        18.46 o                         
   3 -12   3       7492.01       7457.50       142.30 o                         
   4 -12   3        718.41        705.65        26.44 o                         
   5 -12   3        668.58        664.61        30.01 o                         
   6 -12   3         13.29         23.42        29.41 o                         
   7 -12   3        147.60        253.83        38.03 o                         
 -12 -11   3        125.63        324.51        75.96 o                         
 -11 -11   3         11.93          0.00       104.91 o                         
 -10 -11   3        119.46         73.40        52.03 o                         
  -9 -11   3        493.71        399.24        33.43 o                         
  -8 -11   3        152.30        150.81        26.44 o                         
  -7 -11   3          9.13         25.26        16.10 o                         
  -6 -11   3        510.02        332.91        15.58 o                         
  -5 -11   3        168.88        191.89        13.22 o                         
  -4 -11   3       1062.02       1232.49        19.79 o                         
  -3 -11   3       2868.09       2578.95        31.94 o                         
  -2 -11   3        135.91        165.60        19.22 o                         
  -1 -11   3         13.14         71.75        12.10 o                         
   0 -11   3       2792.92       3344.72        50.38 o                         
   1 -11   3       3373.35       3046.37        45.86 o                         
   2 -11   3         57.23        128.87        27.01 o                         
   3 -11   3        500.00        396.97        18.46 o                         
   4 -11   3       1075.30        918.22        31.16 o                         
   5 -11   3       1033.04        957.77        46.74 o                         
   6 -11   3         15.07         66.48        35.32 o                         
   7 -11   3        308.80        257.24        28.05 o                         
   8 -11   3         60.72        130.02        36.35 o                         
 -13 -10   3        407.53        583.52        70.63 o                         
 -12 -10   3         15.01         58.17        66.48 o                         
 -11 -10   3        363.17        623.05        98.10 o                         
 -10 -10   3        150.95        115.01        35.42 o                         
  -9 -10   3        967.82        992.71        87.25 o                         
  -8 -10   3        284.91        266.98        24.94 o                         
  -7 -10   3       2443.51       2056.03        31.79 o                         
  -6 -10   3        258.76        341.19        14.20 o                         
  -5 -10   3       2212.95       2184.78        29.45 o                         
  -4 -10   3        454.56        355.86        11.37 o                         
  -3 -10   3       2129.08       2269.16        36.35 o                         
  -2 -10   3       3334.05       3186.81        34.10 o                         
  -1 -10   3       7879.94       6911.50       147.96 o                         
   0 -10   3        347.10        366.96        27.01 o                         
   1 -10   3       4503.30       4250.01        54.01 o                         
   2 -10   3        263.54        172.33        15.04 o                         
   3 -10   3       4228.23       4400.02        48.47 o                         
   4 -10   3       3145.06       3056.74        37.08 o                         
   5 -10   3        160.87         75.32        14.69 o                         
   6 -10   3        181.49        188.60        20.92 o                         
   7 -10   3        241.71        263.82        26.32 o                         
   8 -10   3         81.89        155.24        34.88 o                         
 -13  -9   3        107.93        159.23        32.69 o                         
 -12  -9   3          1.08         12.24        40.38 o                         
 -11  -9   3         59.09         57.15        36.02 o                         
 -10  -9   3        201.29        319.07        72.71 o                         
  -9  -9   3        963.33        952.46        33.76 o                         
  -8  -9   3        368.38        294.74        22.73 o                         
  -7  -9   3        563.73        460.26        15.47 o                         
  -6  -9   3       3828.49       3416.91        36.85 o                         
  -5  -9   3        188.36        198.59        11.94 o                         
  -4  -9   3         13.06         74.78         7.69 o                         
  -3  -9   3       1419.62       1355.33        51.93 o                         
  -2  -9   3       7594.78       7622.96        72.53 o                         
  -1  -9   3       1209.56       1218.24        16.42 o                         
   0  -9   3       8602.31       8093.57        73.79 o                         
   1  -9   3       1195.68       1422.26        43.11 o                         
   2  -9   3        981.97        824.67        20.77 o                         
   3  -9   3       1185.14        770.22        63.88 o                         
   4  -9   3        420.27        311.64        31.16 o                         
   5  -9   3        263.55        324.83        14.63 o                         
   6  -9   3          2.16         10.47        18.32 o                         
   7  -9   3        539.24        521.18        34.74 o                         
   8  -9   3         38.83         45.83        30.47 o                         
   9  -9   3        381.79        419.03        49.34 o                         
 -13  -8   3         23.40        121.79        36.22 o                         
 -12  -8   3       1176.32       1359.02        91.92 o                         
 -11  -8   3        167.05        155.81        38.29 o                         
 -10  -8   3        815.70        873.61        74.78 o                         
  -9  -8   3         12.79          8.49        27.92 o                         
  -8  -8   3         37.02         34.15        22.85 o                         
  -7  -8   3       2296.69       2057.01        26.07 o                         
  -6  -8   3        261.32        371.42        12.84 o                         
  -5  -8   3       1600.39       1372.95        19.40 o                         
  -4  -8   3         61.96         13.75         6.21 o                         
  -3  -8   3       7653.19       6834.80        61.68 o                         
  -2  -8   3        236.94        127.72         7.79 o                         
  -1  -8   3      12456.84      11652.93       112.18 o                         
   0  -8   3        554.36        641.36        32.72 o                         
   1  -8   3       3101.69       2994.41        32.28 o                         
   2  -8   3        865.98       1081.79        15.37 o                         
   3  -8   3        744.17        800.72        24.93 o                         
   4  -8   3       1560.44       1478.25        20.85 o                         
   5  -8   3       2245.56       2151.12        29.00 o                         
   6  -8   3          1.28         35.37        14.47 o                         
   7  -8   3       4537.19       4156.90        56.55 o                         
   8  -8   3         39.09        143.19        29.68 o                         
   9  -8   3        240.95        214.20        43.31 o                         
  10  -8   3         99.79        158.43        50.38 o                         
 -13  -7   3         43.90         26.08        27.79 o                         
 -12  -7   3       1036.52       1399.97        65.63 o                         
 -11  -7   3         30.64        105.86        36.87 o                         
 -10  -7   3        755.04        862.98       105.43 o                         
  -9  -7   3         81.70        209.63       111.14 o                         
  -8  -7   3         71.75         77.21        39.99 o                         
  -7  -7   3       3845.32       3529.31        89.33 o                         
  -6  -7   3        911.07        468.82        15.37 o                         
  -5  -7   3       5311.20       3893.47        39.13 o                         
  -4  -7   3       4686.26       5636.97        51.02 o                         
  -3  -7   3      14688.68      14980.77       125.36 o                         
  -2  -7   3         34.53         80.05         6.21 o                         
  -1  -7   3      12216.49      12006.06       104.48 o                         
   0  -7   3        754.55       1318.58        15.78 o                         
   1  -7   3        404.41        124.76         9.87 o                         
   2  -7   3      24371.56      23527.84       194.40 o                         
   3  -7   3          4.64         50.15         6.28 o                         
   4  -7   3       9313.41      10437.16       215.01 o                         
   5  -7   3       1396.58       1411.74        19.71 o                         
   6  -7   3       2282.10       2581.10        35.16 o                         
   7  -7   3       1542.75       1641.14        44.66 o                         
   8  -7   3        564.24        588.40        27.94 o                         
   9  -7   3        211.14        313.34        38.43 o                         
  10  -7   3        181.41        240.29        86.73 o                         
 -13  -6   3          0.25         71.86        28.62 o                         
 -12  -6   3        748.03       1152.64        43.66 o                         
 -11  -6   3       2819.62       2712.93       169.30 o                         
 -10  -6   3         68.11         75.32        33.87 o                         
  -9  -6   3       4059.71       3821.20       200.98 o                         
  -8  -6   3         50.59         94.90        26.10 o                         
  -7  -6   3      13100.20      12965.19       120.68 o                         
  -6  -6   3       2904.80       3343.40        33.57 o                         
  -5  -6   3        171.65        243.51         6.75 o                         
  -4  -6   3       3898.85       3335.62        31.35 o                         
  -3  -6   3        113.45        287.05        10.39 o                         
  -2  -6   3       2627.36       1517.39        14.63 o                         
  -1  -6   3        889.44       2300.97        41.03 o                         
   0  -6   3       3097.87       2085.82        29.08 o                         
   1  -6   3       5595.19       5334.47        52.15 o                         
   2  -6   3       5966.60       5530.79        65.44 o                         
   3  -6   3        234.95        245.34         7.98 o                         
   4  -6   3      14953.28      15743.30       152.69 o                         
   5  -6   3      11491.23      10294.91       179.69 o                         
   6  -6   3       2824.37       3015.19        31.94 o                         
   7  -6   3       6704.56       6081.85        62.11 o                         
   8  -6   3         13.84          9.42        19.60 o                         
   9  -6   3        177.76        191.21        29.66 o                         
  10  -6   3        404.92        528.13        59.15 o                         
  11  -6   3         45.35         97.24        59.20 o                         
 -13  -5   3         49.09         89.73        28.53 o                         
 -12  -5   3         30.25         97.39        41.55 o                         
 -11  -5   3        352.10        440.80        24.40 o                         
 -10  -5   3         62.75         97.36        25.45 o                         
  -9  -5   3         13.69        165.25        71.15 o                         
  -8  -5   3       7904.46       7197.87        87.85 o                         
  -7  -5   3      13252.88      12502.41       135.55 o                         
  -6  -5   3       6725.60       5721.19        67.46 o                         
  -5  -5   3       1339.05       1531.03        20.25 o                         
  -4  -5   3       4831.76       5507.00        46.42 o                         
  -3  -5   3       1435.15       1030.80        11.75 o                         
  -2  -5   3      10695.68      11884.07       134.98 o                         
  -1  -5   3      20318.54      23334.90       193.71 o                         
   0  -5   3       3200.70       7141.36        59.69 o                         
   1  -5   3      68954.95      76384.28       767.83 o                         
   2  -5   3       3671.61       3057.45        27.70 o                         
   3  -5   3       2368.60       1926.25        41.55 o                         
   4  -5   3         16.57         29.21         8.72 o                         
   5  -5   3          5.65         27.09         8.72 o                         
   6  -5   3       2502.07       2302.88        26.74 o                         
   7  -5   3       1581.56       1431.27        22.00 o                         
   8  -5   3         26.85         46.22        13.22 o                         
   9  -5   3          1.82         28.16        19.37 o                         
  10  -5   3        414.27        409.61        32.68 o                         
  11  -5   3         93.94        200.68        64.40 o                         
 -13  -4   3        245.41        129.60        28.53 o                         
 -12  -4   3       1781.14       1984.38        45.06 o                         
 -11  -4   3        194.31         83.53        20.92 o                         
 -10  -4   3        217.92        332.31        26.00 o                         
  -9  -4   3         39.74         47.45        30.47 o                         
  -8  -4   3        555.00        481.94        19.94 o                         
  -7  -4   3       1640.57       1625.71        25.97 o                         
  -6  -4   3       4383.37       3823.33        41.68 o                         
  -5  -4   3        795.43       1137.37        23.37 o                         
  -4  -4   3       1432.43       1436.54        26.49 o                         
  -3  -4   3         22.64        131.01         4.41 o                         
  -2  -4   3       3229.92       3616.02        38.90 o                         
  -1  -4   3       6828.86       8039.28        99.19 o                         
   0  -4   3      18545.01      18039.55       245.08 o                         
   1  -4   3        166.38         33.04         5.19 o                         
   2  -4   3      19657.37      23737.20       203.29 o                         
   3  -4   3       7841.99       8452.11        75.28 o                         
   4  -4   3      21752.84      24512.79       215.18 o                         
   5  -4   3       6207.73       5775.15        55.69 o                         
   6  -4   3        777.94        970.97        62.84 o                         
   7  -4   3       1943.09       2179.71        26.41 o                         
   8  -4   3       1623.88       1473.79        27.48 o                         
   9  -4   3        785.74        703.86        23.94 o                         
  10  -4   3        118.97         92.76        20.19 o                         
  11  -4   3         22.54         58.19        36.12 o                         
  12  -4   3        472.03        483.99        74.73 o                         
 -13  -3   3         34.29         52.07        28.62 o                         
 -12  -3   3        566.92        515.44        28.53 o                         
 -11  -3   3        386.82        432.04        30.12 o                         
 -10  -3   3          5.09         29.30        31.29 o                         
  -9  -3   3       2959.15       3189.06        48.07 o                         
  -8  -3   3       2759.16       2520.76        31.56 o                         
  -7  -3   3        539.81        699.76        19.20 o                         
  -6  -3   3       2177.04       2403.02        30.16 o                         
  -5  -3   3        810.88        304.01         7.69 o                         
  -4  -3   3      11551.86       9815.88        84.43 o                         
  -3  -3   3       5982.60       5348.65        41.43 o                         
  -2  -3   3        761.27        773.78         7.86 o                         
  -1  -3   3        781.24       1017.32         9.42 o                         
   0  -3   3        216.15        482.51        11.43 o                         
   1  -3   3      21555.57      21527.64       214.97 o                         
   2  -3   3       2474.48       3617.94        33.05 o                         
   3  -3   3        896.99        775.98        11.37 o                         
   4  -3   3       1648.57       1645.48        18.72 o                         
   5  -3   3        896.31        710.39        57.65 o                         
   6  -3   3       9591.99       9978.96       109.58 o                         
   7  -3   3         65.99         39.68         9.16 o                         
   8  -3   3       1740.73       1254.60        22.32 o                         
   9  -3   3        333.25        271.57        16.84 o                         
  10  -3   3         80.48         65.09        17.58 o                         
  11  -3   3         34.94        106.41        42.07 o                         
  12  -3   3          3.36        113.37        92.96 o                         
 -13  -2   3        111.42         68.46        28.95 o                         
 -12  -2   3        194.52        211.93        26.74 o                         
 -11  -2   3       3123.63       2478.79        43.11 o                         
 -10  -2   3        604.78        587.79        44.66 o                         
  -9  -2   3        749.74        838.65        35.83 o                         
  -8  -2   3       3755.66       3178.82        40.91 o                         
  -7  -2   3        558.75        283.67        16.11 o                         
  -6  -2   3       4869.96       4176.15       740.99 o                         
  -5  -2   3       1692.43       2086.81        24.40 o                         
  -4  -2   3        624.78        489.84         7.24 o                         
  -3  -2   3       2134.06       2718.08        22.92 o                         
  -2  -2   3      13122.13      21026.58       160.67 o                         
  -1  -2   3       8421.67       4687.75        43.05 o                         
   0  -2   3       2547.51       1608.35        28.56 o                         
   1  -2   3      20128.24      12480.23       115.15 o                         
   2  -2   3       1721.23       2071.14        18.63 o                         
   3  -2   3       6945.25       5413.50        48.46 o                         
   4  -2   3       9130.70      12682.50       193.71 o                         
   5  -2   3      20589.63      21808.54       195.36 o                         
   6  -2   3       3228.34       3198.97        46.22 o                         
   7  -2   3      11583.04      11795.54       108.92 o                         
   8  -2   3       2480.81       2127.01        28.84 o                         
   9  -2   3        196.84        254.37        15.78 o                         
  10  -2   3         43.73         99.64        16.84 o                         
  11  -2   3          5.29         23.27        20.19 o                         
  12  -2   3         55.98        152.56       111.66 o                         
 -12  -1   3         66.24         77.40        26.00 o                         
 -11  -1   3          0.33         78.19        21.26 o                         
 -10  -1   3          3.12         19.85        16.22 o                         
  -9  -1   3        564.22        648.94        30.13 o                         
  -8  -1   3       1377.99       1185.90        27.70 o                         
  -7  -1   3        218.28        267.56        17.66 o                         
  -6  -1   3        912.45       1346.11        17.98 o                         
  -5  -1   3       1386.22        897.27        28.04 o                         
  -4  -1   3      12340.19      13832.70       189.56 o                         
  -3  -1   3      27313.21      30305.62       261.60 o                         
  -2  -1   3       6069.44       3782.96        30.74 o                         
  -1  -1   3       3321.44       3222.97        26.75 o                         
   0  -1   3        840.03        576.22         5.19 o                         
   1  -1   3       2056.04       2978.82        32.20 o                         
   2  -1   3      32903.00      35377.57       293.10 o                         
   3  -1   3        135.29         57.76         3.67 o                         
   4  -1   3        446.41        420.13        14.54 o                         
   5  -1   3       2874.17       3334.22        30.01 o                         
   6  -1   3      12051.60      12348.07       138.14 o                         
   7  -1   3         90.37         96.69        10.39 o                         
   8  -1   3        304.45        270.66        11.02 o                         
   9  -1   3       1370.21       1251.41        21.66 o                         
  10  -1   3        189.47        148.48        16.51 o                         
  11  -1   3        303.16        421.79        22.73 o                         
  12  -1   3        135.05        224.80        70.11 o                         
  13  -1   3        696.02        853.47        52.45 o                         
 -12   0   3         44.77        102.83        29.97 o                         
 -11   0   3       1692.99       1456.23        37.69 o                         
 -10   0   3        970.40       1068.27        28.45 o                         
  -9   0   3         20.86         75.10        14.94 o                         
  -8   0   3        322.27        558.00        20.58 o                         
  -7   0   3        945.02        723.12        21.81 o                         
  -6   0   3       2024.10       2171.34        23.37 o                         
  -5   0   3       4169.03       3038.37        46.22 o                         
  -4   0   3       1817.02       1098.73        12.84 o                         
  -3   0   3      13030.08      15014.82       213.92 o                         
  -2   0   3       5212.09       6631.75        54.15 o                         
  -1   0   3      26491.94      49156.46       377.93 o                         
   1   0   3      45142.18      59246.21       524.08 o                         
   2   0   3      36329.81      41649.00       370.71 o                         
   3   0   3       1143.37       2761.81        25.33 o                         
   4   0   3       1167.43       2341.14        77.90 o                         
   5   0   3       1879.49       2210.94        36.87 o                         
   6   0   3         26.33        168.27        11.14 o                         
   7   0   3        105.37        118.27        16.10 o                         
   8   0   3      10864.34      10504.54        98.34 o                         
   9   0   3       2910.40       2531.28        44.14 o                         
  10   0   3        107.97        140.70        18.18 o                         
  11   0   3       1188.97        897.03        26.44 o                         
  12   0   3        230.27        225.31        24.37 o                         
  13   0   3         74.77         88.42        34.88 o                         
 -12   1   3        315.87        247.26        31.31 o                         
 -11   1   3         22.56         20.44        23.13 o                         
 -10   1   3          9.17         27.89        19.45 o                         
  -9   1   3         39.06         35.92        16.51 o                         
  -8   1   3        285.36        378.95        16.69 o                         
  -7   1   3        448.95        352.39        30.64 o                         
  -6   1   3       1220.88       1301.15        20.56 o                         
  -5   1   3       9380.02       8421.01        84.60 o                         
  -4   1   3      34450.08      38851.95       376.47 o                         
  -3   1   3        290.66        263.46         6.75 o                         
  -2   1   3       7979.91      10142.76        85.77 o                         
  -1   1   3       3878.23       2732.44        22.32 o                         
   0   1   3       2834.02       7106.83       163.59 o                         
   1   1   3       4708.68       7192.53        67.27 o                         
   2   1   3          1.91        273.66         6.75 o                         
   3   1   3       1291.84       1128.46        11.75 o                         
   4   1   3       3493.70       3278.99        31.56 o                         
   5   1   3       7551.92       6607.80        62.03 o                         
   6   1   3       1806.93       1942.90        21.15 o                         
   7   1   3        212.71        367.83        77.38 o                         
   8   1   3       6710.78       5602.52        55.03 o                         
   9   1   3         76.93         89.03        12.46 o                         
  10   1   3       4832.73       4277.62        45.86 o                         
  11   1   3        768.00        593.36        19.95 o                         
  12   1   3        890.77        877.33        31.48 o                         
  13   1   3        644.76        555.56        42.15 o                         
 -12   2   3         70.15         90.47        45.16 o                         
 -11   2   3          5.11         28.42        24.20 o                         
 -10   2   3       2519.91       2751.38        42.19 o                         
  -9   2   3       1710.18       1740.72        31.89 o                         
  -8   2   3       6696.23       6398.28        71.97 o                         
  -7   2   3       4090.97       3504.37        49.34 o                         
  -6   2   3       6635.71       6472.47        64.32 o                         
  -5   2   3        141.78        183.21        12.42 o                         
  -4   2   3      15786.53      17253.80       160.74 o                         
  -3   2   3        369.42        206.40         6.75 o                         
  -2   2   3       2747.63       2327.57        23.79 o                         
  -1   2   3      56268.80      76799.09       838.63 o                         
   0   2   3       7522.44       3260.57        45.70 o                         
   1   2   3       4240.09       2378.19        22.18 o                         
   2   2   3      10345.66       8803.68        86.82 o                         
   3   2   3      25313.33      41264.64       343.94 o                         
   4   2   3      17208.36      13667.02       329.78 o                         
   5   2   3       1277.56       1849.76        22.85 o                         
   6   2   3       6677.03       6728.78        66.42 o                         
   7   2   3          3.12         56.24         7.79 o                         
   8   2   3       7657.62       7281.16        74.10 o                         
   9   2   3       2601.03       2230.45        27.53 o                         
  10   2   3       1395.17       1115.21        30.12 o                         
  11   2   3        225.61        136.06        23.89 o                         
  12   2   3          3.00         19.39        19.79 o                         
  13   2   3         31.76         78.26        34.15 o                         
 -11   3   3        264.43        289.15        26.00 o                         
 -10   3   3        264.31        235.92        23.37 o                         
  -9   3   3       1967.50       2033.46        34.83 o                         
  -8   3   3        251.45        202.26        17.15 o                         
  -7   3   3       4006.77       3974.40        49.57 o                         
  -6   3   3         55.72        222.88        15.78 o                         
  -5   3   3      11194.07      10785.73       103.18 o                         
  -4   3   3       8539.35       7922.74        76.31 o                         
  -3   3   3          1.43         12.46         6.23 o                         
  -2   3   3      14282.84      18665.87       153.43 o                         
  -1   3   3        242.81        439.36         6.61 o                         
   0   3   3      48584.09      61658.25       539.57 o                         
   1   3   3      23142.21      29232.26       245.72 o                         
   2   3   3      42778.66      48199.32       468.84 o                         
   3   3   3       2965.00       3206.47        39.99 o                         
   4   3   3      12548.08      15399.74       139.34 o                         
   5   3   3      13934.84      15337.72       256.55 o                         
   6   3   3        307.95        611.22        11.37 o                         
   7   3   3      30171.46      29245.11       265.63 o                         
   8   3   3        252.62        260.25         8.42 o                         
   9   3   3        720.25        529.66        37.86 o                         
  10   3   3         81.19        100.26        11.75 o                         
  11   3   3        540.42        507.46        18.19 o                         
  12   3   3        181.31        201.50        20.85 o                         
  13   3   3         12.82         42.53        36.61 o                         
  14   3   3         29.70        124.16        61.80 o                         
 -11   4   3        282.77        316.33        31.05 o                         
 -10   4   3       1866.30       1650.66        43.11 o                         
  -9   4   3          8.83         29.49        18.46 o                         
  -8   4   3        374.57        364.05        19.37 o                         
  -7   4   3       1815.65       1775.46        36.87 o                         
  -6   4   3        968.34       1194.93        35.83 o                         
  -5   4   3        256.67        260.47        12.98 o                         
  -4   4   3         92.73         96.96         8.42 o                         
  -3   4   3       1840.51       1675.01        17.58 o                         
  -2   4   3       2727.75       2904.00        25.88 o                         
  -1   4   3       7437.69      10391.35        84.42 o                         
   0   4   3       5234.16       7757.49        68.29 o                         
   1   4   3       4647.22       4645.31        38.17 o                         
   2   4   3       2745.87       1847.08        34.80 o                         
   3   4   3       5009.20       4118.63        37.46 o                         
   4   4   3      61677.48      58260.48       478.27 o                         
   5   4   3      13316.72      17107.86       302.72 o                         
   6   4   3      24460.98      27407.50       666.26 o                         
   7   4   3        142.35        362.39        32.20 o                         
   8   4   3       1672.67       1589.62        22.00 o                         
   9   4   3       1026.77        916.25        20.92 o                         
  10   4   3        152.32        147.44        19.22 o                         
  11   4   3        380.73        350.56        18.36 o                         
  12   4   3        124.14        126.55        19.79 o                         
  13   4   3        402.72        325.89        34.31 o                         
  14   4   3         89.68         93.69        63.36 o                         
 -10   5   3         59.18        150.87        23.06 o                         
  -9   5   3        469.46        450.85        22.18 o                         
  -8   5   3          2.32         24.18        18.70 o                         
  -7   5   3        595.67        613.15        23.13 o                         
  -6   5   3         11.53         17.72        11.48 o                         
  -5   5   3        630.57        584.52        16.11 o                         
  -4   5   3       4567.62       4165.86        39.04 o                         
  -3   5   3      23399.30      25494.61       212.56 o                         
  -2   5   3         23.33         44.64        15.58 o                         
  -1   5   3      34831.94      34684.07       303.29 o                         
   0   5   3       2580.07       2112.04        20.92 o                         
   1   5   3        144.23        508.99         8.42 o                         
   2   5   3      17785.68      19053.81       163.36 o                         
   3   5   3        862.98       2561.42        24.60 o                         
   4   5   3         29.92         29.54         6.23 o                         
   5   5   3          9.93        151.89         6.95 o                         
   6   5   3        191.42        284.64        31.16 o                         
   7   5   3       1812.69       1818.22        27.01 o                         
   8   5   3       1859.81       2024.95        75.82 o                         
   9   5   3         84.64        387.08       158.87 o                         
  10   5   3        924.41        802.10        24.20 o                         
  11   5   3          0.90         19.73        16.89 o                         
  12   5   3         54.93         61.28        19.10 o                         
  13   5   3         53.53        127.91        26.12 o                         
  14   5   3         48.02         75.24        44.39 o                         
 -10   6   3        352.64        280.34        37.39 o                         
  -9   6   3         48.78        122.38        19.79 o                         
  -8   6   3        162.37        111.86        16.22 o                         
  -7   6   3       2329.45       2434.60        62.32 o                         
  -6   6   3       3579.93       3016.06       444.04 o                         
  -5   6   3        512.29        468.95        46.22 o                         
  -4   6   3         25.14          2.76        13.72 o                         
  -3   6   3       1008.96       1008.78        21.81 o                         
  -2   6   3       3975.39       3589.11        34.50 o                         
  -1   6   3         59.88        151.17         6.61 o                         
   0   6   3       1966.21       1477.86        25.45 o                         
   1   6   3       2416.68       4295.44        39.29 o                         
   2   6   3       1343.41       1391.77        13.95 o                         
   3   6   3      10889.18      11763.74       113.22 o                         
   4   6   3      33323.86      34740.14       330.36 o                         
   5   6   3       3079.06       1586.79        17.98 o                         
   6   6   3        590.71        588.85        11.91 o                         
   7   6   3       2090.44       1789.75        43.62 o                         
   8   6   3          7.99         39.13        11.05 o                         
   9   6   3         11.38         45.23        27.01 o                         
  10   6   3        705.60        595.88        21.89 o                         
  11   6   3        210.34        275.25        18.72 o                         
  12   6   3       2524.01       1898.20        38.11 o                         
  13   6   3        207.96        214.06        28.70 o                         
  14   6   3        130.99        132.95        34.10 o                         
  -9   7   3        299.28        350.89        33.68 o                         
  -8   7   3       1422.68       1306.94        88.29 o                         
  -7   7   3         16.96         46.12        15.21 o                         
  -6   7   3         44.02        110.10        13.95 o                         
  -5   7   3        116.92        139.40        19.01 o                         
  -4   7   3       4569.17       4709.55        50.42 o                         
  -3   7   3       2141.70       1942.80        26.00 o                         
  -2   7   3       1733.03       2453.68        29.38 o                         
  -1   7   3        428.31        248.26         8.81 o                         
   0   7   3       6483.72       8277.74        74.17 o                         
   1   7   3       1233.93        653.17        12.98 o                         
   2   7   3          1.51         49.03        11.43 o                         
   3   7   3        958.54       1850.16        34.28 o                         
   4   7   3       1624.74       1955.18        52.45 o                         
   5   7   3        331.84        207.34         8.98 o                         
   6   7   3        197.33         81.00        20.25 o                         
   7   7   3       1711.31       1364.77        24.93 o                         
   8   7   3       3884.07       3944.20        42.23 o                         
   9   7   3         72.03        165.74        25.42 o                         
  10   7   3        555.80        465.73        19.79 o                         
  11   7   3        684.11        738.27        35.83 o                         
  12   7   3         71.00         90.14        20.19 o                         
  13   7   3         34.06         30.64        24.97 o                         
  14   7   3        164.09        210.01        32.69 o                         
  -9   8   3         99.57        160.54        34.00 o                         
  -8   8   3        113.00        128.46        31.64 o                         
  -7   8   3        924.24        945.65        32.63 o                         
  -6   8   3       3496.73       3622.32        44.43 o                         
  -5   8   3          3.84         52.03        19.35 o                         
  -4   8   3        365.46        525.28        35.78 o                         
  -3   8   3        795.58        990.54        22.32 o                         
  -2   8   3       5924.57       6438.04        63.11 o                         
  -1   8   3       8915.33       9499.37        88.39 o                         
   0   8   3       3261.91       3469.36        35.57 o                         
   1   8   3        269.74        396.04        34.80 o                         
   2   8   3        235.47        645.17        22.33 o                         
   3   8   3      15153.56      15180.26       157.31 o                         
   4   8   3        516.48        479.69        14.02 o                         
   5   8   3        114.83         73.60        11.43 o                         
   6   8   3       9023.47       8299.21        84.35 o                         
   7   8   3       2907.81       2918.96        37.91 o                         
   8   8   3       9039.16       7408.03       100.23 o                         
   9   8   3        137.77        106.94        35.83 o                         
  10   8   3       3540.15       2874.71        43.62 o                         
  11   8   3        991.90        765.69        30.12 o                         
  12   8   3       2009.68       1542.91        37.78 o                         
  13   8   3        131.58        188.37        25.67 o                         
  14   8   3        178.59        141.65        32.72 o                         
  -8   9   3        184.35        206.45        34.00 o                         
  -7   9   3       1133.29       1290.80        90.37 o                         
  -6   9   3        185.80        228.24        23.89 o                         
  -5   9   3        589.75        580.99        21.71 o                         
  -4   9   3         22.18         21.25        19.77 o                         
  -3   9   3       2412.57       2400.68        34.14 o                         
  -2   9   3       1002.86       1071.06        18.72 o                         
  -1   9   3       2244.81       2296.37        27.15 o                         
   0   9   3       1640.15       1494.60        20.85 o                         
   1   9   3       1244.13       1684.53        21.26 o                         
   2   9   3         56.21        109.58         7.34 o                         
   3   9   3       2416.77       1851.44        25.97 o                         
   4   9   3       3161.36       4336.61        40.82 o                         
   5   9   3        633.16        718.49        19.22 o                         
   6   9   3          3.60         65.38        24.93 o                         
   7   9   3        162.56        133.35        33.24 o                         
   8   9   3         46.81         97.31        15.04 o                         
   9   9   3       1354.06       1617.65       163.02 o                         
  10   9   3        129.34        308.98       160.48 o                         
  11   9   3       2849.30       2833.98        82.58 o                         
  12   9   3         75.96        111.76        22.39 o                         
  13   9   3        726.91        500.95        28.27 o                         
  14   9   3         35.52         52.02        31.65 o                         
  -8  10   3         85.43        183.72        39.56 o                         
  -7  10   3       3173.62       3144.82       102.31 o                         
  -6  10   3       1076.11       1077.03        59.72 o                         
  -5  10   3        205.80        159.31        28.19 o                         
  -4  10   3       1454.63       1524.97        76.81 o                         
  -3  10   3       2375.38       2588.40        40.98 o                         
  -2  10   3       3491.88       3541.16        41.49 o                         
  -1  10   3        800.11        680.85        70.63 o                         
   0  10   3       1505.87       1624.33        23.47 o                         
   1  10   3       8578.71       7824.04        74.82 o                         
   2  10   3      17140.26      17429.44       145.28 o                         
   3  10   3       7028.39       6457.23        59.00 o                         
   4  10   3        206.72        315.93        10.20 o                         
   5  10   3      19238.45      19245.54       179.64 o                         
   6  10   3        835.89        805.90        21.38 o                         
   7  10   3       9989.31       8594.47       162.03 o                         
   8  10   3        620.29        582.14       134.46 o                         
   9  10   3          1.32        181.54       105.43 o                         
  10  10   3        200.24        230.06        30.64 o                         
  11  10   3         31.15        233.66        36.35 o                         
  12  10   3         36.11        167.20        27.88 o                         
  13  10   3          0.24        101.55        25.67 o                         
  14  10   3         17.92         74.12        30.16 o                         
  -7  11   3       1382.25       1420.08        58.17 o                         
  -6  11   3          1.85         39.04        34.28 o                         
  -5  11   3        825.92        832.81        37.08 o                         
  -4  11   3          9.87         27.30        23.89 o                         
  -3  11   3       1856.41       1670.42        87.25 o                         
  -2  11   3        383.10        387.05        20.25 o                         
  -1  11   3         47.74          5.23        20.92 o                         
   0  11   3        389.33        352.90        20.56 o                         
   1  11   3       2513.77       2344.88        32.72 o                         
   2  11   3        894.85        950.34        15.78 o                         
   3  11   3          2.04          1.54         9.89 o                         
   4  11   3       1847.84       1322.53        32.72 o                         
   5  11   3       2419.75       2046.17        27.15 o                         
   6  11   3       1306.44       1157.46        26.95 o                         
   7  11   3       1454.20       1493.50        35.48 o                         
   8  11   3       2332.49       2313.54        50.21 o                         
   9  11   3        478.68        631.15        40.86 o                         
  10  11   3        194.42        184.41        31.51 o                         
  11  11   3        132.29        277.49        37.94 o                         
  12  11   3        511.94        713.91        82.06 o                         
  13  11   3         13.90         44.45        28.67 o                         
  -6  12   3          3.75         37.52        28.70 o                         
  -5  12   3       1992.61       1869.65        99.71 o                         
  -4  12   3          2.70         16.42        23.62 o                         
  -3  12   3       2633.95       2783.91        89.33 o                         
  -2  12   3        131.23          0.00        57.39 o                         
  -1  12   3        363.71        228.78        39.99 o                         
   0  12   3       4892.70       5489.64        62.64 o                         
   1  12   3       3652.49       3452.50        43.17 o                         
   2  12   3         71.77         40.51        12.10 o                         
   3  12   3       1641.31       1543.41        23.86 o                         
   4  12   3        582.74        605.20        21.81 o                         
   5  12   3         29.09         13.72        13.90 o                         
   6  12   3        303.35        286.68        35.83 o                         
   7  12   3         35.04        162.97        89.33 o                         
   8  12   3        664.49        646.43       155.75 o                         
   9  12   3        801.80        877.93        33.04 o                         
  10  12   3         10.57         93.73        32.56 o                         
  11  12   3        843.32        966.60        50.29 o                         
  12  12   3          0.66         31.74        39.64 o                         
  13  12   3        304.06        209.20        28.27 o                         
  -5  13   3        231.16        394.39        60.24 o                         
  -4  13   3        175.93        255.68        38.43 o                         
  -3  13   3         11.24          0.00        49.46 o                         
  -2  13   3        833.76        917.95        58.85 o                         
  -1  13   3         49.06          0.00        50.53 o                         
   0  13   3       3578.74       3533.82        68.55 o                         
   1  13   3       2118.26       1787.54        32.19 o                         
   2  13   3       1417.89       1292.60        24.94 o                         
   3  13   3          9.71          4.67        12.49 o                         
   4  13   3        110.49        132.85        22.85 o                         
   5  13   3        682.23        643.07        22.18 o                         
   6  13   3        569.12        516.25        19.37 o                         
   7  13   3       3301.19       2846.91        50.91 o                         
   8  13   3        378.25        358.83        84.65 o                         
   9  13   3       1890.14       1714.12        44.11 o                         
  10  13   3         31.89        156.41        44.70 o                         
  11  13   3       1308.35       1384.51       145.42 o                         
  12  13   3        146.87        397.23        62.07 o                         
  13  13   3         15.91         81.02        29.38 o                         
  -4  14   3         17.45        111.95        69.07 o                         
  -3  14   3        371.28        397.96        64.92 o                         
  -2  14   3        247.08        250.04        46.74 o                         
  -1  14   3         67.74        110.02        92.96 o                         
   0  14   3        603.10        604.44        63.36 o                         
   1  14   3         52.80         31.58        23.37 o                         
   2  14   3        925.91        908.57        28.04 o                         
   3  14   3        119.91         82.10        14.69 o                         
   4  14   3        101.98         67.11        22.85 o                         
   5  14   3          5.95          1.18        15.71 o                         
   6  14   3        394.38        435.57        36.87 o                         
   7  14   3          1.32         36.53        28.56 o                         
   8  14   3       1072.30       1267.36       179.69 o                         
   9  14   3        446.59        660.18       152.63 o                         
  10  14   3         23.70        473.35       198.34 o                         
  11  14   3         50.86         24.93       121.53 o                         
  12  14   3         17.45        183.85       114.25 o                         
  -3  15   3        203.51        327.46        59.20 o                         
  -2  15   3         39.07         85.04        42.24 o                         
  -1  15   3       1802.08       2099.46       144.90 o                         
   0  15   3         25.22         37.34        72.44 o                         
   1  15   3       3968.60       4141.80       197.35 o                         
   2  15   3        432.00        523.46        31.49 o                         
   3  15   3       1972.53       2110.11        41.45 o                         
   4  15   3        323.83        271.44        18.96 o                         
   5  15   3         92.02        184.23        18.72 o                         
   6  15   3        805.39        642.20        22.71 o                         
   7  15   3        673.50        568.39        62.27 o                         
   8  15   3          0.52         64.71        45.70 o                         
   9  15   3         71.13        162.44       141.26 o                         
  10  15   3         17.04        157.24       168.27 o                         
  11  15   3          1.67        385.35       131.91 o                         
  12  15   3         27.93         30.56        43.17 o                         
  -2  16   3        130.71        209.58        61.28 o                         
  -1  16   3        298.56        291.68        47.26 o                         
   0  16   3         70.94         51.65        77.82 o                         
   1  16   3        625.58        635.05        57.56 o                         
   2  16   3         89.05          2.38        50.84 o                         
   3  16   3        274.97        298.65        32.19 o                         
   4  16   3        199.56        262.34        24.53 o                         
   5  16   3          7.27          4.82        20.41 o                         
   6  16   3        135.26         98.65        34.28 o                         
   7  16   3        320.18        246.77        59.20 o                         
   8  16   3          2.51         37.16        31.85 o                         
   9  16   3        638.21        735.79       113.22 o                         
  10  16   3          7.64        122.62       105.95 o                         
  11  16   3        496.58        632.45        92.44 o                         
  -1  17   3         51.08         44.55        50.11 o                         
   0  17   3        794.33       1203.06        96.60 o                         
   1  17   3        509.41        763.62        67.27 o                         
   2  17   3          4.67         62.69        68.01 o                         
   3  17   3         65.63        137.75        64.40 o                         
   4  17   3         21.65         10.56        25.58 o                         
   5  17   3        122.84         42.19        27.53 o                         
   6  17   3          6.69         12.15        26.41 o                         
   7  17   3         95.23         54.25        44.66 o                         
   8  17   3        517.00        706.14        40.17 o                         
   9  17   3        224.18        362.82       197.35 o                         
  10  17   3        165.24        108.02        63.36 o                         
   1  18   3          0.81         24.28        43.13 o                         
   2  18   3         31.25         31.50        73.48 o                         
   3  18   3         65.32        134.13       200.47 o                         
   4  18   3       1059.02        911.50        44.07 o                         
   5  18   3         38.40          2.58        28.95 o                         
   6  18   3        350.92        283.36        46.74 o                         
   7  18   3          8.46          1.10        35.05 o                         
   8  18   3          7.69         10.26        37.04 o                         
   9  18   3         64.52         71.31        94.46 o                         
   5  19   3         72.81          0.00        81.02 o                         
   6  19   3        291.11        106.98        83.09 o                         
  -7 -18   4          0.63         21.10        32.22 o                         
  -6 -18   4        125.97        117.34        32.63 o                         
  -5 -18   4          9.81        100.21        50.15 o                         
  -4 -18   4         31.21         26.92        56.35 o                         
  -3 -18   4        179.70        129.76        96.60 o                         
  -2 -18   4          8.50         88.65        96.94 o                         
  -1 -18   4         10.68         43.28        41.55 o                         
  -9 -17   4         24.88         65.08        76.34 o                         
  -8 -17   4         39.35         61.67        33.76 o                         
  -7 -17   4         50.16         24.38        29.27 o                         
  -6 -17   4          0.51         16.30        30.82 o                         
  -5 -17   4         65.91          5.64        30.47 o                         
  -4 -17   4         47.30         65.77        30.47 o                         
  -3 -17   4        475.71        522.05        51.36 o                         
  -2 -17   4        191.29        212.33        42.19 o                         
  -1 -17   4         29.32         22.41        49.49 o                         
   0 -17   4         14.97        177.01       165.15 o                         
   1 -17   4         14.60         59.21        77.38 o                         
 -10 -16   4        202.07        303.63        95.04 o                         
  -9 -16   4        198.44        193.50       157.88 o                         
  -8 -16   4        572.40        425.77        38.95 o                         
  -7 -16   4        134.76         81.29        27.36 o                         
  -6 -16   4        644.10        784.82        46.22 o                         
  -5 -16   4         72.68         46.25        37.91 o                         
  -4 -16   4       1478.41       1814.85        47.78 o                         
  -3 -16   4          6.30         57.65        39.66 o                         
  -2 -16   4        159.67        224.19        54.53 o                         
  -1 -16   4        346.92        918.21       168.27 o                         
   0 -16   4        611.53        947.92        59.77 o                         
   1 -16   4          0.17         62.84        42.48 o                         
   2 -16   4        385.17        637.16        60.24 o                         
   3 -16   4         53.65        132.47        36.18 o                         
 -11 -15   4          0.86         29.46        38.41 o                         
 -10 -15   4         51.11          6.23        70.63 o                         
  -9 -15   4          0.87         82.67        70.95 o                         
  -8 -15   4        116.80        108.99        30.67 o                         
  -7 -15   4          4.29         13.39        24.53 o                         
  -6 -15   4          0.26         21.32        24.10 o                         
  -5 -15   4        200.22        170.40        31.68 o                         
  -4 -15   4         44.58         36.50        23.06 o                         
  -3 -15   4         38.95         20.95        40.27 o                         
  -2 -15   4       2790.72       2847.12        54.90 o                         
  -1 -15   4        236.36        172.79       132.43 o                         
   0 -15   4       1730.09       1927.43        52.94 o                         
   1 -15   4         69.33        132.86        84.13 o                         
   2 -15   4        793.42        981.39        48.82 o                         
   3 -15   4         41.18        225.12       101.27 o                         
   4 -15   4        460.58        449.98        37.39 o                         
 -11 -14   4        292.55        496.49        90.37 o                         
 -10 -14   4       1183.14       1689.73        96.60 o                         
  -9 -14   4        143.48        432.22       230.59 o                         
  -8 -14   4        439.90        447.63        63.83 o                         
  -7 -14   4        782.53        832.49        51.93 o                         
  -6 -14   4        125.26        133.91        19.67 o                         
  -5 -14   4        339.39        299.78        22.73 o                         
  -4 -14   4        758.82        637.62        25.33 o                         
  -3 -14   4        348.43        148.53        24.60 o                         
  -2 -14   4       3386.51       3345.32        56.49 o                         
  -1 -14   4         46.19        123.44        96.60 o                         
   0 -14   4       1931.23       1724.42        47.40 o                         
   1 -14   4       2806.69       2860.07        60.48 o                         
   2 -14   4       4181.70       4234.09        61.69 o                         
   3 -14   4       2326.55       2715.51        68.55 o                         
   4 -14   4       3516.60       3651.25        77.48 o                         
   5 -14   4        170.41        246.53        35.16 o                         
 -12 -13   4        464.54        291.55        36.18 o                         
 -11 -13   4         54.25        168.27        89.33 o                         
 -10 -13   4        424.38        666.73        68.55 o                         
  -9 -13   4        104.02        115.29        64.64 o                         
  -8 -13   4        841.61        809.87        46.50 o                         
  -7 -13   4         27.12        100.04        20.37 o                         
  -6 -13   4        199.54         92.24        16.69 o                         
  -5 -13   4        993.96       1018.71        33.24 o                         
  -4 -13   4         38.88        100.16        19.22 o                         
  -3 -13   4       4226.57       3628.42       123.55 o                         
  -2 -13   4       2158.23       2224.45        78.42 o                         
  -1 -13   4        156.40          4.44        37.56 o                         
   0 -13   4        111.49         39.06        47.33 o                         
   1 -13   4         38.31         91.13        35.43 o                         
   2 -13   4        401.51        435.08        28.53 o                         
   3 -13   4          0.31         33.62        19.95 o                         
   4 -13   4        763.02        925.88        34.44 o                         
   5 -13   4         13.33        103.30        38.14 o                         
   6 -13   4       1001.00       1113.86        53.24 o                         
 -12 -12   4         49.58        151.94       132.95 o                         
 -11 -12   4         40.43        112.18       137.11 o                         
 -10 -12   4          0.31        159.68        57.07 o                         
  -9 -12   4       1002.64       1020.36        55.04 o                         
  -8 -12   4       1582.84       1528.96        58.11 o                         
  -7 -12   4       2154.36       1843.17        49.86 o                         
  -6 -12   4       5212.31       5491.86       119.45 o                         
  -5 -12   4        260.23        321.37        33.76 o                         
  -4 -12   4         51.86        118.22        13.64 o                         
  -3 -12   4      10236.63       9957.86       104.34 o                         
  -2 -12   4       1579.23       1523.01        35.78 o                         
  -1 -12   4       4488.31       4033.26        54.71 o                         
   0 -12   4         35.83         30.12        18.63 o                         
   1 -12   4       5756.05       5120.77        88.29 o                         
   2 -12   4        140.57         17.48        25.92 o                         
   3 -12   4         17.58         83.86        27.01 o                         
   4 -12   4       1108.28       1116.74        30.90 o                         
   5 -12   4        896.11       1003.41        50.53 o                         
   6 -12   4        318.76        391.20        33.76 o                         
   7 -12   4         18.22         91.67        33.68 o                         
 -12 -11   4        150.51        159.16        47.32 o                         
 -11 -11   4         43.14        235.80        56.65 o                         
 -10 -11   4        428.22        641.00        54.53 o                         
  -9 -11   4         30.82         94.42        34.14 o                         
  -8 -11   4        229.61        223.70        32.48 o                         
  -7 -11   4       1622.40       1346.97        38.43 o                         
  -6 -11   4        573.40        543.80        18.32 o                         
  -5 -11   4        601.08        578.73        20.16 o                         
  -4 -11   4         94.66         32.20        10.28 o                         
  -3 -11   4         10.34         13.39         9.73 o                         
  -2 -11   4        411.31        326.09        12.71 o                         
  -1 -11   4       1051.07       1295.00        37.39 o                         
   0 -11   4        454.09        671.89        30.64 o                         
   1 -11   4        949.25        966.46        31.21 o                         
   2 -11   4       1739.64       1237.09        62.32 o                         
   3 -11   4        274.35        285.74        64.40 o                         
   4 -11   4         79.40        105.39        16.51 o                         
   5 -11   4       1358.76       1303.02        76.34 o                         
   6 -11   4         40.75        136.97        25.56 o                         
   7 -11   4        273.88        376.72        28.82 o                         
   8 -11   4         90.75        157.66        36.35 o                         
 -12 -10   4          3.92         39.03        45.86 o                         
 -11 -10   4        636.43        587.80        66.24 o                         
 -10 -10   4        242.00        340.89        41.38 o                         
  -9 -10   4       4995.22       4882.94       115.29 o                         
  -8 -10   4          4.04         60.31        27.09 o                         
  -7 -10   4       4612.21       4441.22        58.55 o                         
  -6 -10   4        543.84        339.03        22.33 o                         
  -5 -10   4        682.77        548.95        26.95 o                         
  -4 -10   4        330.73        510.47        26.43 o                         
  -3 -10   4       4279.86       3596.37        39.62 o                         
  -2 -10   4        411.00        486.37        21.81 o                         
  -1 -10   4        504.27        571.40        23.37 o                         
   0 -10   4        515.28        513.36        14.69 o                         
   1 -10   4          7.71          7.43        26.88 o                         
   2 -10   4          5.34         13.91        27.85 o                         
   3 -10   4          0.12         38.03        19.60 o                         
   4 -10   4        189.22        236.73        14.31 o                         
   5 -10   4       4366.08       3659.69        43.70 o                         
   6 -10   4       1669.28       1612.40        41.62 o                         
   7 -10   4       1354.49       1168.04        40.32 o                         
   8 -10   4        399.02        525.51        36.72 o                         
 -13  -9   4         55.59        108.54        36.72 o                         
 -12  -9   4         50.46         68.23        51.93 o                         
 -11  -9   4        129.05        119.14        45.83 o                         
 -10  -9   4         30.39         91.80        34.44 o                         
  -9  -9   4        104.73        171.43        26.64 o                         
  -8  -9   4         68.91         96.60        30.12 o                         
  -7  -9   4         64.32        136.82        31.68 o                         
  -6  -9   4        359.19        366.48        16.22 o                         
  -5  -9   4         30.14          8.69         6.95 o                         
  -4  -9   4         15.31         26.30         6.49 o                         
  -3  -9   4        433.96        399.51        16.62 o                         
  -2  -9   4       5940.94       5301.88        48.62 o                         
  -1  -9   4       1760.03       1858.41        62.32 o                         
   0  -9   4        814.66        780.06        13.16 o                         
   1  -9   4        173.85        330.73        42.07 o                         
   2  -9   4       1166.31       1077.22        45.18 o                         
   3  -9   4       3470.51       3701.08        43.62 o                         
   4  -9   4        742.45        633.53        64.40 o                         
   5  -9   4         28.39         46.22        13.22 o                         
   6  -9   4       2283.64       2294.54        73.23 o                         
   7  -9   4        848.84        937.79        36.51 o                         
   8  -9   4         25.17         72.45        32.72 o                         
   9  -9   4        101.46        120.26        60.76 o                         
 -13  -8   4        122.15        104.13        55.05 o                         
 -12  -8   4         59.79        319.50        34.83 o                         
 -11  -8   4        580.53        592.53        49.69 o                         
 -10  -8   4         41.14        213.65       106.98 o                         
  -9  -8   4        849.06        823.36        36.47 o                         
  -8  -8   4        238.90        360.87        35.94 o                         
  -7  -8   4       6367.02       5798.29       135.50 o                         
  -6  -8   4       2346.07       1775.53        28.70 o                         
  -5  -8   4        152.51        128.03         7.79 o                         
  -4  -8   4       1144.27        778.36        12.71 o                         
  -3  -8   4         59.26         79.49         5.14 o                         
  -2  -8   4        278.53        241.04        11.94 o                         
  -1  -8   4       1552.11       1556.98        29.03 o                         
   0  -8   4        630.21        587.24        11.37 o                         
   1  -8   4       5175.35       5475.26        58.17 o                         
   2  -8   4        111.96        204.43        35.32 o                         
   3  -8   4       8180.87       7722.77        80.30 o                         
   4  -8   4         40.21         53.25        11.02 o                         
   5  -8   4      15221.66      14105.84       135.51 o                         
   6  -8   4       2735.64       2399.46        36.18 o                         
   7  -8   4       2305.11       2233.56        39.66 o                         
   8  -8   4        817.75        787.19        38.41 o                         
   9  -8   4        872.01        878.20        46.20 o                         
  10  -8   4        205.48        249.36        41.55 o                         
 -13  -7   4          1.36         27.05        28.95 o                         
 -12  -7   4        308.91        293.98        27.48 o                         
 -11  -7   4         11.99         36.29        27.47 o                         
 -10  -7   4        414.73        346.04        78.42 o                         
  -9  -7   4         24.49        398.82       220.67 o                         
  -8  -7   4          9.89        128.41        68.03 o                         
  -7  -7   4       3652.50       3377.76        43.70 o                         
  -6  -7   4         36.84          6.29        17.74 o                         
  -5  -7   4       2781.50       2820.96        31.69 o                         
  -4  -7   4       1467.02       1697.21        18.63 o                         
  -3  -7   4      13901.42      14792.68       124.29 o                         
  -2  -7   4       6192.77       7671.01        64.85 o                         
  -1  -7   4        561.46        503.36        18.64 o                         
   0  -7   4       6779.65       5759.95        51.31 o                         
   1  -7   4       2642.10       3398.93        37.39 o                         
   2  -7   4       4888.23       4567.77        46.63 o                         
   3  -7   4         58.75        327.25        57.13 o                         
   4  -7   4        208.21        110.18        15.58 o                         
   5  -7   4       1900.39       1988.31        30.13 o                         
   6  -7   4        179.22        209.57        15.70 o                         
   7  -7   4       1013.72        869.79        27.91 o                         
   8  -7   4        235.77        281.40        32.72 o                         
   9  -7   4         42.60         62.32        30.11 o                         
  10  -7   4        184.71        214.19        34.88 o                         
 -13  -6   4       1182.99        922.66        37.69 o                         
 -12  -6   4          6.58         71.93        26.00 o                         
 -11  -6   4       2129.82       2022.32        40.51 o                         
 -10  -6   4         33.77         61.12        20.92 o                         
  -9  -6   4         17.30          8.78        19.95 o                         
  -8  -6   4          7.13         68.14        52.97 o                         
  -7  -6   4        175.47        399.31        44.14 o                         
  -6  -6   4       4989.80       5017.80        46.86 o                         
  -5  -6   4      17628.11      16874.37       145.37 o                         
  -4  -6   4       2093.81       2573.05        23.71 o                         
  -3  -6   4       5905.50       4622.65        42.13 o                         
  -2  -6   4         64.45         16.42         3.99 o                         
  -1  -6   4       9378.28      13644.37       112.85 o                         
   0  -6   4       7677.15       8670.49        78.42 o                         
   1  -6   4      49217.40      51237.16       495.27 o                         
   2  -6   4       2970.47       3390.87        38.00 o                         
   3  -6   4       5958.10       5271.85        46.66 o                         
   4  -6   4      15028.22      14821.05       126.34 o                         
   5  -6   4       6568.82       7113.13        66.47 o                         
   6  -6   4         58.01         71.47        11.43 o                         
   7  -6   4        753.56        830.33        27.01 o                         
   8  -6   4         78.89         62.32        17.63 o                         
   9  -6   4       1659.16       1392.46        55.05 o                         
  10  -6   4          7.46         34.14        31.21 o                         
  11  -6   4        946.43       1007.62        76.86 o                         
 -13  -5   4        163.47         61.97        32.18 o                         
 -12  -5   4        711.01        598.87        30.09 o                         
 -11  -5   4          1.02         15.40        21.26 o                         
 -10  -5   4       2896.34       2405.12        38.91 o                         
  -9  -5   4        996.24        965.90        34.28 o                         
  -8  -5   4       5397.47       5561.66        71.87 o                         
  -7  -5   4         20.85        233.84        60.76 o                         
  -6  -5   4         53.66        133.19        23.37 o                         
  -5  -5   4       4375.05       6210.78        62.84 o                         
  -4  -5   4       1241.50       1928.91        37.91 o                         
  -3  -5   4       4133.20       4266.80        33.94 o                         
  -2  -5   4       5128.06       5220.55        44.41 o                         
  -1  -5   4      12294.66      12055.65       110.62 o                         
   0  -5   4        506.53         61.03         8.31 o                         
   1  -5   4       8518.20       7958.52        81.18 o                         
   2  -5   4       2553.07       2796.89        75.82 o                         
   3  -5   4       4333.82       4195.26        37.78 o                         
   4  -5   4      10610.61       9999.24        89.23 o                         
   5  -5   4         57.34        107.61        14.60 o                         
   6  -5   4       2137.65       2024.29        36.87 o                         
   7  -5   4        846.95        566.79        15.78 o                         
   8  -5   4       1776.16       1532.78        26.44 o                         
   9  -5   4        130.62        117.67        26.44 o                         
  10  -5   4        399.18        386.88        32.68 o                         
  11  -5   4         11.48         65.58        64.92 o                         
 -13  -4   4        101.39         49.35        31.65 o                         
 -12  -4   4        196.17        135.82        26.74 o                         
 -11  -4   4        219.01        301.70        23.13 o                         
 -10  -4   4       2237.08       2185.99        38.17 o                         
  -9  -4   4       2374.97       2477.70        43.14 o                         
  -8  -4   4       1977.04       2020.28        31.92 o                         
  -7  -4   4       5190.63       5407.09       143.86 o                         
  -6  -4   4       9857.44       9363.92        87.36 o                         
  -5  -4   4      22080.21      21570.64       210.71 o                         
  -4  -4   4       5431.65       4043.10        50.38 o                         
  -3  -4   4       2483.00       2462.86        23.89 o                         
  -2  -4   4       9985.98      11172.76       149.05 o                         
  -1  -4   4      15895.95      19230.37       215.99 o                         
   0  -4   4      25142.95      23952.97       246.69 o                         
   1  -4   4         36.69        334.88         7.98 o                         
   2  -4   4       1703.45       3128.64        71.67 o                         
   3  -4   4       2851.89       3996.39        86.73 o                         
   4  -4   4      14598.94      15174.83       133.67 o                         
   5  -4   4       1760.62       1895.22        23.79 o                         
   6  -4   4      14987.12      13894.23       137.11 o                         
   7  -4   4        749.50        862.74        34.28 o                         
   8  -4   4       6074.39       5912.30        58.70 o                         
   9  -4   4       3097.76       3076.15        42.85 o                         
  10  -4   4        447.80        335.78        28.10 o                         
  11  -4   4         69.24         38.09        31.21 o                         
  12  -4   4        317.87        349.85        84.65 o                         
 -12  -3   4         23.61         47.28        26.00 o                         
 -11  -3   4        226.84        358.35        23.86 o                         
 -10  -3   4          3.10         30.12        18.36 o                         
  -9  -3   4        847.22        715.96        27.53 o                         
  -8  -3   4          8.27         98.94        45.18 o                         
  -7  -3   4       1527.43       1665.57        68.55 o                         
  -6  -3   4       7972.64       9565.88        95.55 o                         
  -5  -3   4       1953.35       1666.04        20.92 o                         
  -4  -3   4       4800.67       6333.09        52.91 o                         
  -3  -3   4       9140.67      10329.24        78.86 o                         
  -2  -3   4       8016.87       6706.68        69.02 o                         
  -1  -3   4       6031.18       7245.12        57.59 o                         
   0  -3   4       2279.78       2594.62        23.32 o                         
   1  -3   4       2101.37       2818.08        34.80 o                         
   2  -3   4        117.51         25.06         5.19 o                         
   3  -3   4      12620.41      14294.39       119.03 o                         
   4  -3   4       7934.15       7551.56        67.56 o                         
   5  -3   4       2659.49       3345.71        34.10 o                         
   6  -3   4          6.89         16.62         7.34 o                         
   7  -3   4        734.45        935.02        16.51 o                         
   8  -3   4         26.15          9.39         9.89 o                         
   9  -3   4        528.64        559.34        20.53 o                         
  10  -3   4         41.82         46.47        17.71 o                         
  11  -3   4          3.69         31.27        24.39 o                         
  12  -3   4         22.18        255.28       270.00 o                         
 -12  -2   4        513.20        369.10        32.08 o                         
 -11  -2   4        383.49        564.73        26.41 o                         
 -10  -2   4       4550.20       4670.17        56.32 o                         
  -9  -2   4       1153.27        962.37        56.09 o                         
  -8  -2   4       2249.00       2489.29        35.88 o                         
  -7  -2   4        160.17        426.04        18.32 o                         
  -6  -2   4       1519.82       1309.16        22.39 o                         
  -5  -2   4        188.30        131.44         5.88 o                         
  -4  -2   4       1408.54       1691.03        19.40 o                         
  -3  -2   4       1087.01       1212.77        12.46 o                         
  -2  -2   4       6386.33       1651.27        14.00 o                         
  -1  -2   4      17184.21      29065.91       868.28 o                         
   0  -2   4         68.50        135.25         3.46 o                         
   1  -2   4      34635.40      53698.49       481.58 o                         
   2  -2   4      40489.04      44468.07       367.00 o                         
   3  -2   4      10606.00      15017.81       124.51 o                         
   4  -2   4       4617.32       2260.42        29.08 o                         
   5  -2   4       2483.23       2278.75        24.20 o                         
   6  -2   4      15817.01      14422.09       141.00 o                         
   7  -2   4        509.70        578.03        16.11 o                         
   8  -2   4       2723.25       2600.70        32.83 o                         
   9  -2   4       3114.04       3031.30        37.69 o                         
  10  -2   4         23.48         99.29        19.22 o                         
  11  -2   4         81.47         60.15        21.86 o                         
  12  -2   4         15.71         66.48        41.55 o                         
 -12  -1   4         23.98          6.05        29.78 o                         
 -11  -1   4         75.87         84.00        23.47 o                         
 -10  -1   4        123.69        137.16        17.44 o                         
  -9  -1   4        271.70        237.29        16.22 o                         
  -8  -1   4          1.53         14.82        11.97 o                         
  -7  -1   4        343.12        295.67        21.29 o                         
  -6  -1   4      11530.33      11667.20       192.16 o                         
  -5  -1   4         21.33         40.89        17.14 o                         
  -4  -1   4       5984.91       5151.87        46.12 o                         
  -3  -1   4         18.43         23.08         3.99 o                         
  -2  -1   4       4496.56       7106.58        52.35 o                         
  -1  -1   4       5890.38       4385.71        35.73 o                         
   0  -1   4         75.43         84.89         4.15 o                         
   1  -1   4       2079.22       2343.99        27.52 o                         
   2  -1   4        813.68        271.46        11.94 o                         
   3  -1   4      16304.34      20046.59       166.51 o                         
   4  -1   4      17346.88      18287.06       144.67 o                         
   5  -1   4       1400.33       1125.31        13.95 o                         
   6  -1   4       9001.03       9821.69        85.45 o                         
   7  -1   4          0.30          7.01        15.68 o                         
   8  -1   4        421.30        449.11        30.64 o                         
   9  -1   4       2056.68       1998.06        26.80 o                         
  10  -1   4        419.56        396.68        44.66 o                         
  11  -1   4        102.12        147.59        18.72 o                         
  12  -1   4       1235.18       1015.64        38.03 o                         
  13  -1   4        223.74        331.60        37.46 o                         
 -12   0   4          9.79         12.81        29.58 o                         
 -11   0   4         10.60         59.41        23.79 o                         
 -10   0   4        857.06        947.14        29.20 o                         
  -9   0   4       4963.22       4233.66        50.65 o                         
  -8   0   4        569.49        852.16        22.18 o                         
  -7   0   4       4569.18       4536.60        52.45 o                         
  -6   0   4       1066.95       1086.27        22.33 o                         
  -5   0   4       7063.92       8458.30        74.23 o                         
  -4   0   4       2095.89       1767.90        34.80 o                         
  -3   0   4       4179.60       4441.31        39.34 o                         
  -2   0   4       2213.26       3375.11        30.69 o                         
   0   0   4       2035.44       7243.63        89.33 o                         
   1   0   4       4808.05       1317.04        23.37 o                         
   2   0   4        274.20        231.25         5.71 o                         
   3   0   4        540.76       2072.95        20.25 o                         
   4   0   4      13283.69      17204.98       151.25 o                         
   5   0   4      18034.21      16250.04       128.12 o                         
   6   0   4       1255.72       1214.33        15.04 o                         
   7   0   4      11560.08      10860.28        95.20 o                         
   8   0   4       1141.24       1093.22       101.27 o                         
   9   0   4      10032.03       9412.61       110.62 o                         
  10   0   4        797.80        805.15        20.92 o                         
  11   0   4        883.39        819.39        25.95 o                         
  12   0   4         39.31         89.84        22.96 o                         
  13   0   4         80.76        151.53        34.88 o                         
 -12   1   4         35.85         40.81        34.68 o                         
 -11   1   4        360.18        374.92        26.80 o                         
 -10   1   4       1711.87       1427.90        32.68 o                         
  -9   1   4         43.43         89.26        16.11 o                         
  -8   1   4        117.15         75.07        14.20 o                         
  -7   1   4       1488.97       1822.96        29.16 o                         
  -6   1   4       5992.13       5623.71        59.37 o                         
  -5   1   4        166.17        362.62        24.93 o                         
  -4   1   4       2373.69       1749.73        24.93 o                         
  -3   1   4        248.76        699.31        10.73 o                         
  -2   1   4      11342.13      16329.56       143.50 o                         
  -1   1   4      45264.45      57389.11       601.34 o                         
   0   1   4        204.46       1422.77        28.04 o                         
   1   1   4        121.94         84.32         4.15 o                         
   2   1   4      74613.93      85398.54      1393.23 o                         
   3   1   4       2410.25       3548.65        33.57 o                         
   4   1   4      22750.53      27279.46       251.76 o                         
   5   1   4       3119.29       2109.35        22.03 o                         
   6   1   4       2770.00       2509.48        26.80 o                         
   7   1   4      20988.19      19531.52       158.91 o                         
   8   1   4       8195.17       8665.93        87.60 o                         
   9   1   4       2752.19       2111.44        27.88 o                         
  10   1   4        104.37         93.11        17.14 o                         
  11   1   4        405.90        368.16        17.71 o                         
  12   1   4        180.83        146.56        20.11 o                         
  13   1   4        176.72        157.55        34.52 o                         
 -11   2   4        170.61         88.55        24.94 o                         
 -10   2   4       2445.31       1925.87        47.78 o                         
  -9   2   4       1602.67       1383.19        30.09 o                         
  -8   2   4        189.16        198.10        17.15 o                         
  -7   2   4        255.29        315.85        17.14 o                         
  -6   2   4        675.84        651.23        18.64 o                         
  -5   2   4        425.66        807.02        20.77 o                         
  -4   2   4       2376.81       3401.09        35.48 o                         
  -3   2   4       1355.44       1950.68        63.88 o                         
  -2   2   4      20099.78      22956.06       204.18 o                         
  -1   2   4       6542.93       3454.05        52.45 o                         
   0   2   4       6823.19      16406.80       153.91 o                         
   1   2   4       7423.40      14660.09       164.11 o                         
   2   2   4      55064.78      63001.91       599.04 o                         
   3   2   4      14092.98      22849.65       191.35 o                         
   4   2   4      23261.66      26632.89       308.44 o                         
   5   2   4       5308.56       4430.26        78.94 o                         
   6   2   4       2879.85       3161.72        32.32 o                         
   7   2   4       1551.87       1298.39        17.63 o                         
   8   2   4        418.36        542.29        11.75 o                         
   9   2   4        648.11        664.05        27.53 o                         
  10   2   4       5632.91       4729.81        55.57 o                         
  11   2   4        123.46        195.21        15.04 o                         
  12   2   4       1647.01       1241.06        44.14 o                         
  13   2   4        116.56        101.21        33.03 o                         
 -11   3   4        381.87        430.91        39.42 o                         
 -10   3   4       1495.96       1273.15        33.36 o                         
  -9   3   4       1110.09        890.77        28.10 o                         
  -8   3   4         13.89         58.71        15.37 o                         
  -7   3   4       4129.27       3897.61        47.33 o                         
  -6   3   4         30.82        109.19        21.81 o                         
  -5   3   4         58.56        219.67        24.41 o                         
  -4   3   4       1595.97       1800.42        32.20 o                         
  -3   3   4      12367.02      12294.19       115.17 o                         
  -2   3   4      47788.05      47805.57       768.00 o                         
  -1   3   4       5346.49       6639.67        56.32 o                         
   0   3   4       4708.89       4128.84        58.17 o                         
   1   3   4      20495.71      25350.98       213.61 o                         
   2   3   4       5310.90       3578.37        36.87 o                         
   3   3   4       8177.73       6039.52        55.76 o                         
   4   3   4       1046.81       1104.56        32.20 o                         
   5   3   4       2366.29       2042.69        28.56 o                         
   6   3   4        202.19        404.20        10.20 o                         
   7   3   4      10069.97      10006.04        92.80 o                         
   8   3   4       1420.27       1365.86        39.47 o                         
   9   3   4          0.48          4.37        21.52 o                         
  10   3   4        328.58        421.73        17.28 o                         
  11   3   4        215.94        379.05        16.70 o                         
  12   3   4        555.73        623.65        23.79 o                         
  13   3   4         62.21         72.02        23.06 o                         
  14   3   4        217.50        295.02        71.15 o                         
 -11   4   4         44.52         85.93        29.69 o                         
 -10   4   4         30.46         59.81        23.47 o                         
  -9   4   4        611.18        783.01        26.00 o                         
  -8   4   4       2039.57       2160.73        35.16 o                         
  -7   4   4        373.11        452.83        17.89 o                         
  -6   4   4       5111.47       4520.62        83.61 o                         
  -5   4   4       4148.32       3783.36        52.45 o                         
  -4   4   4       4563.37       4313.23        41.86 o                         
  -3   4   4         78.59         68.32        17.66 o                         
  -2   4   4       5519.57       4920.96        44.78 o                         
  -1   4   4          2.21        184.89         5.88 o                         
   0   4   4        189.01         36.44         4.67 o                         
   1   4   4        114.70         57.15         3.67 o                         
   2   4   4       8750.18      12724.52       111.61 o                         
   3   4   4         33.20        667.94        46.74 o                         
   4   4   4        204.12        277.89         5.88 o                         
   5   4   4      23157.77      22865.29       280.44 o                         
   6   4   4       6802.62       7099.67        66.39 o                         
   7   4   4       7869.52       8048.60        75.15 o                         
   8   4   4       1051.02        792.36        19.22 o                         
   9   4   4       1761.67       1511.61        28.18 o                         
  10   4   4       1396.28       1219.66        32.22 o                         
  11   4   4        406.57        662.49        26.00 o                         
  12   4   4          5.88        114.00        20.25 o                         
  13   4   4        190.82        143.53        24.94 o                         
  14   4   4         21.29         33.47        39.93 o                         
 -10   5   4         49.77         64.69        27.65 o                         
  -9   5   4        601.12        639.14        25.88 o                         
  -8   5   4        104.06        156.58        17.58 o                         
  -7   5   4       4045.59       4065.75        49.14 o                         
  -6   5   4        293.07        370.31        27.53 o                         
  -5   5   4       5618.57       5899.09        56.55 o                         
  -4   5   4       2832.26       2797.62        32.32 o                         
  -3   5   4      23759.14      21990.84       204.10 o                         
  -2   5   4       6961.84       8426.75        74.87 o                         
  -1   5   4        542.50        690.46        10.94 o                         
   0   5   4       2051.47       1660.79        17.63 o                         
   1   5   4        859.68        704.82        10.39 o                         
   2   5   4      21754.20      22650.49       194.62 o                         
   3   5   4        378.22       1017.94        24.93 o                         
   4   5   4        506.83       1024.02        12.84 o                         
   5   5   4       4864.24       3566.77        30.82 o                         
   6   5   4       5317.11       5110.25        53.49 o                         
   7   5   4        161.86        191.04        11.14 o                         
   8   5   4       1259.54       1014.58        17.58 o                         
   9   5   4       6357.25       6289.54       124.12 o                         
  10   5   4         10.88         49.20        24.93 o                         
  11   5   4        928.50        813.17        26.74 o                         
  12   5   4         94.71        101.08        19.45 o                         
  13   5   4         18.10         19.44        23.06 o                         
  14   5   4          1.63         32.68        26.74 o                         
 -10   6   4          7.35         21.00        25.33 o                         
  -9   6   4       1040.72        933.77        30.82 o                         
  -8   6   4       2587.23       2309.97        65.96 o                         
  -7   6   4         25.81         26.98        14.72 o                         
  -6   6   4       6947.34       6999.89        67.51 o                         
  -5   6   4       1677.27       1379.63        22.32 o                         
  -4   6   4       1334.67       1380.06        33.24 o                         
  -3   6   4       1690.64       2216.23        26.07 o                         
  -2   6   4        634.18        853.95        30.64 o                         
  -1   6   4       1013.90       1497.18        19.83 o                         
   0   6   4          2.41        107.63        15.58 o                         
   1   6   4        608.05       1438.98        15.37 o                         
   2   6   4       2380.94       3342.16        29.00 o                         
   3   6   4       2534.98       2123.41        22.00 o                         
   4   6   4        669.37        492.61         9.89 o                         
   5   6   4         15.67         27.64         5.14 o                         
   6   6   4       3911.72       2975.58        29.41 o                         
   7   6   4       2118.17       2259.51        42.59 o                         
   8   6   4       4290.72       3361.63        49.86 o                         
   9   6   4         45.23        133.84        28.04 o                         
  10   6   4       5645.54       4976.62       126.20 o                         
  11   6   4         65.68        230.49        17.98 o                         
  12   6   4       1213.30       1035.38        36.87 o                         
  13   6   4        722.54        588.60        30.69 o                         
  14   6   4          0.62         74.15        30.12 o                         
  -9   7   4        292.40        346.38        26.32 o                         
  -8   7   4        667.47        641.92        24.40 o                         
  -7   7   4        151.81        113.17        17.25 o                         
  -6   7   4        133.33        212.95        24.41 o                         
  -5   7   4       1711.45       1589.80        35.32 o                         
  -4   7   4        171.86        311.17        15.78 o                         
  -3   7   4       5092.36       5352.26        54.68 o                         
  -2   7   4       8417.82       8077.90        77.36 o                         
  -1   7   4       3185.94       2249.22        45.70 o                         
   0   7   4        569.66        271.72        13.50 o                         
   1   7   4       6558.21       7738.45        71.88 o                         
   2   7   4        285.36        460.11        26.49 o                         
   3   7   4       2571.34       4213.86        38.59 o                         
   4   7   4       1286.13        993.99        33.24 o                         
   5   7   4       2197.39       2069.22        22.39 o                         
   6   7   4        285.04        429.63        60.24 o                         
   7   7   4         68.72         90.23        12.98 o                         
   8   7   4        644.13        504.98        16.70 o                         
   9   7   4         10.58         99.48        30.74 o                         
  10   7   4          2.19         52.83        27.01 o                         
  11   7   4        705.95        655.75        25.97 o                         
  12   7   4       1418.74       1512.20        36.87 o                         
  13   7   4        274.31        186.61        24.94 o                         
  14   7   4         26.83         81.02        30.95 o                         
  -9   8   4         18.06         65.41        34.15 o                         
  -8   8   4        634.79        660.74        40.51 o                         
  -7   8   4         62.41         64.02        20.11 o                         
  -6   8   4       3114.37       2851.35        39.64 o                         
  -5   8   4        154.46        117.17        14.47 o                         
  -4   8   4        641.73        870.49        21.89 o                         
  -3   8   4        377.70        380.85        16.98 o                         
  -2   8   4        416.53        425.85        59.20 o                         
  -1   8   4       2172.53       2092.96        24.97 o                         
   0   8   4       7371.49       8869.55        83.24 o                         
   1   8   4       5860.35       6190.94        59.04 o                         
   2   8   4      18147.20      21612.27       179.05 o                         
   3   8   4        282.31        218.34         7.69 o                         
   4   8   4       2766.88       2280.62        24.94 o                         
   5   8   4      11578.99      11728.41       107.85 o                         
   6   8   4      14363.20      13980.46       121.54 o                         
   7   8   4         14.48        180.55        19.10 o                         
   8   8   4       5258.07       5462.50        94.52 o                         
   9   8   4         92.11         58.80        25.45 o                         
  10   8   4       1508.96       1466.34        65.38 o                         
  11   8   4        178.03        251.42        29.92 o                         
  12   8   4          6.00        197.67        76.34 o                         
  13   8   4         77.86         57.64        24.53 o                         
  14   8   4         44.13        135.24        32.19 o                         
  -8   9   4         49.14         51.52        38.35 o                         
  -7   9   4        976.94        923.59        56.09 o                         
  -6   9   4       2377.30       2273.97        75.30 o                         
  -5   9   4        393.54        309.61        19.10 o                         
  -4   9   4        291.09        312.51        17.46 o                         
  -3   9   4        869.16        745.53        30.64 o                         
  -2   9   4       3437.36       3332.55        42.59 o                         
  -1   9   4       1832.44       1951.52        42.07 o                         
   0   9   4        448.34        520.63        19.68 o                         
   1   9   4       6051.51       4771.22        48.07 o                         
   2   9   4       7738.96       7953.99        68.26 o                         
   3   9   4        371.60        551.99        14.02 o                         
   4   9   4        829.34       1545.93        19.79 o                         
   5   9   4       8441.73       8492.54        79.96 o                         
   6   9   4       1358.99       1523.78        20.56 o                         
   7   9   4       4988.75       4519.08        62.32 o                         
   8   9   4         42.11         42.05        13.57 o                         
   9   9   4       4549.82       4003.72        52.08 o                         
  10   9   4        640.33        713.72       138.66 o                         
  11   9   4        123.52        322.81       128.28 o                         
  12   9   4        107.39        398.42        94.52 o                         
  13   9   4        386.02        493.83        42.53 o                         
  14   9   4         11.73         56.13        38.95 o                         
  -7  10   4        103.95        154.44        54.53 o                         
  -6  10   4        203.78        259.90        33.24 o                         
  -5  10   4        486.57        444.44        34.28 o                         
  -4  10   4       4083.74       3802.50       140.74 o                         
  -3  10   4          2.84         12.64        14.94 o                         
  -2  10   4       5684.94       5763.99        62.54 o                         
  -1  10   4       5034.10       4714.71        49.93 o                         
   0  10   4       4652.25       4313.62        47.27 o                         
   1  10   4       4780.95       4749.83        76.81 o                         
   2  10   4       2442.98       2303.24        24.97 o                         
   3  10   4       5591.42       5015.11        47.32 o                         
   4  10   4          2.08         31.88        14.02 o                         
   5  10   4      12836.06      11652.63       108.18 o                         
   6  10   4       1546.21       1412.42        23.46 o                         
   7  10   4        993.53       1059.51        44.66 o                         
   8  10   4        646.72        582.42        36.87 o                         
   9  10   4          7.72        202.33        78.42 o                         
  10  10   4       2819.16       2819.19       111.14 o                         
  11  10   4        795.39        809.39        39.57 o                         
  12  10   4        804.10       1065.25        52.66 o                         
  13  10   4        997.45        993.47        85.69 o                         
  14  10   4        694.90        498.83        31.21 o                         
  -7  11   4        525.92        573.99       109.01 o                         
  -6  11   4        631.11        792.69        35.48 o                         
  -5  11   4         93.89        189.23        43.62 o                         
  -4  11   4         82.09         81.91        32.20 o                         
  -3  11   4        868.17        799.87        46.22 o                         
  -2  11   4        989.44       1043.39        29.69 o                         
  -1  11   4       2817.75       2829.87        62.84 o                         
   0  11   4       1880.18       1913.93        30.31 o                         
   1  11   4       3372.79       3539.15        45.70 o                         
   2  11   4       1126.41        979.81        16.84 o                         
   3  11   4         13.74          7.27         9.46 o                         
   4  11   4       2618.33       2529.99        28.39 o                         
   5  11   4        319.42        236.35        10.94 o                         
   6  11   4         65.01         71.16        12.71 o                         
   7  11   4        359.73        396.01        38.43 o                         
   8  11   4       2363.98       2172.93        94.00 o                         
   9  11   4          8.94         27.01        28.78 o                         
  10  11   4       1154.31       1372.17        71.67 o                         
  11  11   4         11.35        122.06        33.34 o                         
  12  11   4        808.73       1230.21       108.54 o                         
  13  11   4        371.01        823.31        79.98 o                         
  -6  12   4         90.77         82.06        35.25 o                         
  -5  12   4       2560.61       2820.45        55.90 o                         
  -4  12   4        533.62        514.76        27.94 o                         
  -3  12   4        404.28        426.59        42.07 o                         
  -2  12   4          5.68         25.07        31.89 o                         
  -1  12   4       1250.52       1442.63        41.05 o                         
   0  12   4       2002.35       1813.38        65.96 o                         
   1  12   4       2430.02       2629.47        39.34 o                         
   2  12   4        144.68        134.81        13.57 o                         
   3  12   4        999.89        819.14        24.93 o                         
   4  12   4       2959.85       2720.40        59.20 o                         
   5  12   4        236.02        162.47        12.71 o                         
   6  12   4         27.39         23.31        18.70 o                         
   7  12   4       5802.02       6041.35        69.79 o                         
   8  12   4        243.81        378.37        27.17 o                         
   9  12   4       3442.21       3215.59       103.87 o                         
  10  12   4        104.89        177.16        42.07 o                         
  11  12   4        133.04        114.38        38.35 o                         
  12  12   4        166.42        305.32       105.43 o                         
  13  12   4         74.07        198.39        72.71 o                         
  -5  13   4        426.48        495.28        35.79 o                         
  -4  13   4        599.13        612.64        59.20 o                         
  -3  13   4         40.05         69.57        33.94 o                         
  -2  13   4          1.03         27.64        30.90 o                         
  -1  13   4        646.65        591.23        38.06 o                         
   0  13   4        315.18        282.76        41.55 o                         
   1  13   4       1418.02       1743.45        36.95 o                         
   2  13   4       4143.19       4172.41        46.99 o                         
   3  13   4         20.85         27.55        13.90 o                         
   4  13   4        308.59        301.25        14.69 o                         
   5  13   4        259.31        209.45        16.22 o                         
   6  13   4         21.84        107.85        16.84 o                         
   7  13   4        233.37        245.78        18.32 o                         
   8  13   4        149.04        142.61        48.82 o                         
   9  13   4        365.87        270.04        91.40 o                         
  10  13   4        166.84        339.39        88.29 o                         
  11  13   4        160.23        285.61        74.01 o                         
  12  13   4        365.71        706.20       132.95 o                         
  13  13   4        164.29        304.98        58.63 o                         
  -4  14   4         76.87        119.60        34.43 o                         
  -3  14   4         52.66         28.22        36.43 o                         
  -2  14   4          7.53         42.45        33.40 o                         
  -1  14   4        855.14        912.71        47.44 o                         
   0  14   4        133.19         98.67        60.24 o                         
   1  14   4         74.20        139.41        82.06 o                         
   2  14   4        245.39        287.09        56.61 o                         
   3  14   4       1772.08       1567.77       112.13 o                         
   4  14   4        103.67        110.38        25.45 o                         
   5  14   4         23.16          7.82        17.15 o                         
   6  14   4       1272.24       1176.14        38.43 o                         
   7  14   4        566.26        603.11        45.70 o                         
   8  14   4         55.43         94.56        31.16 o                         
   9  14   4       1971.62       1916.05       180.21 o                         
  10  14   4        467.60        545.85       195.22 o                         
  11  14   4          3.54        172.42       123.60 o                         
  12  14   4         17.41        321.99       132.95 o                         
  -3  15   4       1470.18       1524.74       149.00 o                         
  -2  15   4        156.89        262.59        80.50 o                         
  -1  15   4       1944.93       2058.61        68.55 o                         
   0  15   4          3.97         32.71        50.00 o                         
   1  15   4       1093.95       1342.19        60.24 o                         
   2  15   4        802.06        688.94        68.03 o                         
   3  15   4        778.76        748.01        41.16 o                         
   4  15   4         39.75         33.24        25.95 o                         
   5  15   4        111.95        151.11        18.72 o                         
   6  15   4         92.61         75.57        19.67 o                         
   7  15   4          8.50          9.52        20.11 o                         
   8  15   4        205.38        124.24        46.74 o                         
   9  15   4        637.78        711.40        76.86 o                         
  10  15   4          2.64        300.25       264.29 o                         
  11  15   4        585.06       1201.65       136.07 o                         
  12  15   4         12.88         65.89        84.32 o                         
  -2  16   4         10.30         32.96        40.26 o                         
  -1  16   4        398.48        403.45        45.18 o                         
   0  16   4        133.90        142.26        55.57 o                         
   1  16   4        280.37        169.92        41.06 o                         
   2  16   4        238.00        185.40        52.45 o                         
   3  16   4        870.53        833.74        63.11 o                         
   4  16   4         29.57         38.55        45.03 o                         
   5  16   4        471.00        270.49        23.47 o                         
   6  16   4        316.99        313.94        61.80 o                         
   7  16   4         97.05         67.64        34.80 o                         
   8  16   4        389.74        340.82        54.53 o                         
   9  16   4        463.79        527.87       115.76 o                         
  10  16   4         63.26        130.32       119.97 o                         
  11  16   4        115.54        333.42        77.90 o                         
   0  17   4         16.96        136.64       143.86 o                         
   1  17   4        111.28        201.48       103.87 o                         
   2  17   4        179.07        189.05        80.50 o                         
   3  17   4       2336.00       2643.95       329.73 o                         
   4  17   4         44.50          0.00        57.13 o                         
   5  17   4        602.07        832.29        32.53 o                         
   6  17   4        219.22        175.07        27.48 o                         
   7  17   4       1427.00       1331.93        47.78 o                         
   8  17   4       1033.32        911.05        58.17 o                         
   9  17   4        200.24        125.37        44.14 o                         
  10  17   4        199.81        160.39       125.16 o                         
   2  18   4        691.12        992.88       116.33 o                         
   3  18   4         41.02         28.92        98.33 o                         
   4  18   4          1.17         31.16        63.36 o                         
   5  18   4          4.66         17.33        37.61 o                         
   6  18   4         34.10          6.13        34.60 o                         
   7  18   4         79.21         73.89        32.41 o                         
   8  18   4         64.64          5.85        29.68 o                         
   9  18   4         22.81          6.37        31.94 o                         
  -7 -18   5         12.05         65.32        35.69 o                         
  -6 -18   5         54.65         86.44        32.63 o                         
  -5 -18   5        177.26        148.41        39.99 o                         
  -4 -18   5        290.10        291.89        33.27 o                         
  -3 -18   5         92.57         89.59        37.82 o                         
  -2 -18   5        162.76        107.05        95.04 o                         
  -1 -18   5        418.30        542.94        36.63 o                         
  -8 -17   5        152.59        147.14        76.86 o                         
  -7 -17   5        159.72        232.44        61.28 o                         
  -6 -17   5        102.92         11.93        31.94 o                         
  -5 -17   5         30.89         31.09        30.82 o                         
  -4 -17   5        547.12        651.06        49.86 o                         
  -3 -17   5          2.13         51.61        34.28 o                         
  -2 -17   5        346.01        282.12        43.26 o                         
  -1 -17   5         14.64         12.91        38.43 o                         
   0 -17   5        377.20        299.41       130.87 o                         
   1 -17   5         14.24         47.98        30.33 o                         
  -9 -16   5        562.70        797.14       115.29 o                         
  -8 -16   5        106.59        283.82       243.05 o                         
  -7 -16   5        190.19        309.04        35.93 o                         
  -6 -16   5          0.29         12.08        32.47 o                         
  -5 -16   5        293.57        215.54        29.38 o                         
  -4 -16   5          4.39          0.00        25.58 o                         
  -3 -16   5        427.89        512.23        61.75 o                         
  -2 -16   5        142.12         71.29        36.31 o                         
  -1 -16   5        147.42         55.86        45.28 o                         
   0 -16   5        110.35        102.61        98.16 o                         
   1 -16   5         66.63         83.97        77.38 o                         
   2 -16   5       1397.91       1333.54        65.75 o                         
   3 -16   5        279.94        410.42        45.86 o                         
 -10 -15   5          9.99         66.48        87.25 o                         
  -9 -15   5        280.34        257.59        85.17 o                         
  -8 -15   5        219.21        203.61        97.64 o                         
  -7 -15   5        645.36        808.29        39.04 o                         
  -6 -15   5        170.18        187.26        31.68 o                         
  -5 -15   5        125.91        185.30        24.94 o                         
  -4 -15   5       1717.99       1733.96        41.49 o                         
  -3 -15   5        220.35        263.84        36.35 o                         
  -2 -15   5        794.72        894.95        75.30 o                         
  -1 -15   5        323.93        496.83        42.26 o                         
   0 -15   5          0.82         58.64        56.09 o                         
   1 -15   5        170.93        306.28       191.12 o                         
   2 -15   5         21.53         94.17        79.46 o                         
   3 -15   5         46.03         86.48        39.99 o                         
   4 -15   5        488.86        684.90        40.17 o                         
 -11 -14   5          0.28         37.95        34.80 o                         
 -10 -14   5          0.08        251.36       135.03 o                         
  -9 -14   5        115.61        427.94        68.55 o                         
  -8 -14   5        562.60        563.82        44.41 o                         
  -7 -14   5          6.16         51.09        49.47 o                         
  -6 -14   5       2756.40       2555.84        48.41 o                         
  -5 -14   5        834.76        760.99        30.09 o                         
  -4 -14   5       5884.28       6069.97        77.48 o                         
  -3 -14   5        221.26         72.44        22.73 o                         
  -2 -14   5       1798.02       1614.96        36.65 o                         
  -1 -14   5        105.23        116.29        31.64 o                         
   0 -14   5        897.93        786.61        59.20 o                         
   1 -14   5        920.87        817.35        58.96 o                         
   2 -14   5        853.85        940.43        98.16 o                         
   3 -14   5          1.13        265.76        88.81 o                         
   4 -14   5         42.25        111.86        58.17 o                         
   5 -14   5         19.65        112.66        60.24 o                         
 -11 -13   5         36.04        160.95       105.95 o                         
 -10 -13   5        301.42        185.92        94.52 o                         
  -9 -13   5        532.32        500.32        56.77 o                         
  -8 -13   5        253.28        389.20       105.95 o                         
  -7 -13   5        958.24        769.81        38.41 o                         
  -6 -13   5        310.08        249.43        23.46 o                         
  -5 -13   5       2508.97       2523.81        94.99 o                         
  -4 -13   5          2.92          0.00        19.10 o                         
  -3 -13   5       1929.03       2131.97        70.11 o                         
  -2 -13   5          7.16         29.35        16.97 o                         
  -1 -13   5        660.62        785.76        31.68 o                         
   0 -13   5       2271.31       2426.10        73.23 o                         
   1 -13   5         17.63         33.43        24.93 o                         
   2 -13   5       3975.79       4075.44        61.30 o                         
   3 -13   5        128.68        176.20        45.18 o                         
   4 -13   5       2996.95       3071.24        71.15 o                         
   5 -13   5        363.39        473.25        42.07 o                         
   6 -13   5        556.03        657.62        39.15 o                         
 -12 -12   5        304.72        190.56        45.18 o                         
 -11 -12   5       1211.20       1231.77       103.87 o                         
 -10 -12   5        865.12       1138.73       161.00 o                         
  -9 -12   5       2945.66       3222.96       182.81 o                         
  -8 -12   5       2191.59       2326.44        58.17 o                         
  -7 -12   5       1820.68       1713.98        58.69 o                         
  -6 -12   5        421.05        269.14        24.84 o                         
  -5 -12   5        257.82        342.82        15.93 o                         
  -4 -12   5         58.02         13.34        13.44 o                         
  -3 -12   5       1425.91       1389.04       108.54 o                         
  -2 -12   5        621.10        881.39        39.99 o                         
  -1 -12   5        250.93        213.90        15.42 o                         
   0 -12   5        331.68        375.50        17.63 o                         
   1 -12   5          6.33         13.50        22.77 o                         
   2 -12   5         81.82         11.90        27.83 o                         
   3 -12   5       2567.05       2418.14        45.86 o                         
   4 -12   5        712.87        911.87        36.70 o                         
   5 -12   5       2634.45       2523.70        74.73 o                         
   6 -12   5        905.69       1083.68        48.51 o                         
   7 -12   5        159.50         91.43        33.40 o                         
 -12 -11   5         96.06        129.41        33.94 o                         
 -11 -11   5        346.44        405.16        40.76 o                         
 -10 -11   5         52.77        165.33        94.00 o                         
  -9 -11   5        576.40        603.12        63.88 o                         
  -8 -11   5       2382.90       2620.96        47.59 o                         
  -7 -11   5        236.82        360.03        28.29 o                         
  -6 -11   5        652.73        662.30       105.37 o                         
  -5 -11   5        452.81        550.01        18.19 o                         
  -4 -11   5        810.63        962.97        19.45 o                         
  -3 -11   5        488.66        560.52        16.47 o                         
  -2 -11   5          8.14          8.38        10.94 o                         
  -1 -11   5       8763.68       7909.17       164.06 o                         
   0 -11   5        852.52        780.45        41.55 o                         
   1 -11   5       2102.65       2056.17       100.75 o                         
   2 -11   5        379.75        228.45        30.74 o                         
   3 -11   5          5.77          0.00        35.05 o                         
   4 -11   5        243.25        251.50        26.27 o                         
   5 -11   5        110.01        165.62        20.92 o                         
   6 -11   5         14.64         40.30        27.53 o                         
   7 -11   5        859.33        821.14        39.99 o                         
   8 -11   5        557.10        610.30        63.88 o                         
 -12 -10   5        134.19         56.66        35.62 o                         
 -11 -10   5        324.74        518.38        29.95 o                         
 -10 -10   5        431.55        422.96        65.96 o                         
  -9 -10   5        278.69        406.66        62.32 o                         
  -8 -10   5       1106.67       1240.03       128.28 o                         
  -7 -10   5         55.24        459.10        46.74 o                         
  -6 -10   5         53.21         86.52        33.76 o                         
  -5 -10   5        138.38         76.76        14.54 o                         
  -4 -10   5       2086.19       1871.08        24.20 o                         
  -3 -10   5       2024.14       1706.01        23.19 o                         
  -2 -10   5        503.66        524.25        38.38 o                         
  -1 -10   5       3425.56       3450.14        72.19 o                         
   0 -10   5       2363.44       2402.49        49.86 o                         
   1 -10   5       4334.60       3839.34       110.62 o                         
   2 -10   5         11.42         29.36        29.37 o                         
   3 -10   5       3284.48       2918.35        63.36 o                         
   4 -10   5        211.36        220.38        20.11 o                         
   5 -10   5       3012.07       3199.34        57.65 o                         
   6 -10   5       1219.07       1321.14        38.24 o                         
   7 -10   5        245.75        359.56        26.70 o                         
   8 -10   5        919.39        857.70        81.02 o                         
 -12  -9   5         23.88        112.79        32.09 o                         
 -11  -9   5        450.04        596.22        31.19 o                         
 -10  -9   5        761.99        659.38        39.64 o                         
  -9  -9   5        527.69        600.39        39.99 o                         
  -8  -9   5        309.32        354.19        39.47 o                         
  -7  -9   5        476.73        483.26        33.87 o                         
  -6  -9   5        649.84        673.73        52.45 o                         
  -5  -9   5        303.38        300.15        39.47 o                         
  -4  -9   5       1101.35       1531.43        17.63 o                         
  -3  -9   5        932.27        745.59        32.20 o                         
  -2  -9   5       1117.21        934.28        18.18 o                         
  -1  -9   5       1667.20       1524.33        17.25 o                         
   0  -9   5        999.77        901.59        23.37 o                         
   1  -9   5         48.18        211.44        10.94 o                         
   2  -9   5        347.01        335.95        30.64 o                         
   3  -9   5       2404.62       2124.68        30.69 o                         
   4  -9   5         51.62         25.85        17.66 o                         
   5  -9   5        153.44        214.13        17.58 o                         
   6  -9   5         36.94         22.85        17.63 o                         
   7  -9   5       1257.85       1141.53        96.60 o                         
   8  -9   5        455.02        559.23        82.00 o                         
   9  -9   5        135.94        243.02        61.28 o                         
 -12  -8   5        262.36        211.71        31.44 o                         
 -11  -8   5         87.31        230.03        28.45 o                         
 -10  -8   5        360.97        363.86        21.89 o                         
  -9  -8   5        280.66        284.03        49.34 o                         
  -8  -8   5       1284.63       1692.73       461.12 o                         
  -7  -8   5       1488.85       1552.86        30.13 o                         
  -6  -8   5         58.02        408.77        67.51 o                         
  -5  -8   5       9741.33       9066.72        81.78 o                         
  -4  -8   5       4835.53       5409.20        49.99 o                         
  -3  -8   5       6197.25       6506.96        53.53 o                         
  -2  -8   5        104.08          5.64         4.99 o                         
  -1  -8   5       3009.89       2454.96        23.47 o                         
   0  -8   5       1700.53       1668.44        34.80 o                         
   1  -8   5       2787.67       2182.91        25.67 o                         
   2  -8   5        602.24        813.85        16.89 o                         
   3  -8   5       4871.79       4916.42        71.15 o                         
   4  -8   5        376.58        207.63        14.63 o                         
   5  -8   5       5629.94       5719.98        66.40 o                         
   6  -8   5        876.07        962.27        38.43 o                         
   7  -8   5        926.39        854.44        37.69 o                         
   8  -8   5        751.64        690.64        31.42 o                         
   9  -8   5         99.52        153.90        50.90 o                         
  10  -8   5        483.62        656.48        40.76 o                         
 -13  -7   5        211.22        314.72       144.38 o                         
 -12  -7   5        212.31        301.06        28.56 o                         
 -11  -7   5        139.87        171.38        27.45 o                         
 -10  -7   5        387.88        257.04        22.65 o                         
  -9  -7   5        986.66        723.67        24.20 o                         
  -8  -7   5        556.78        633.15        72.71 o                         
  -7  -7   5       4679.30       3775.79       110.10 o                         
  -6  -7   5        202.90        403.46        19.22 o                         
  -5  -7   5       1429.40       1575.76        48.25 o                         
  -4  -7   5       2713.13       2314.19        25.45 o                         
  -3  -7   5        350.42        492.07        22.33 o                         
  -2  -7   5        244.15        231.28         6.95 o                         
  -1  -7   5       8437.18       9362.51        78.75 o                         
   0  -7   5       8154.57       8693.80        83.36 o                         
   1  -7   5       1589.00       1300.46        17.98 o                         
   2  -7   5       3559.80       3254.43        37.56 o                         
   3  -7   5        520.23        795.13        20.25 o                         
   4  -7   5       1004.42        622.27        16.90 o                         
   5  -7   5        945.87        646.24        30.64 o                         
   6  -7   5        714.88        456.91        69.02 o                         
   7  -7   5          1.73         13.45        20.56 o                         
   8  -7   5        508.87        576.85        27.19 o                         
   9  -7   5         34.89         52.45        29.38 o                         
  10  -7   5        108.87        162.07        48.82 o                         
 -13  -6   5         71.57        200.47       154.76 o                         
 -12  -6   5        252.60        167.26        27.48 o                         
 -11  -6   5        125.16        178.75        24.53 o                         
 -10  -6   5          4.29         43.17        21.21 o                         
  -9  -6   5       2074.57       1634.43        31.94 o                         
  -8  -6   5         27.04         50.28        19.67 o                         
  -7  -6   5      10512.17       8527.19       240.97 o                         
  -6  -6   5        480.09        417.60        13.45 o                         
  -5  -6   5      20346.69      19930.90       376.99 o                         
  -4  -6   5       3029.44       2249.59        37.39 o                         
  -3  -6   5       8644.88       9605.00        77.19 o                         
  -2  -6   5       5151.93       6346.23        51.76 o                         
  -1  -6   5      25564.05      20303.69       168.45 o                         
   0  -6   5       5533.95       4691.42        72.66 o                         
   1  -6   5       2214.27       1898.26        23.37 o                         
   2  -6   5       7205.90       6458.19        67.44 o                         
   3  -6   5       1939.74       1895.17        24.84 o                         
   4  -6   5        836.50       1002.52        14.31 o                         
   5  -6   5       5303.56       5209.92        60.76 o                         
   6  -6   5       2375.95       2194.05        34.80 o                         
   7  -6   5      14905.10      14276.85       161.18 o                         
   8  -6   5        528.94        560.55        26.20 o                         
   9  -6   5       4187.13       4179.39        75.99 o                         
  10  -6   5         26.17         61.14        31.94 o                         
  11  -6   5       1116.15       1218.08        77.90 o                         
 -12  -5   5        147.86        139.86        32.53 o                         
 -11  -5   5       1211.88        994.60        37.04 o                         
 -10  -5   5        327.06        341.10        20.92 o                         
  -9  -5   5        452.75        586.47        23.79 o                         
  -8  -5   5       1500.40       1209.13        94.00 o                         
  -7  -5   5        669.21        647.19        50.90 o                         
  -6  -5   5       7836.23       8041.54        71.43 o                         
  -5  -5   5       9047.33       7168.82       134.51 o                         
  -4  -5   5       1567.22       1043.77        23.37 o                         
  -3  -5   5      10603.35       9748.42        74.87 o                         
  -2  -5   5       3569.41       3525.79        28.43 o                         
  -1  -5   5        129.80        148.88         4.73 o                         
   0  -5   5       5629.59       8681.91        70.11 o                         
   1  -5   5       1093.50       1705.14        35.83 o                         
   2  -5   5        216.33        290.80        22.85 o                         
   3  -5   5       4374.26       4451.39        79.98 o                         
   4  -5   5       8745.50       9361.53       112.70 o                         
   5  -5   5         18.82         41.39        15.58 o                         
   6  -5   5          2.17          5.32        12.91 o                         
   7  -5   5       2657.96       3094.42        35.34 o                         
   8  -5   5         17.80         41.63        13.97 o                         
   9  -5   5        118.82        110.24        26.80 o                         
  10  -5   5        986.58        963.69        47.26 o                         
  11  -5   5         61.59         98.36        52.97 o                         
 -12  -4   5        408.97        427.35        38.03 o                         
 -11  -4   5       2223.68       1850.07        42.52 o                         
 -10  -4   5       1627.12       1750.41        45.70 o                         
  -9  -4   5       6778.42       5343.49        64.58 o                         
  -8  -4   5       1208.59       1185.98        52.97 o                         
  -7  -4   5       5482.03       4576.79       155.23 o                         
  -6  -4   5       3663.78       3407.70        35.97 o                         
  -5  -4   5          1.91        114.40        10.91 o                         
  -4  -4   5        177.61         39.89        11.94 o                         
  -3  -4   5      24357.57      26407.17       201.63 o                         
  -2  -4   5       3374.84       2948.13        24.02 o                         
  -1  -4   5      17726.23      15384.69       113.38 o                         
   0  -4   5        977.88        502.87         6.95 o                         
   1  -4   5       5982.03       4737.58        49.34 o                         
   2  -4   5      30352.97      27700.65       312.07 o                         
   3  -4   5      19007.15      20717.20       171.55 o                         
   4  -4   5       4046.22       3538.27        51.93 o                         
   5  -4   5       4067.47       3858.12       109.06 o                         
   6  -4   5      11660.08      10901.42       214.95 o                         
   7  -4   5       5428.80       4902.77        49.14 o                         
   8  -4   5        142.65        117.93        11.37 o                         
   9  -4   5       1257.10       1169.91        38.95 o                         
  10  -4   5          0.30         61.27        28.27 o                         
  11  -4   5        149.66        170.11        32.68 o                         
  12  -4   5         57.21        147.07        61.28 o                         
 -12  -3   5        204.33        255.02        41.38 o                         
 -11  -3   5        109.15         61.20        23.66 o                         
 -10  -3   5        281.76        371.29        26.49 o                         
  -9  -3   5        162.59        135.69        15.21 o                         
  -8  -3   5         71.89         53.84        12.71 o                         
  -7  -3   5       1205.69       1216.97        63.36 o                         
  -6  -3   5      10596.73       8720.08        82.22 o                         
  -5  -3   5       2081.70       2934.65        30.20 o                         
  -4  -3   5        642.46        358.82        23.89 o                         
  -3  -3   5         27.83        289.21         7.27 o                         
  -2  -3   5          2.39         68.98         3.99 o                         
  -1  -3   5       1390.53       1661.42        13.64 o                         
   0  -3   5        282.00        160.11         6.23 o                         
   1  -3   5      12976.52      14812.18       119.61 o                         
   2  -3   5        743.07       1000.51        21.29 o                         
   3  -3   5       2747.03       2201.39        20.11 o                         
   4  -3   5        514.90        607.27         9.46 o                         
   5  -3   5        315.55        243.16         8.81 o                         
   6  -3   5        592.48        506.18        12.42 o                         
   7  -3   5         67.95         88.80        11.48 o                         
   8  -3   5         20.03          5.61        13.45 o                         
   9  -3   5          1.16         12.44        13.45 o                         
  10  -3   5         12.00         60.14        19.50 o                         
  11  -3   5         58.42         80.15        29.74 o                         
  12  -3   5         55.51         98.31        33.03 o                         
 -12  -2   5        974.79        936.79        64.81 o                         
 -11  -2   5         74.93         53.41        24.20 o                         
 -10  -2   5         44.67        162.43        20.19 o                         
  -9  -2   5        948.54        849.49        24.20 o                         
  -8  -2   5       5260.73       5253.99        57.39 o                         
  -7  -2   5          6.09         35.66        10.94 o                         
  -6  -2   5       4340.40       3526.31        31.56 o                         
  -5  -2   5        436.40        256.30        22.33 o                         
  -4  -2   5      38048.94      38762.70       354.84 o                         
  -3  -2   5       8561.39       8384.90        68.89 o                         
  -2  -2   5      14278.47      21855.72       179.69 o                         
  -1  -2   5       1926.35        657.64         7.77 o                         
   0  -2   5        977.77        918.76         8.45 o                         
   1  -2   5       3049.84       9090.11        76.07 o                         
   2  -2   5      37977.52      37796.63       336.00 o                         
   3  -2   5       1425.65       1724.29        16.11 o                         
   4  -2   5        205.42        569.96         8.72 o                         
   5  -2   5        945.15        862.27        12.10 o                         
   6  -2   5         45.59        203.76        14.02 o                         
   7  -2   5       1664.15       1510.19        22.18 o                         
   8  -2   5       7320.99       6712.06       115.76 o                         
   9  -2   5         38.32         97.73        23.89 o                         
  10  -2   5       4936.86       4308.08        61.10 o                         
  11  -2   5         20.52         88.57        21.69 o                         
  12  -2   5        176.13        125.09        35.32 o                         
 -12  -1   5        142.36         65.41        59.76 o                         
 -11  -1   5         41.64         30.96        24.53 o                         
 -10  -1   5        757.80        668.02        21.71 o                         
  -9  -1   5         14.75          6.06        15.21 o                         
  -8  -1   5        114.77         59.08        13.45 o                         
  -7  -1   5        763.23        799.56        27.01 o                         
  -6  -1   5       5177.09       4658.04        43.33 o                         
  -5  -1   5       3221.67       3805.00        36.37 o                         
  -4  -1   5        660.75        604.25        16.10 o                         
  -3  -1   5       5605.03       4919.09        44.07 o                         
  -2  -1   5       4894.56       8407.17        62.63 o                         
  -1  -1   5        981.92       2267.78        32.72 o                         
   0  -1   5        370.88       1182.74        34.28 o                         
   1  -1   5      28264.98      29491.62       233.80 o                         
   2  -1   5      27726.21      34847.57       489.17 o                         
   3  -1   5      33871.96      37913.32       333.47 o                         
   4  -1   5        713.85       1295.71        12.49 o                         
   5  -1   5        344.92        563.94        11.43 o                         
   6  -1   5       2327.32       2329.57        24.24 o                         
   7  -1   5         10.94         24.68         9.16 o                         
   8  -1   5       2029.55       1985.11        50.90 o                         
   9  -1   5        289.31        407.20        46.22 o                         
  10  -1   5        678.70        660.41        53.49 o                         
  11  -1   5        100.73         92.86        20.91 o                         
  12  -1   5        286.45        328.94        51.41 o                         
  13  -1   5         39.58         54.85        39.47 o                         
 -12   0   5         22.00         26.80        34.42 o                         
 -11   0   5        142.23        182.84        32.66 o                         
 -10   0   5          5.03          5.42        16.84 o                         
  -9   0   5       1222.31       1253.02        26.07 o                         
  -8   0   5       4476.21       3835.56        45.64 o                         
  -7   0   5        735.16       1054.77        36.87 o                         
  -6   0   5       1728.12       1311.10        21.71 o                         
  -5   0   5          3.90         86.67        27.53 o                         
  -4   0   5      22702.49      24674.22       509.42 o                         
  -3   0   5      12199.77      12721.48       105.90 o                         
  -2   0   5         70.54        128.43         7.27 o                         
  -1   0   5       2881.83       7155.31        54.01 o                         
   0   0   5       2934.30       5105.79        38.41 o                         
   1   0   5      25664.94      37938.25       335.65 o                         
   2   0   5      16158.65      19478.01       174.51 o                         
   3   0   5        487.17        358.01         6.21 o                         
   4   0   5        466.92       1909.42        19.10 o                         
   5   0   5       7899.92       9762.80        81.78 o                         
   6   0   5         51.35         96.68         8.83 o                         
   7   0   5        497.53        715.38        13.57 o                         
   8   0   5        482.08        466.77        16.22 o                         
   9   0   5       2725.91       2768.14        32.83 o                         
  10   0   5       6500.96       5257.18        54.29 o                         
  11   0   5       1786.45       1745.32        32.41 o                         
  12   0   5        226.05        152.59        25.45 o                         
  13   0   5        277.47        336.57        68.03 o                         
 -11   1   5          4.68         23.38        28.27 o                         
 -10   1   5        619.03        540.26        22.00 o                         
  -9   1   5        120.73        113.84        21.29 o                         
  -8   1   5        554.59        540.89        18.19 o                         
  -7   1   5       2861.10       2543.77        32.29 o                         
  -6   1   5       4582.05       4917.28        50.85 o                         
  -5   1   5         60.21         90.41         9.59 o                         
  -4   1   5       6421.38       7009.17        68.01 o                         
  -3   1   5       5515.48       5278.69        51.90 o                         
  -2   1   5      65659.19      64315.55       538.82 o                         
  -1   1   5       5312.23       3283.53        28.53 o                         
   0   1   5      18243.81      14758.38       403.99 o                         
   1   1   5        192.60        106.86         4.67 o                         
   2   1   5      23040.41      20142.62       177.40 o                         
   3   1   5       4491.34       4189.61        50.38 o                         
   4   1   5         12.68         93.23         4.73 o                         
   5   1   5      16219.18      18001.19       163.66 o                         
   6   1   5       1445.12       1459.45        21.29 o                         
   7   1   5       4667.21       4697.23        43.47 o                         
   8   1   5        136.00         62.48         8.08 o                         
   9   1   5        667.19        564.25        19.73 o                         
  10   1   5        428.91        363.57        15.04 o                         
  11   1   5        804.55        633.19        40.51 o                         
  12   1   5        358.11        470.84        29.20 o                         
  13   1   5         25.79        104.39        35.83 o                         
 -11   2   5         16.81          0.00        47.45 o                         
 -10   2   5        249.66        212.81        21.96 o                         
  -9   2   5         96.03        166.44        18.32 o                         
  -8   2   5       2479.83       2761.14        38.11 o                         
  -7   2   5       3155.79       3300.87        45.18 o                         
  -6   2   5         33.32         40.52        11.97 o                         
  -5   2   5       7306.57       5910.01        87.25 o                         
  -4   2   5         18.07        122.45        10.18 o                         
  -3   2   5      17677.52      19573.06       287.71 o                         
  -2   2   5      11608.28       8943.49        83.07 o                         
  -1   2   5      27403.58      40132.68       365.09 o                         
   0   2   5       1532.84        219.79         6.21 o                         
   1   2   5       8289.94      13552.80       191.64 o                         
   2   2   5      22994.66      26559.09       220.93 o                         
   3   2   5        141.64        569.76        11.94 o                         
   4   2   5       3277.11       4209.78        42.40 o                         
   5   2   5        127.52        276.29        12.98 o                         
   6   2   5       8661.72       8296.47        77.08 o                         
   7   2   5        822.86        944.14        14.63 o                         
   8   2   5       6141.67       5644.37        54.62 o                         
   9   2   5       1041.54       1100.21        32.72 o                         
  10   2   5       5869.63       6272.55       115.29 o                         
  11   2   5        837.22        967.35        26.20 o                         
  12   2   5         34.77         99.31        19.79 o                         
  13   2   5         68.90        148.64        35.83 o                         
 -11   3   5        111.88         87.89        51.30 o                         
 -10   3   5        430.10        519.77        37.16 o                         
  -9   3   5        206.66        226.23        19.37 o                         
  -8   3   5       3742.47       3398.96        44.39 o                         
  -7   3   5          2.80         50.10        14.20 o                         
  -6   3   5       7474.74       6747.88       111.09 o                         
  -5   3   5       8354.21       8419.22       129.32 o                         
  -4   3   5       8947.08       9873.21       122.51 o                         
  -3   3   5      15754.26      15844.61       140.65 o                         
  -2   3   5       9657.50       9918.98        88.87 o                         
  -1   3   5        543.47         94.07         4.41 o                         
   0   3   5       1696.89       3409.06        33.57 o                         
   1   3   5       1652.57       1776.87        22.33 o                         
   2   3   5        549.47        446.11         7.34 o                         
   3   3   5       5809.08       7640.37        65.99 o                         
   4   3   5      22202.22      21405.69       170.38 o                         
   5   3   5       4843.90       5128.28       100.23 o                         
   6   3   5       8074.78       8144.38        75.21 o                         
   7   3   5        477.55        555.96        18.70 o                         
   8   3   5       3522.22       3640.71        38.11 o                         
   9   3   5       2837.09       2759.79        37.43 o                         
  10   3   5       3780.46       3845.77        48.64 o                         
  11   3   5       2605.58       2241.06        39.25 o                         
  12   3   5        418.58        577.65        22.00 o                         
  13   3   5        390.90        366.64        34.50 o                         
  14   3   5         93.07        213.40        37.37 o                         
 -10   4   5        128.43        100.32        40.30 o                         
  -9   4   5        466.12        544.46        24.53 o                         
  -8   4   5       6968.00       6552.34        73.74 o                         
  -7   4   5       1065.75       1172.80        25.58 o                         
  -6   4   5        601.41        427.15        14.63 o                         
  -5   4   5         66.29        127.28         9.89 o                         
  -4   4   5        256.37        228.27        27.53 o                         
  -3   4   5         21.01        162.29        24.41 o                         
  -2   4   5       2625.65       2232.90        40.51 o                         
  -1   4   5       4149.64       4718.98        45.47 o                         
   0   4   5      19972.19      19821.51       183.06 o                         
   1   4   5       4027.85       4336.06        38.00 o                         
   2   4   5        568.50        695.45        30.64 o                         
   3   4   5       7423.99       8068.51       120.49 o                         
   4   4   5       2909.83       3481.70        54.01 o                         
   5   4   5       1507.00       1477.04        15.04 o                         
   6   4   5      25179.91      24452.76       223.83 o                         
   7   4   5        574.09        472.68        14.02 o                         
   8   4   5        192.50        104.32        10.95 o                         
   9   4   5        932.47        769.99        22.96 o                         
  10   4   5          8.29        175.24        39.47 o                         
  11   4   5       1245.99       1064.19        35.48 o                         
  12   4   5       1247.39       1329.33        32.20 o                         
  13   4   5        121.50        146.73        32.20 o                         
  14   4   5        404.36        293.83        37.82 o                         
 -10   5   5         72.42         65.34        35.63 o                         
  -9   5   5       2201.54       2094.94        77.90 o                         
  -8   5   5         50.39         67.03        18.32 o                         
  -7   5   5       2400.13       2118.86        31.92 o                         
  -6   5   5        133.31        146.35        11.75 o                         
  -5   5   5       3423.28       3048.60        34.00 o                         
  -4   5   5        884.41       1083.89        27.01 o                         
  -3   5   5        537.51        466.89        15.42 o                         
  -2   5   5          9.18          0.54        10.63 o                         
  -1   5   5      13070.04      14414.88       148.01 o                         
   0   5   5      17989.93      19662.57       225.39 o                         
   1   5   5       1276.04        521.88         9.82 o                         
   2   5   5      13943.03      16696.48       176.06 o                         
   3   5   5      36463.56      43789.55       399.75 o                         
   4   5   5        533.87        929.04        12.49 o                         
   5   5   5       3416.11       4045.51        94.52 o                         
   6   5   5        671.23        983.57        16.62 o                         
   7   5   5        631.20        602.51        13.57 o                         
   8   5   5        590.42        446.20        15.04 o                         
   9   5   5       4378.52       4050.02        46.15 o                         
  10   5   5       2526.63       3022.23       117.37 o                         
  11   5   5         51.16         71.61        36.35 o                         
  12   5   5         17.46         17.37        18.72 o                         
  13   5   5          7.97         59.51        22.85 o                         
  14   5   5         92.45        114.07        72.19 o                         
  -9   6   5          7.26         20.57        20.11 o                         
  -8   6   5        171.87        232.48        19.79 o                         
  -7   6   5       3487.36       3298.81       142.82 o                         
  -6   6   5        285.09        465.69        33.76 o                         
  -5   6   5       5828.43       5730.46        74.73 o                         
  -4   6   5       2281.05       2182.78        65.44 o                         
  -3   6   5         55.64        165.93         9.46 o                         
  -2   6   5        483.17        386.67        15.37 o                         
  -1   6   5        520.69        212.24        17.66 o                         
   0   6   5        594.16        358.65        10.63 o                         
   1   6   5       8914.54       7312.77        64.58 o                         
   2   6   5         59.16         61.16         5.47 o                         
   3   6   5       1495.87       1592.67        17.98 o                         
   4   6   5        941.75        719.15        18.70 o                         
   5   6   5         46.03         39.49         7.79 o                         
   6   6   5       7834.76       7591.60        66.99 o                         
   7   6   5       2448.89       1986.91        23.66 o                         
   8   6   5        385.52        226.01        35.32 o                         
   9   6   5       5077.19       4783.28        65.44 o                         
  10   6   5         20.99         50.29        41.03 o                         
  11   6   5       1625.09       1285.08       117.37 o                         
  12   6   5         14.77         53.83        20.92 o                         
  13   6   5        207.75        173.52        24.24 o                         
  14   6   5         77.83         47.41        33.76 o                         
  -9   7   5        151.61        185.10        47.04 o                         
  -8   7   5          4.92         45.59        24.93 o                         
  -7   7   5         17.24         14.82        17.58 o                         
  -6   7   5         91.43        136.77        19.73 o                         
  -5   7   5        423.24        308.79        18.70 o                         
  -4   7   5        348.67        247.89        13.72 o                         
  -3   7   5       7609.75       8204.16       151.13 o                         
  -2   7   5       3045.57       2937.89        43.11 o                         
  -1   7   5      20773.59      23122.71       210.41 o                         
   0   7   5       2100.46       2157.56        26.74 o                         
   1   7   5        141.71         56.79         7.24 o                         
   2   7   5        118.10         56.79        10.91 o                         
   3   7   5       1847.03       1342.85        30.12 o                         
   4   7   5       4701.01       4477.34        43.26 o                         
   5   7   5         91.08         73.18         6.95 o                         
   6   7   5       2057.82       2768.06        27.52 o                         
   7   7   5         15.74         12.05        12.10 o                         
   8   7   5        130.79         84.66        13.44 o                         
   9   7   5        556.30        516.54        20.13 o                         
  10   7   5        148.90        101.68        59.20 o                         
  11   7   5         31.58        206.02        32.42 o                         
  12   7   5        251.02        359.80        36.30 o                         
  13   7   5        477.17        644.70        47.17 o                         
  14   7   5         85.74        137.14        31.17 o                         
  -8   8   5        572.23        558.88        46.17 o                         
  -7   8   5        193.46        194.91        21.89 o                         
  -6   8   5        239.11        230.91        17.25 o                         
  -5   8   5         41.56         30.00        15.21 o                         
  -4   8   5       9498.45       8732.02        94.99 o                         
  -3   8   5       3610.67       3947.55        49.34 o                         
  -2   8   5       3857.99       4012.07        42.52 o                         
  -1   8   5        432.24        396.70        13.97 o                         
   0   8   5       8930.33       8731.96       119.40 o                         
   1   8   5        888.74       1061.34        17.58 o                         
   2   8   5         26.16        226.01        20.25 o                         
   3   8   5        123.74        130.04         8.08 o                         
   4   8   5        320.03        358.49        11.02 o                         
   5   8   5       3704.19       3939.01        81.54 o                         
   6   8   5      12050.48      10626.16       112.18 o                         
   7   8   5        310.95        180.18         8.23 o                         
   8   8   5         64.30        105.59        12.42 o                         
   9   8   5        427.89        528.58        22.80 o                         
  10   8   5       1173.37       1267.98        62.84 o                         
  11   8   5        232.80        349.95        32.84 o                         
  12   8   5       1985.05       2092.08        57.13 o                         
  13   8   5        316.27        829.52       124.64 o                         
  14   8   5       1001.22        718.88        41.03 o                         
  -8   9   5        651.18        608.52        38.74 o                         
  -7   9   5          5.77         13.50        27.79 o                         
  -6   9   5       1543.03       1482.11        31.94 o                         
  -5   9   5        108.55        138.93        19.73 o                         
  -4   9   5          8.67         25.03        18.21 o                         
  -3   9   5         11.73          0.59        16.47 o                         
  -2   9   5         29.02         38.43        11.02 o                         
  -1   9   5      12413.75      12298.71       114.86 o                         
   0   9   5       9434.90      10473.76       115.81 o                         
   1   9   5       1552.81       2010.14        31.68 o                         
   2   9   5        586.83        626.51        15.04 o                         
   3   9   5         37.13        122.44        20.77 o                         
   4   9   5        142.32        364.38        11.75 o                         
   5   9   5          2.02         14.35        13.50 o                         
   6   9   5         32.44         31.44        15.58 o                         
   7   9   5       3264.21       3141.19        36.43 o                         
   8   9   5        635.21        529.97        16.51 o                         
   9   9   5        208.36        202.46        73.75 o                         
  10   9   5        665.38        673.63        33.24 o                         
  11   9   5        578.93        867.05        55.05 o                         
  12   9   5        231.79        396.74        44.90 o                         
  13   9   5       1007.14       1537.18       114.72 o                         
  14   9   5        152.32        244.26        28.62 o                         
  -7  10   5        111.22        134.88        34.80 o                         
  -6  10   5        635.09        702.75        36.22 o                         
  -5  10   5       1288.69       1206.74        48.82 o                         
  -4  10   5       2515.24       2748.79        72.19 o                         
  -3  10   5       1028.83       1000.59        25.88 o                         
  -2  10   5       1503.62       1720.33        31.16 o                         
  -1  10   5         94.48        142.08        26.49 o                         
   0  10   5       2042.30       2526.63        33.36 o                         
   1  10   5       3682.53       3938.47        43.26 o                         
   2  10   5        781.86        598.09        29.60 o                         
   3  10   5       2458.30       2630.83        29.35 o                         
   4  10   5       3553.03       3169.10        59.20 o                         
   5  10   5        947.98        970.57        17.63 o                         
   6  10   5       2957.57       2929.54        32.68 o                         
   7  10   5       2337.57       2143.62        29.45 o                         
   8  10   5       4439.17       4280.76       125.68 o                         
   9  10   5       2041.26       1911.86        32.09 o                         
  10  10   5       3283.75       2604.56        46.38 o                         
  11  10   5        708.34        704.77        30.19 o                         
  12  10   5        243.64        281.85        71.67 o                         
  13  10   5          0.37        458.38        73.75 o                         
  14  10   5          6.28         67.99        28.27 o                         
  -6  11   5        231.24        292.23        34.50 o                         
  -5  11   5       2456.76       2508.08        57.65 o                         
  -4  11   5        138.62        164.18        22.32 o                         
  -3  11   5        563.79        664.09        25.97 o                         
  -2  11   5        472.41        402.80        41.03 o                         
  -1  11   5       2292.68       2404.29        38.95 o                         
   0  11   5       1160.58       1199.35        27.53 o                         
   1  11   5       2781.66       2858.36        97.64 o                         
   2  11   5       3346.41       3740.10        38.55 o                         
   3  11   5       2972.74       2429.81        29.35 o                         
   4  11   5        112.29        175.98        10.20 o                         
   5  11   5        304.11        345.11        12.84 o                         
   6  11   5        183.14        225.21        13.72 o                         
   7  11   5      10177.48       9234.99        94.32 o                         
   8  11   5          3.64         42.59        15.58 o                         
   9  11   5       1407.74       1247.58        30.61 o                         
  10  11   5        465.78        653.03        47.26 o                         
  11  11   5        753.57        719.55        40.82 o                         
  12  11   5        382.87        521.30        91.35 o                         
  13  11   5        782.82        659.46       130.87 o                         
  -6  12   5          1.91         32.20        35.25 o                         
  -5  12   5        978.94        963.04        40.64 o                         
  -4  12   5         61.30        119.35        25.68 o                         
  -3  12   5        164.86        166.50        24.93 o                         
  -2  12   5       3068.46       3251.58        63.88 o                         
  -1  12   5        578.99        555.20        32.67 o                         
   0  12   5       4016.55       4149.64        52.74 o                         
   1  12   5        776.00        823.59        28.93 o                         
   2  12   5       1283.14       1422.19        93.48 o                         
   3  12   5       2233.48       2320.63        34.80 o                         
   4  12   5          6.43         12.89        14.94 o                         
   5  12   5         48.58         56.81        12.23 o                         
   6  12   5        137.98        200.01        22.85 o                         
   7  12   5       4283.32       3485.38        52.45 o                         
   8  12   5        260.95        349.48        26.49 o                         
   9  12   5        100.74         60.24        25.97 o                         
  10  12   5        343.33        452.22        38.95 o                         
  11  12   5         61.37        168.11        40.38 o                         
  12  12   5          0.69          7.27       116.33 o                         
  -5  13   5        267.04        274.66        39.04 o                         
  -4  13   5        567.80        624.04        66.48 o                         
  -3  13   5          0.20         40.04        29.35 o                         
  -2  13   5       1395.16       1405.01        49.08 o                         
  -1  13   5         87.78         73.87        29.87 o                         
   0  13   5       4945.97       4919.10        73.49 o                         
   1  13   5       1075.43       1223.01        33.57 o                         
   2  13   5        961.14        793.97        62.84 o                         
   3  13   5       1000.91        885.82        32.20 o                         
   4  13   5          5.22          2.10        19.79 o                         
   5  13   5        460.34        382.90        18.32 o                         
   6  13   5        174.09        114.18        29.60 o                         
   7  13   5        680.21        608.69        22.92 o                         
   8  13   5          8.03         20.35        17.25 o                         
   9  13   5          5.81         30.12        18.36 o                         
  10  13   5        824.12        915.08       161.00 o                         
  11  13   5        115.58         82.03        60.53 o                         
  12  13   5        157.06        606.49       136.07 o                         
  13  13   5        169.65        614.79       139.18 o                         
  -4  14   5        279.83        244.87        39.78 o                         
  -3  14   5       1218.46       1463.22        68.03 o                         
  -2  14   5         80.79         65.23        38.43 o                         
  -1  14   5        133.56        211.21        34.15 o                         
   0  14   5          4.68         18.35        30.43 o                         
   1  14   5          5.31          0.00        37.39 o                         
   2  14   5         29.35          0.66        25.12 o                         
   3  14   5         46.63          0.00        35.54 o                         
   4  14   5         17.83          0.00        33.16 o                         
   5  14   5        824.90        863.72        34.52 o                         
   6  14   5         18.60          1.06        17.98 o                         
   7  14   5        582.29        540.28        51.36 o                         
   8  14   5          1.08         43.62        19.10 o                         
   9  14   5          0.59         44.87        37.91 o                         
  10  14   5         16.58         24.74        31.42 o                         
  11  14   5        321.97        435.01       138.09 o                         
  -3  15   5          1.76         50.18        35.05 o                         
  -2  15   5        303.78        252.85        40.64 o                         
  -1  15   5          0.66         18.13        35.16 o                         
   0  15   5        108.23        112.70        33.57 o                         
   1  15   5         41.89         75.13        39.95 o                         
   2  15   5          2.65          0.00        53.89 o                         
   3  15   5       1880.79       2192.66        46.58 o                         
   4  15   5       2289.48       2301.77        55.57 o                         
   5  15   5         11.03          8.94        28.15 o                         
   6  15   5        822.44        730.04        26.07 o                         
   7  15   5       1213.24       1277.62        87.77 o                         
   8  15   5        452.70        445.47        24.20 o                         
   9  15   5       1384.94       1267.03        56.09 o                         
  10  15   5         69.34         63.27        39.90 o                         
  11  15   5          3.54        116.38       120.49 o                         
  12  15   5          0.69        190.08        70.63 o                         
  -1  16   5        606.30        809.45        40.38 o                         
   0  16   5         21.73          7.73        35.90 o                         
   1  16   5          3.55         13.55        31.92 o                         
   2  16   5        413.20        385.84        55.13 o                         
   3  16   5          1.87          0.00        58.22 o                         
   4  16   5         20.08          0.00        60.17 o                         
   5  16   5          1.65          0.00        30.34 o                         
   6  16   5        309.06        286.16        24.97 o                         
   7  16   5         73.95         36.84        21.89 o                         
   8  16   5        217.72        123.68        34.28 o                         
   9  16   5         27.02         63.36        34.28 o                         
  10  16   5          9.14         17.94        41.10 o                         
  11  16   5        259.87        423.17       170.34 o                         
   0  17   5          7.99         23.96        39.16 o                         
   1  17   5       1656.51       1744.23        59.09 o                         
   2  17   5         58.53        110.91        41.09 o                         
   3  17   5       2278.87       3265.10       144.38 o                         
   4  17   5         12.18         88.29        91.40 o                         
   5  17   5         69.49          3.12        56.09 o                         
   6  17   5          9.08          2.00        29.68 o                         
   7  17   5         46.52         28.36        27.53 o                         
   8  17   5         49.77         35.70        24.53 o                         
   9  17   5         11.87         30.46        32.20 o                         
  10  17   5        183.24        200.96        61.28 o                         
   2  18   5         92.88         59.98        53.49 o                         
   3  18   5        103.43        120.07        95.03 o                         
   4  18   5         38.45          0.00       130.87 o                         
   5  18   5        390.52        544.37       106.43 o                         
   6  18   5          0.46          5.17        57.76 o                         
   7  18   5        100.52         10.43        58.96 o                         
   8  18   5         73.39         51.54        28.95 o                         
   9  18   5        153.78        183.12        70.63 o                         
  -6 -18   6        491.47        431.91        40.43 o                         
  -5 -18   6         63.84         93.77        36.63 o                         
  -4 -18   6        307.14        346.80        33.57 o                         
  -3 -18   6          4.14          1.10        31.05 o                         
  -2 -18   6          2.16         36.14        33.76 o                         
  -8 -17   6        349.43        571.17       103.87 o                         
  -7 -17   6         68.41         11.53       107.81 o                         
  -6 -17   6        101.97        194.84        40.91 o                         
  -5 -17   6         54.57         56.82        35.66 o                         
  -4 -17   6        376.76        392.58        31.16 o                         
  -3 -17   6        123.18        119.90        29.35 o                         
  -2 -17   6         68.17         62.93        30.47 o                         
  -1 -17   6          0.45          0.00        35.66 o                         
   0 -17   6        282.09        101.26        75.30 o                         
   1 -17   6          6.86         58.67        46.74 o                         
  -9 -16   6        403.75        742.55       142.30 o                         
  -8 -16   6        401.32        904.77       113.00 o                         
  -7 -16   6        101.78        231.88       194.75 o                         
  -6 -16   6         35.77         44.29        36.65 o                         
  -5 -16   6        166.75        127.54        33.39 o                         
  -4 -16   6         88.19        162.41        27.48 o                         
  -3 -16   6       1738.80       1656.29        47.32 o                         
  -2 -16   6         58.12         38.71        32.72 o                         
  -1 -16   6        151.77        292.03        69.59 o                         
   0 -16   6         87.14         67.60        54.53 o                         
   1 -16   6         12.35         48.32        70.37 o                         
   2 -16   6        159.22        307.48       171.38 o                         
 -10 -15   6         36.66         47.74        41.03 o                         
  -9 -15   6         19.39        176.58       132.95 o                         
  -8 -15   6          5.51        181.88       101.05 o                         
  -7 -15   6          5.91        106.79        87.25 o                         
  -6 -15   6         74.23         64.50        45.09 o                         
  -5 -15   6        380.07        370.05        36.37 o                         
  -4 -15   6        311.24        333.22        26.41 o                         
  -3 -15   6         44.62         23.53        25.58 o                         
  -2 -15   6          9.23         24.22        22.33 o                         
  -1 -15   6        337.00        543.81        26.80 o                         
   0 -15   6        973.00        909.57        49.88 o                         
   1 -15   6        451.75        433.82        56.09 o                         
   2 -15   6        506.36        544.42        42.66 o                         
   3 -15   6        471.20        436.02        45.64 o                         
   4 -15   6        988.45       1338.22        98.16 o                         
 -11 -14   6          6.84         39.47        50.90 o                         
 -10 -14   6        450.83        465.33       101.79 o                         
  -9 -14   6         45.55        265.90        71.67 o                         
  -8 -14   6       4881.34       5727.34       425.29 o                         
  -7 -14   6        170.81        294.33        46.15 o                         
  -6 -14   6         34.96         89.05        76.86 o                         
  -5 -14   6         57.13        119.53        31.17 o                         
  -4 -14   6          6.00         45.65        20.92 o                         
  -3 -14   6        348.33        492.27        26.00 o                         
  -2 -14   6          0.72         49.11        19.20 o                         
  -1 -14   6         43.46         49.78        20.41 o                         
   0 -14   6        823.00        868.91        30.42 o                         
   1 -14   6        119.19        119.10        21.15 o                         
   2 -14   6        469.59        511.21        31.87 o                         
   3 -14   6        212.57         93.84        62.88 o                         
   4 -14   6       2308.08       2738.97        84.14 o                         
   5 -14   6          9.23         87.32        35.16 o                         
 -11 -13   6          7.70         63.35        33.68 o                         
 -10 -13   6          3.90         22.83        36.09 o                         
  -9 -13   6        479.36        395.02        76.34 o                         
  -8 -13   6         26.46        102.51        57.13 o                         
  -7 -13   6       1317.45       1643.92        43.02 o                         
  -6 -13   6       1258.10       1397.14        85.17 o                         
  -5 -13   6       2329.28       2341.17        55.75 o                         
  -4 -13   6       4655.53       3852.62        64.92 o                         
  -3 -13   6         88.29         31.52        18.70 o                         
  -2 -13   6       5499.13       5596.64        69.33 o                         
  -1 -13   6       2587.58       1992.19        34.43 o                         
   0 -13   6       6174.08       5800.16       104.85 o                         
   1 -13   6        545.58        461.17        29.60 o                         
   2 -13   6        655.37        522.93        43.57 o                         
   3 -13   6       2449.33       2899.97        83.61 o                         
   4 -13   6         86.59        292.42        48.95 o                         
   5 -13   6        347.51        418.84        52.61 o                         
   6 -13   6        421.19        545.22        38.59 o                         
 -11 -12   6        130.60        195.76        29.00 o                         
 -10 -12   6         15.89        102.15        37.04 o                         
  -9 -12   6         14.00        114.30        72.19 o                         
  -8 -12   6       1667.56       2053.26        59.20 o                         
  -7 -12   6       1597.46       1496.86        38.43 o                         
  -6 -12   6         30.86         44.66        30.12 o                         
  -5 -12   6         70.80        123.70        22.85 o                         
  -4 -12   6       3332.68       3297.50        44.42 o                         
  -3 -12   6         84.83         49.15        14.72 o                         
  -2 -12   6       5631.39       4625.32        92.91 o                         
  -1 -12   6        528.47        561.69        19.45 o                         
   0 -12   6       4833.69       4357.00        52.33 o                         
   1 -12   6        693.53        560.17        20.19 o                         
   2 -12   6        229.68        381.22        35.32 o                         
   3 -12   6       2052.36       1883.09        47.67 o                         
   4 -12   6        676.62        592.26        45.09 o                         
   5 -12   6         29.40        126.52        32.72 o                         
   6 -12   6          3.31         57.64        37.11 o                         
   7 -12   6        119.78        165.16        33.68 o                         
 -12 -11   6        245.35        268.23        36.43 o                         
 -11 -11   6         37.83         91.07        27.15 o                         
 -10 -11   6       2166.09       2006.36        49.47 o                         
  -9 -11   6        290.78        372.50        47.78 o                         
  -8 -11   6        801.12        780.60        42.08 o                         
  -7 -11   6        800.95       1069.23        33.94 o                         
  -6 -11   6        774.38        737.62       100.75 o                         
  -5 -11   6       1913.03       1697.92        35.53 o                         
  -4 -11   6       1023.18       1260.71        23.19 o                         
  -3 -11   6       3531.26       3333.24        38.41 o                         
  -2 -11   6        487.14        371.03        15.04 o                         
  -1 -11   6       3903.51       4021.40       136.59 o                         
   0 -11   6        276.49        281.98        20.77 o                         
   1 -11   6        318.67        200.04        16.62 o                         
   2 -11   6       1036.80       1207.26        65.96 o                         
   3 -11   6          2.45         23.90        27.92 o                         
   4 -11   6       2579.44       2317.33       106.98 o                         
   5 -11   6        637.52        574.47        51.93 o                         
   6 -11   6       1968.52       1688.28        56.09 o                         
   7 -11   6         15.22         50.65        30.69 o                         
   8 -11   6        940.69       1093.31       156.32 o                         
 -12 -10   6         81.10        235.49       111.14 o                         
 -11 -10   6         63.28        140.25        30.43 o                         
 -10 -10   6          9.65         35.70        20.85 o                         
  -9 -10   6         35.87         73.14        76.34 o                         
  -8 -10   6          9.87        256.09       111.66 o                         
  -7 -10   6      10759.91       8969.11       158.92 o                         
  -6 -10   6       3126.17       3671.75       594.59 o                         
  -5 -10   6       4509.80       4517.03        57.52 o                         
  -4 -10   6       4815.41       4074.46        43.58 o                         
  -3 -10   6       1003.45        860.92        24.41 o                         
  -2 -10   6          2.89          1.13         7.98 o                         
  -1 -10   6       1287.83        990.85        18.96 o                         
   0 -10   6       3137.30       3137.49        38.74 o                         
   1 -10   6         33.62         69.13        11.23 o                         
   2 -10   6          2.08         23.64        12.10 o                         
   3 -10   6        256.03        234.76        17.97 o                         
   4 -10   6        374.90        341.27        20.58 o                         
   5 -10   6        185.30        311.74        20.61 o                         
   6 -10   6         43.50         41.81        23.32 o                         
   7 -10   6       1111.30       1101.59        49.40 o                         
   8 -10   6        366.20        512.76        73.69 o                         
 -12  -9   6         42.18         38.88        45.74 o                         
 -11  -9   6        547.52        509.24        29.37 o                         
 -10  -9   6        112.34        159.19        19.95 o                         
  -9  -9   6        133.68        109.28        34.80 o                         
  -8  -9   6       1309.99       1210.77       161.51 o                         
  -7  -9   6         93.71        246.41        39.72 o                         
  -6  -9   6        560.43        476.95        24.97 o                         
  -5  -9   6         76.43        144.24        18.40 o                         
  -4  -9   6       3531.89       2377.81        26.07 o                         
  -3  -9   6         32.75         53.16        16.10 o                         
  -2  -9   6       1214.96        884.35        12.84 o                         
  -1  -9   6        776.92        815.78        12.49 o                         
   0  -9   6        944.83        769.94        15.96 o                         
   1  -9   6       4593.74       5286.67        53.98 o                         
   2  -9   6        317.71        267.21        12.10 o                         
   3  -9   6       2225.72       2258.83        29.35 o                         
   4  -9   6        200.31        134.78        16.10 o                         
   5  -9   6        435.11        423.68        31.68 o                         
   6  -9   6        180.63        203.68        33.16 o                         
   7  -9   6         49.56        151.79        39.45 o                         
   8  -9   6         31.51         85.32        27.19 o                         
   9  -9   6         17.15         85.51        34.15 o                         
 -12  -8   6        318.65        334.79        32.93 o                         
 -11  -8   6       1317.08       1051.27        61.28 o                         
 -10  -8   6         37.29         78.25        19.20 o                         
  -9  -8   6        354.95        289.54        19.22 o                         
  -8  -8   6        150.75        121.25        14.94 o                         
  -7  -8   6       3203.81       2904.67       190.08 o                         
  -6  -8   6       4936.21       4674.51        54.76 o                         
  -5  -8   6       2286.29       2270.95        26.32 o                         
  -4  -8   6       9457.13       7454.96        70.63 o                         
  -3  -8   6       3118.01       3626.81        33.68 o                         
  -2  -8   6        782.63       1136.37        13.95 o                         
  -1  -8   6       1299.48       1204.81        16.62 o                         
   0  -8   6         12.72         22.57         8.31 o                         
   1  -8   6        135.21        165.80         9.16 o                         
   2  -8   6        760.96       1038.67        17.98 o                         
   3  -8   6         58.05        161.71        11.68 o                         
   4  -8   6        281.37        145.31        26.49 o                         
   5  -8   6        982.35       1019.62        26.49 o                         
   6  -8   6          3.99        223.57        42.59 o                         
   7  -8   6       1194.71       1102.79        44.50 o                         
   8  -8   6       1734.31       1920.11        55.36 o                         
   9  -8   6        913.21       1014.27        50.90 o                         
  10  -8   6        888.54       1003.88       101.79 o                         
 -12  -7   6          1.47         25.58        33.40 o                         
 -11  -7   6         24.84         32.35        27.53 o                         
 -10  -7   6        351.25        471.06        25.91 o                         
  -9  -7   6        796.95        690.81        31.68 o                         
  -8  -7   6        981.63        902.26        84.13 o                         
  -7  -7   6        132.85        228.04        37.39 o                         
  -6  -7   6        233.81        320.68        18.72 o                         
  -5  -7   6        283.82        343.43        27.53 o                         
  -4  -7   6         30.94         91.99        19.73 o                         
  -3  -7   6         37.15        141.78         7.34 o                         
  -2  -7   6       1779.77       2094.43        19.67 o                         
  -1  -7   6       6921.95       6899.84        58.63 o                         
   0  -7   6      10260.01      10501.63       100.25 o                         
   1  -7   6        543.18        441.19        13.22 o                         
   2  -7   6        826.32        593.59        33.76 o                         
   3  -7   6        256.35        214.14        10.94 o                         
   4  -7   6       4848.23       5369.62        59.45 o                         
   5  -7   6        994.44       1174.17        26.80 o                         
   6  -7   6        574.02        681.25        37.39 o                         
   7  -7   6         11.00         12.72        29.58 o                         
   8  -7   6         12.08         15.05        24.19 o                         
   9  -7   6          1.40         48.20        34.28 o                         
  10  -7   6        598.34        622.37        38.17 o                         
 -12  -6   6          7.58         57.33        41.55 o                         
 -11  -6   6       2940.83       2497.98        53.82 o                         
 -10  -6   6        574.28        423.80        22.39 o                         
  -9  -6   6       2413.74       2572.21        55.52 o                         
  -8  -6   6        506.61        433.57        17.15 o                         
  -7  -6   6       8743.78       9005.69       319.86 o                         
  -6  -6   6        100.71         86.07        16.11 o                         
  -5  -6   6       3434.88       2627.38        26.41 o                         
  -4  -6   6        167.72        224.66        11.02 o                         
  -3  -6   6      19116.45      20521.41       217.60 o                         
  -2  -6   6      12723.27      13074.84       104.38 o                         
  -1  -6   6       8259.07       6455.16        54.95 o                         
   0  -6   6       6760.96       8307.11        70.83 o                         
   1  -6   6      17059.00      17113.58       172.28 o                         
   2  -6   6        802.09        850.46        18.70 o                         
   3  -6   6      17469.48      16069.88       162.36 o                         
   4  -6   6        785.81        709.41        26.49 o                         
   5  -6   6      16822.69      15935.83       150.61 o                         
   6  -6   6        360.76        332.24        25.68 o                         
   7  -6   6       6632.32       6473.26        80.63 o                         
   8  -6   6        977.84       1041.72        29.74 o                         
   9  -6   6        197.07        217.75        56.09 o                         
  10  -6   6         43.21        155.02        32.32 o                         
  11  -6   6         43.53        107.99        65.96 o                         
 -12  -5   6         16.15         98.44        48.66 o                         
 -11  -5   6        548.14        629.52        36.09 o                         
 -10  -5   6         61.41         59.34        20.19 o                         
  -9  -5   6        144.84        212.47        18.36 o                         
  -8  -5   6        786.99        526.72        20.56 o                         
  -7  -5   6       2058.01       2169.68        68.55 o                         
  -6  -5   6       2660.16       2261.44        27.48 o                         
  -5  -5   6       4459.42       5526.57        54.29 o                         
  -4  -5   6          5.64          5.51         8.23 o                         
  -3  -5   6        497.17        512.75        24.36 o                         
  -2  -5   6       4600.04       4627.67        40.17 o                         
  -1  -5   6       1574.73       2130.25        17.89 o                         
   0  -5   6       2699.48       4160.94        33.27 o                         
   1  -5   6      15546.32      15719.76       148.53 o                         
   2  -5   6        752.59        711.80        18.70 o                         
   3  -5   6       8758.13       9318.09        99.19 o                         
   4  -5   6        500.43        659.00        11.68 o                         
   5  -5   6        457.41        379.44        17.14 o                         
   6  -5   6       3971.65       3887.16        43.70 o                         
   7  -5   6        157.23        347.12        12.49 o                         
   8  -5   6         27.63         45.11        19.67 o                         
   9  -5   6        145.09        139.60        29.13 o                         
  10  -5   6        243.23        252.00        34.80 o                         
  11  -5   6         24.13         88.85        69.07 o                         
 -12  -4   6        386.81        443.88        64.92 o                         
 -11  -4   6        479.79        448.97        39.78 o                         
 -10  -4   6        465.14        665.48        24.94 o                         
  -9  -4   6          6.00         49.86        17.63 o                         
  -8  -4   6         70.45         97.14        11.75 o                         
  -7  -4   6       4427.75       4132.73        46.12 o                         
  -6  -4   6       2246.99       2429.50        28.27 o                         
  -5  -4   6      12038.14      11097.43       110.02 o                         
  -4  -4   6       5464.96       6501.06        64.89 o                         
  -3  -4   6      19309.14      14486.75       118.12 o                         
  -2  -4   6         32.87         63.67         4.99 o                         
  -1  -4   6      30866.47      36595.73       398.28 o                         
   0  -4   6       7489.18       9123.56       122.04 o                         
   1  -4   6      16065.53      19678.40       163.42 o                         
   2  -4   6      15761.68      18406.44       157.46 o                         
   3  -4   6       6065.47       5295.73        45.69 o                         
   4  -4   6        142.64        118.93         5.88 o                         
   5  -4   6         45.76         56.67         6.95 o                         
   6  -4   6       2360.58       2378.96        25.71 o                         
   7  -4   6          0.97         44.69        12.98 o                         
   8  -4   6        154.43        157.05        21.29 o                         
   9  -4   6       3978.53       3823.11        75.87 o                         
  10  -4   6        553.01        546.78        34.89 o                         
  11  -4   6       2583.64       2611.32        62.79 o                         
  12  -4   6        161.55        139.59        58.69 o                         
 -12  -3   6        320.25        273.32        69.76 o                         
 -11  -3   6         29.17         42.99        53.22 o                         
 -10  -3   6         71.38         23.89        19.83 o                         
  -9  -3   6       1499.07       1626.44        37.39 o                         
  -8  -3   6       2061.04       1806.39        28.45 o                         
  -7  -3   6         60.92         52.83         9.46 o                         
  -6  -3   6        203.72        333.58        15.06 o                         
  -5  -3   6       1476.82       1078.28        14.47 o                         
  -4  -3   6       8637.07       7406.52        81.54 o                         
  -3  -3   6        531.61        381.40         9.75 o                         
  -2  -3   6       3767.15       5015.93        38.24 o                         
  -1  -3   6       3965.98       3538.92        27.64 o                         
   0  -3   6       7616.09       7949.25        77.90 o                         
   1  -3   6         99.78         69.84         4.15 o                         
   2  -3   6        810.31       1334.00        16.62 o                         
   3  -3   6      10155.75      13767.14       113.57 o                         
   4  -3   6       3174.85       2697.72        24.84 o                         
   5  -3   6        645.37        428.47         9.55 o                         
   6  -3   6       1902.82       1831.38        24.41 o                         
   7  -3   6         14.30         29.38         9.97 o                         
   8  -3   6          2.42          0.00        16.68 o                         
   9  -3   6         27.55         59.22        28.56 o                         
  10  -3   6          7.24         19.23        26.50 o                         
  11  -3   6        220.29        360.66        32.32 o                         
  12  -3   6         70.19        152.79        43.11 o                         
 -12  -2   6         45.88         32.06        71.72 o                         
 -11  -2   6          1.63         91.30        54.37 o                         
 -10  -2   6       2477.21       2026.09        38.91 o                         
  -9  -2   6        613.92        537.67        19.47 o                         
  -8  -2   6       2526.89       2244.39        66.48 o                         
  -7  -2   6       7188.14       6835.72       123.55 o                         
  -6  -2   6       5212.31       5058.10        46.58 o                         
  -5  -2   6       4897.13       4187.74        38.88 o                         
  -4  -2   6      14016.82      12625.26       108.54 o                         
  -3  -2   6       5107.56       4547.34        38.69 o                         
  -2  -2   6       1140.14       4420.81        36.17 o                         
  -1  -2   6       1624.10       1125.22        51.93 o                         
   0  -2   6         42.76         64.81         3.46 o                         
   1  -2   6      12867.05      19320.17       162.32 o                         
   2  -2   6         17.13        272.11        16.62 o                         
   3  -2   6        457.80        724.99        12.46 o                         
   4  -2   6       5671.65       7673.69        64.62 o                         
   5  -2   6       5798.92       6368.71        62.84 o                         
   6  -2   6       9589.84      10248.53        89.52 o                         
   7  -2   6         49.34         68.63        18.18 o                         
   8  -2   6       3613.67       3460.39        75.30 o                         
   9  -2   6       2760.01       2560.08        61.75 o                         
  10  -2   6       1248.85       1176.92        35.14 o                         
  11  -2   6       1644.83       1517.99        40.16 o                         
  12  -2   6          3.84         73.02        31.94 o                         
 -12  -1   6         95.07        127.33        37.56 o                         
 -11  -1   6         13.47         24.80        37.66 o                         
 -10  -1   6        429.04        542.99        21.66 o                         
  -9  -1   6         84.01         47.51        20.25 o                         
  -8  -1   6        253.82        249.21        14.94 o                         
  -7  -1   6          0.40          5.29        11.37 o                         
  -6  -1   6       1335.91       1332.59        17.15 o                         
  -5  -1   6       2194.24       1587.35        18.63 o                         
  -4  -1   6       2941.81       2385.78        23.47 o                         
  -3  -1   6      13720.18      14762.66       116.91 o                         
  -2  -1   6        355.94         64.09         6.61 o                         
  -1  -1   6       2949.08       2299.60        47.26 o                         
   0  -1   6       3707.47       4250.05        52.45 o                         
   1  -1   6       4139.71       3519.35        31.94 o                         
   2  -1   6       1512.92        720.87         9.46 o                         
   3  -1   6      15074.15      15069.28       140.57 o                         
   4  -1   6       3247.69       4339.83        42.07 o                         
   5  -1   6       7280.47       8331.00        68.60 o                         
   6  -1   6       3985.36       3819.68        44.14 o                         
   7  -1   6          0.38          7.79         9.55 o                         
   8  -1   6       2006.95       1746.27        61.28 o                         
   9  -1   6        235.70        278.16        69.07 o                         
  10  -1   6          5.02         26.93        18.18 o                         
  11  -1   6          5.44         27.92        20.13 o                         
  12  -1   6        254.21        237.54        42.07 o                         
  13  -1   6        115.43        219.62        63.36 o                         
 -11   0   6         89.20         18.12        42.92 o                         
 -10   0   6       1015.36        793.23        30.47 o                         
  -9   0   6         90.90        125.25        16.51 o                         
  -8   0   6       4396.73       4076.28        46.11 o                         
  -7   0   6       1124.75        950.84        19.83 o                         
  -6   0   6         35.09         74.59         8.83 o                         
  -5   0   6       1377.92        934.92        15.71 o                         
  -4   0   6        511.85        696.43        20.77 o                         
  -3   0   6      10483.27      11274.24        89.73 o                         
  -2   0   6      20889.97      21848.32       182.86 o                         
  -1   0   6        181.08        569.94         7.69 o                         
   0   0   6      10778.20      15287.80       322.46 o                         
   1   0   6        568.14       3175.84        29.20 o                         
   2   0   6         52.40        213.54        18.70 o                         
   3   0   6         92.98         48.74         4.67 o                         
   4   0   6       1639.72        444.93         7.98 o                         
   5   0   6       8397.55       9383.90        82.98 o                         
   6   0   6       5645.82       5874.60        64.40 o                         
   7   0   6       2896.07       3095.78        30.64 o                         
   8   0   6       3898.06       3928.49        37.91 o                         
   9   0   6       7878.22       7855.27        75.89 o                         
  10   0   6        311.41        503.81        19.40 o                         
  11   0   6       1954.39       1705.47        36.82 o                         
  12   0   6          1.87         84.49        27.53 o                         
  13   0   6          9.61         63.36        46.74 o                         
 -11   1   6         24.47         11.30        37.59 o                         
 -10   1   6        334.62        364.66        44.66 o                         
  -9   1   6        427.35        484.47        21.96 o                         
  -8   1   6       1660.29       1634.77        29.68 o                         
  -7   1   6        299.60        294.24        13.22 o                         
  -6   1   6        191.24        319.97        10.48 o                         
  -5   1   6       8593.84       8740.60        81.02 o                         
  -4   1   6      19250.54      18919.46       166.18 o                         
  -3   1   6      15937.15      19982.27       218.12 o                         
  -2   1   6      17193.05      19120.94       161.40 o                         
  -1   1   6      16587.43      23044.81       197.49 o                         
   0   1   6       2708.62       5609.91        99.66 o                         
   1   1   6       1745.11       2672.26        31.68 o                         
   2   1   6       8687.38      10854.59       101.13 o                         
   3   1   6         39.37        112.61        16.62 o                         
   4   1   6       6847.08       7544.45       135.03 o                         
   5   1   6      19677.25      18452.41       167.62 o                         
   6   1   6       1007.04       1185.60        15.42 o                         
   7   1   6       2110.36       1948.08        22.39 o                         
   8   1   6        765.93        679.77        12.42 o                         
   9   1   6        281.47        306.99        21.29 o                         
  10   1   6       3819.75       4238.11        85.17 o                         
  11   1   6        330.35        438.81        41.03 o                         
  12   1   6       2456.99       2429.27        55.31 o                         
  13   1   6         62.64         73.77        44.14 o                         
 -11   2   6          5.98         45.75        64.37 o                         
 -10   2   6         15.76         23.08        45.92 o                         
  -9   2   6        230.76        243.52        21.89 o                         
  -8   2   6        552.70        453.45        18.63 o                         
  -7   2   6       1950.05       1722.91        28.84 o                         
  -6   2   6        502.22        513.70        15.21 o                         
  -5   2   6       1156.12       1459.39        26.49 o                         
  -4   2   6       2276.36       1569.43        22.28 o                         
  -3   2   6        732.03       1039.55        45.70 o                         
  -2   2   6       3176.23       1418.20        16.11 o                         
  -1   2   6       9111.30      15743.50       132.76 o                         
   0   2   6      21663.14      32757.00       386.86 o                         
   1   2   6        119.49        226.50        24.41 o                         
   2   2   6        684.00        573.88         8.98 o                         
   3   2   6       4248.72       7709.68        66.73 o                         
   4   2   6      16992.95      15686.97       223.32 o                         
   5   2   6       6192.70       7373.65       163.59 o                         
   6   2   6        284.96        274.52        15.06 o                         
   7   2   6       1072.45        767.34        17.14 o                         
   8   2   6        218.44        192.74         9.55 o                         
   9   2   6         36.03         12.60        17.45 o                         
  10   2   6       1033.23       1224.92        27.48 o                         
  11   2   6       1011.99        968.63        34.01 o                         
  12   2   6       1485.72       1469.34        86.73 o                         
  13   2   6       1261.21       1457.78        78.42 o                         
 -10   3   6        385.52        383.37        71.67 o                         
  -9   3   6         69.06        103.46        27.47 o                         
  -8   3   6       2010.88       1985.58        33.69 o                         
  -7   3   6        165.66        119.45        14.47 o                         
  -6   3   6        446.84        423.93        13.90 o                         
  -5   3   6       6630.67       6053.10        60.01 o                         
  -4   3   6       5871.13       5611.92        91.40 o                         
  -3   3   6       4108.25       4389.17        43.58 o                         
  -2   3   6         25.38         68.66         6.91 o                         
  -1   3   6          9.89        214.40         8.45 o                         
   0   3   6      37587.55      43687.17       403.65 o                         
   1   3   6       7497.95       9536.82        83.34 o                         
   2   3   6      16091.01      18762.93       164.79 o                         
   3   3   6        341.58        953.32        29.08 o                         
   4   3   6      40247.49      45299.54       397.05 o                         
   5   3   6         91.40         91.83         6.23 o                         
   6   3   6      12771.85      13324.16       145.42 o                         
   7   3   6       4478.70       3875.88        38.51 o                         
   8   3   6        901.03        860.88        15.78 o                         
   9   3   6       3994.28       3439.11        55.57 o                         
  10   3   6        768.95        901.07        26.88 o                         
  11   3   6         70.37        104.99        64.92 o                         
  12   3   6         24.98         64.33        41.03 o                         
  13   3   6        318.34        250.29        49.34 o                         
  14   3   6        262.81        372.89        62.32 o                         
 -10   4   6         21.75         39.15        55.29 o                         
  -9   4   6        204.19        189.59        28.25 o                         
  -8   4   6          8.38         38.77        19.05 o                         
  -7   4   6        601.91        505.12        19.37 o                         
  -6   4   6      10288.59      10285.87       188.52 o                         
  -5   4   6         72.69        185.41        10.28 o                         
  -4   4   6       7678.30       7520.16        69.40 o                         
  -3   4   6       1644.29       1492.26        19.37 o                         
  -2   4   6      17485.46      19638.24       287.71 o                         
  -1   4   6       2252.86       3031.35        33.36 o                         
   0   4   6       2839.13       3129.82        33.76 o                         
   1   4   6        670.47        835.80        53.49 o                         
   2   4   6        286.91        329.04         6.95 o                         
   3   4   6       9506.37       7794.32        71.88 o                         
   4   4   6       1059.58       1481.39        33.76 o                         
   5   4   6       7403.25       7423.94        61.64 o                         
   6   4   6       1410.88       1338.61        56.09 o                         
   7   4   6        430.36        371.59        11.02 o                         
   8   4   6       2123.62       1752.97        64.92 o                         
   9   4   6         76.18        112.47        14.20 o                         
  10   4   6       2640.38       2616.08        39.78 o                         
  11   4   6        255.17        286.90        32.34 o                         
  12   4   6       3354.85       2969.50        59.48 o                         
  13   4   6          0.03        108.42        68.55 o                         
  14   4   6        382.74        286.76        37.37 o                         
 -10   5   6        146.53        198.14        30.43 o                         
  -9   5   6        508.23        501.93        28.51 o                         
  -8   5   6          4.22         17.74        17.98 o                         
  -7   5   6         88.98        113.76        16.84 o                         
  -6   5   6       4556.66       4449.53        45.90 o                         
  -5   5   6        125.98        136.00        11.02 o                         
  -4   5   6       2146.94       2236.31        50.38 o                         
  -3   5   6      14800.16      15551.92       227.47 o                         
  -2   5   6       7436.30       7594.13       183.85 o                         
  -1   5   6      42129.56      43589.69       934.71 o                         
   0   5   6      18704.62      19154.57       174.57 o                         
   1   5   6       6740.35       8431.37        74.14 o                         
   2   5   6         54.19        186.64         6.21 o                         
   3   5   6       9959.07       8553.82        78.49 o                         
   4   5   6        864.50       1318.40        19.73 o                         
   5   5   6        607.26        791.90        10.28 o                         
   6   5   6       1923.15       1843.30        19.67 o                         
   7   5   6        138.61        267.85        35.32 o                         
   8   5   6        806.90        647.23        16.89 o                         
   9   5   6        506.72        403.86        17.44 o                         
  10   5   6        700.54        790.86        28.10 o                         
  11   5   6        532.73        707.11        79.46 o                         
  12   5   6        282.01        354.37        80.50 o                         
  13   5   6         69.64        135.69        50.38 o                         
  14   5   6         98.74        220.14        55.05 o                         
  -9   6   6        160.19        159.16        36.35 o                         
  -8   6   6          4.90         13.08        26.44 o                         
  -7   6   6        666.27        735.87        27.79 o                         
  -6   6   6       2535.03       2244.30        45.70 o                         
  -5   6   6        166.58        449.89        17.14 o                         
  -4   6   6        993.22        975.47        21.81 o                         
  -3   6   6       1192.44       1015.35        18.72 o                         
  -2   6   6          7.26          8.59         7.98 o                         
  -1   6   6        345.36        212.14        10.12 o                         
   0   6   6        256.12         89.22         8.42 o                         
   1   6   6       2555.20       3584.56        34.80 o                         
   2   6   6       9658.37      12301.42       118.93 o                         
   3   6   6         49.13         60.34        11.94 o                         
   4   6   6         33.78         68.47         7.27 o                         
   5   6   6      10593.41       9328.51        86.18 o                         
   6   6   6        104.66        116.91         5.88 o                         
   7   6   6       6233.48       5936.52        53.82 o                         
   8   6   6       4272.28       4404.75        45.90 o                         
   9   6   6        419.84        466.26        19.79 o                         
  10   6   6         50.17         49.71        34.80 o                         
  11   6   6         71.00        126.61        56.61 o                         
  12   6   6        415.19        496.27        66.94 o                         
  13   6   6       1124.49       1365.03       153.21 o                         
  14   6   6          0.92        383.92       300.65 o                         
  -9   7   6        110.44        195.38        35.83 o                         
  -8   7   6        101.00         84.78        34.44 o                         
  -7   7   6       2146.04       2343.65        84.13 o                         
  -6   7   6          5.93          5.71        16.16 o                         
  -5   7   6        348.84        482.70        17.25 o                         
  -4   7   6        320.67        265.03        19.73 o                         
  -3   7   6       3861.75       3348.77       465.80 o                         
  -2   7   6        305.08        462.97        17.66 o                         
  -1   7   6      11569.54      10609.11        98.62 o                         
   0   7   6      13740.43      14395.89       132.49 o                         
   1   7   6       1113.73       1000.90        14.94 o                         
   2   7   6         17.87         53.64         8.98 o                         
   3   7   6         88.55        305.83        22.33 o                         
   4   7   6        136.69        113.14        10.39 o                         
   5   7   6         93.68        259.38         9.16 o                         
   6   7   6       6042.24       6929.07        61.80 o                         
   7   7   6       1479.82       1146.29        15.96 o                         
   8   7   6       1468.67       1306.59        22.33 o                         
   9   7   6        384.51        488.06        22.85 o                         
  10   7   6        366.18        372.17       102.83 o                         
  11   7   6        950.37       1195.73        44.49 o                         
  12   7   6        267.26        499.59        56.56 o                         
  13   7   6        344.46        494.11       116.80 o                         
  14   7   6        131.70        541.63       332.33 o                         
  -8   8   6         31.65         44.98        56.78 o                         
  -7   8   6        167.50        181.46        27.06 o                         
  -6   8   6       1712.82       1614.21        75.77 o                         
  -5   8   6       2291.09       2346.06        55.57 o                         
  -4   8   6        737.69        647.16        22.03 o                         
  -3   8   6       5641.13       5950.79        89.85 o                         
  -2   8   6          9.79         20.93         9.89 o                         
  -1   8   6       2513.63       2787.53        32.32 o                         
   0   8   6       3510.17       4334.52        47.26 o                         
   1   8   6       1830.29       1526.27        19.79 o                         
   2   8   6        464.18        322.55        13.57 o                         
   3   8   6       7220.55       7932.43        95.56 o                         
   4   8   6       4734.50       4091.09        41.49 o                         
   5   8   6       1088.97       1144.71        16.89 o                         
   6   8   6       1880.53       1692.85        21.30 o                         
   7   8   6          0.72         51.09         6.61 o                         
   8   8   6       4647.96       3995.52        41.45 o                         
   9   8   6       1542.59       1546.74        24.20 o                         
  10   8   6       1172.37       1116.46        87.25 o                         
  11   8   6        104.23        190.24        61.80 o                         
  12   8   6       1195.12       1103.88        38.93 o                         
  13   8   6        919.96       1059.32        71.15 o                         
  14   8   6         17.76        586.28       293.89 o                         
  -7   9   6        523.13        444.63        40.51 o                         
  -6   9   6        189.63        237.09        21.43 o                         
  -5   9   6       1647.57       1630.85        69.07 o                         
  -4   9   6          1.92          5.56        15.68 o                         
  -3   9   6         82.57         72.69        19.73 o                         
  -2   9   6          6.45          5.07        15.04 o                         
  -1   9   6        508.97        583.27        55.57 o                         
   0   9   6       3287.35       3157.93        47.78 o                         
   1   9   6       7390.58       8261.45        75.61 o                         
   2   9   6        559.05        764.38        20.25 o                         
   3   9   6      10811.27      11682.02       108.98 o                         
   4   9   6       1547.69        964.16        32.20 o                         
   5   9   6       2299.33       2535.63        28.27 o                         
   6   9   6       1011.73        813.61        52.45 o                         
   7   9   6        815.99        739.01        17.97 o                         
   8   9   6       1472.45       1316.04        21.30 o                         
   9   9   6        171.22        296.56        17.14 o                         
  10   9   6        147.29        161.66        24.59 o                         
  11   9   6       2363.86       2454.33        45.70 o                         
  12   9   6        694.88        807.06        38.30 o                         
  13   9   6        390.17        520.49        67.46 o                         
  14   9   6         14.49        678.53       384.26 o                         
  -7  10   6        106.35         53.06        33.76 o                         
  -6  10   6        834.44        856.81        40.64 o                         
  -5  10   6        150.69        102.26        20.53 o                         
  -4  10   6        201.91        116.43        18.19 o                         
  -3  10   6          0.56          7.13        16.42 o                         
  -2  10   6       5132.99       5110.28       119.97 o                         
  -1  10   6       1871.99       1803.45        28.10 o                         
   0  10   6       4040.29       4531.47        47.90 o                         
   1  10   6        440.06        400.69        19.67 o                         
   2  10   6       9201.41       9627.30        83.30 o                         
   3  10   6        811.16        685.20        20.19 o                         
   4  10   6       1319.71       1408.32        24.93 o                         
   5  10   6       1316.79       1076.52        18.36 o                         
   6  10   6          9.98         21.81         9.46 o                         
   7  10   6       5037.78       4591.29        50.65 o                         
   8  10   6       3746.94       2857.19        33.76 o                         
   9  10   6         36.43         58.19        13.22 o                         
  10  10   6         29.10         54.86        45.18 o                         
  11  10   6          9.87         92.24        30.51 o                         
  12  10   6        169.98        340.34        51.41 o                         
  13  10   6          8.67        518.40       246.12 o                         
  14  10   6        270.84        378.68        31.05 o                         
  -6  11   6          1.19         12.63        42.58 o                         
  -5  11   6          2.91          5.46        25.45 o                         
  -4  11   6        327.51        289.96        30.12 o                         
  -3  11   6       1286.44       1471.51        32.38 o                         
  -2  11   6        248.91        203.28        19.05 o                         
  -1  11   6         68.33         99.87        16.89 o                         
   0  11   6        822.73        769.49        45.18 o                         
   1  11   6      12112.22      11900.34       114.20 o                         
   2  11   6        716.29        967.70        20.69 o                         
   3  11   6      10801.99      10859.83       116.27 o                         
   4  11   6         43.25         24.00        13.64 o                         
   5  11   6       2991.89       3013.96        35.57 o                         
   6  11   6        419.64        381.70        14.72 o                         
   7  11   6         19.57         12.12        12.98 o                         
   8  11   6        230.10        162.41        14.47 o                         
   9  11   6        296.75        417.69        16.70 o                         
  10  11   6       1457.99       1102.28        37.07 o                         
  11  11   6        318.41        380.05        36.93 o                         
  12  11   6         43.56        611.38       226.38 o                         
  13  11   6        606.90       1053.12       129.84 o                         
  -5  12   6        223.54        244.21        34.20 o                         
  -4  12   6        490.35        647.35        30.95 o                         
  -3  12   6       2475.95       2511.42        86.21 o                         
  -2  12   6       3745.27       3790.10        95.04 o                         
  -1  12   6        179.81        221.30        26.49 o                         
   0  12   6         12.10         34.28        16.89 o                         
   1  12   6        309.62        376.37        17.89 o                         
   2  12   6        155.61        206.90        41.55 o                         
   3  12   6         97.33         46.97        34.80 o                         
   4  12   6          5.18         33.92        20.21 o                         
   5  12   6        100.69         11.67        26.74 o                         
   6  12   6        841.23        666.22        26.07 o                         
   7  12   6        439.93        452.64        18.32 o                         
   8  12   6       1977.77       1628.19        31.48 o                         
   9  12   6        413.17        336.78        33.24 o                         
  10  12   6        160.92        309.55        28.56 o                         
  11  12   6        446.51        456.56        71.15 o                         
  12  12   6        132.74        205.66       124.64 o                         
  -4  13   6        778.19        956.44        46.11 o                         
  -3  13   6       1607.83       1777.42        51.78 o                         
  -2  13   6        915.76       1109.30        46.43 o
[truncated: 658,045 more chars]
